# Supplementary material for: Crystal structure of 4-[(E)-(4-hy­droxy­benzyl­idene)amino]-1,5-dimethyl-2-phenyl-1H-pyrazol-3(2H)-one
Source: Acta Crystallogr E Crystallogr Commun. 2015 Nov 14;71(Pt 12):o947–8. doi: 10.1107/S2056989015021325 (PMC4719916; doi:10.1107/S2056989015021325)
Supplement: Supplementary file 1 [file e-71-0o947-sup1.cif]

##############################################################################
#                                                                            #
# This CIF contains the data in a paper accepted for publication in          #
# Acta Crystallographica Section E. It conforms to the requirements of       #
# Notes for Authors for Acta Crystallographica Section E, and has been       #
# peer reviewed under the auspices of the IUCr Commission on Journals.       #
#                                                                            #
# Full details of the Crystallographic Information File format               #
# are given in the paper "The Crystallographic Information File (CIF):       #
# a New Standard Archive File for Crystallography" by S. R. Hall, F. H.      #
# Allen and I. D. Brown [Acta Cryst. (1991), A47, 655-685].                  #
#                                                                            #
# The current version of the core CIF dictionary is obtainable from          #
# ftp://ftp.iucr.org/pub/cif_core.dic.                                       #
#                                                                            #
# Software is freely available for graphical display of the structure(s)     #
# in this CIF. For information consult the CIF software page                 #
# http://www.iucr.org/resources/cif/software.                                #
#                                                                            #
# This file may be used for bona fide research purposes within the           #
# scientific community so long as proper attribution is given to the journal # 
# article from which it was obtained.                                        #
#                                                                            #
##############################################################################
data_global
_audit_creation_method     'APEX2 v2014.11-0'
_journal_date_recd_electronic     2015-11-09
_journal_date_accepted     2015-11-10
_journal_name_full     'Acta Crystallographica, Section E'
_journal_year     2015
_journal_volume     71
_journal_issue     12
_journal_page_first     o947
_journal_page_last     o948
_journal_paper_category     HO
_journal_paper_doi     10.1107/S2056989015021325
_journal_coeditor_code     HB7540
_publ_contact_author_name
;
Mustafa R. Albayati
;
_publ_contact_author_address
;
Kirkuk University,
College of Science,
Department of Chemistry,
Kirkuk,
Iraq
;
_publ_contact_author_email     'shaabankamel@yahoo.com'
_publ_contact_author_fax     ?
_publ_contact_author_phone     ?
_publ_section_title
;\
Crystal structure of
4-[(<i>E</i>)-(4-hydroxybenzylidene)amino]-1,5-dimethyl-2-phenyl-1<i>H</i>-\
pyrazol-3(2<i>H</i>)-one
;
_publ_section_title_footnote     .
loop_
    _publ_author_name
    _publ_author_address
    'Joel T. Mague'
;
Department of Chemistry,
Tulane University,
New Orleans,
LA 70118,
USA
;
    'Akkurt, Mehmet'
;
Department of Physics,
Faculty of Sciences,
Erciyes University,
38039 Kayseri,
Turkey
;
    'Mohamed, Shaaban K.'
;
Chemistry and Environmental Division,
Manchester Metropolitan University,
Manchester M1 5GD,
England
Chemistry Department,
Faculty of Science,
Minia University,
61519 El-Minia,
Egypt
;
    'Alaa F. Mohamed'
;
National Organization for Drug Control and Research,
Giza,
Egypt
;
    'Mustafa R. Albayati'
;
Kirkuk University,
College of Science,
Department of Chemistry,
Kirkuk,
Iraq
;
data_I
_database_code_depnum_ccdc_archive 'CCDC 1436039'
_audit_creation_method     'SHELXL-2014/7'
_chemical_name_systematic
;\
4-[(<i>E</i>)-(4-Hydroxybenzylidene)amino]-1,5-dimethyl-2-phenyl-\
1<i>H</i>-pyrazol-3(2<i>H</i>)-one
;
_chemical_name_common     ?
_chemical_formula_moiety     'C18 H17 N3 O2'
_chemical_formula_sum     'C18 H17 N3 O2'
_chemical_formula_iupac     'C18 H17 N3 O2'
_chemical_formula_weight     307.35
_chemical_melting_point     ?
_shelx_space_group_comment
;
The symmetry employed for this shelxl refinement is uniquely defined
by the following loop, which should always be used as a source of
symmetry information in preference to the above space-group names.
They are only intended as comments.
;
_space_group_crystal_system     triclinic
_space_group_name_H-M_alt     'P -1'
_space_group_name_Hall     '-P 1'
loop_
    _space_group_symop_operation_xyz
    'x, y, z'
    '-x, -y, -z'
_cell_length_a     8.1214(7)
_cell_length_b     12.5405(10)
_cell_length_c     23.1875(19)
_cell_angle_alpha     91.1210(10)
_cell_angle_beta     90.1990(10)
_cell_angle_gamma     90.7480(10)
_cell_volume     2360.9(3)
_cell_formula_units_Z     6
_cell_measurement_reflns_used     6224
_cell_measurement_theta_min     2.3695
_cell_measurement_theta_max     28.1688
_cell_measurement_temperature     150(2)
_exptl_crystal_description     column
_exptl_crystal_colour     colourless
_exptl_crystal_size_max     0.30
_exptl_crystal_size_mid     0.18
_exptl_crystal_size_min     0.15
_exptl_crystal_density_diffrn     1.297
_exptl_crystal_density_meas     ?
_exptl_crystal_density_method     'not measured'
_exptl_crystal_F_000     972
_exptl_absorpt_coefficient_mu     0.087
_exptl_absorpt_correction_type     multi-scan
_exptl_absorpt_process_details
;
(<i>SADABS</i>; Bruker, 2015)
;
_shelx_estimated_absorpt_T_min     0.974
_shelx_estimated_absorpt_T_max     0.987
_exptl_absorpt_correction_T_min     0.86
_exptl_absorpt_correction_T_max     0.99
_exptl_special_details
;
The diffraction data were collected in three sets of 363 frames (0.5\% width in
\w) at \f = 0, 120 and 240\%. A scan time of 40 sec/frame was used.
;
_diffrn_ambient_temperature     150(2)
_diffrn_radiation_type     MoK\a
_diffrn_radiation_wavelength     0.71073
_diffrn_radiation_monochromator     graphite
_diffrn_measurement_device_type     'Bruker SMART APEX CCD'
_diffrn_measurement_method     '\f and \w scans'
_diffrn_detector_area_resol_mean     8.3333
_diffrn_reflns_number     22491
_diffrn_reflns_av_R_equivalents     0.0346
_diffrn_reflns_theta_min     1.624
_diffrn_reflns_theta_max     28.544
_diffrn_reflns_theta_full     27.250
_diffrn_measured_fraction_theta_max     0.951
_diffrn_measured_fraction_theta_full     0.990
_diffrn_reflns_limit_h_min     -10
_diffrn_reflns_limit_h_max     10
_diffrn_reflns_limit_k_min     -16
_diffrn_reflns_limit_k_max     16
_diffrn_reflns_limit_l_min     -30
_diffrn_reflns_limit_l_max     31
_refine_special_details
;
Refinement of <i>F</i>^2^ against ALL reflections. The weighted <i>R</i>-factor
<i>wR</i> and goodness of fit <i>S</i> are based on <i>F</i>^2^, conventional
<i>R</i>-factors <i>R</i> are based on <i>F</i>, with <i>F</i> set to zero for
negative <i>F</i>^2^. The threshold expression of <i>F</i>^2^ >
\s(<i>F</i>^2^) is used only for calculating <i>R</i>-factors(gt) <i>etc</i>.
and is not relevant to the choice of reflections for refinement.
<i>R</i>-factors based on <i>F</i>^2^ are statistically about twice as large
as those based on <i>F</i>, and <i>R</i>- factors based on ALL data will be
even larger. H-atoms attached to carbon were placed in calculated positions
(C---H = 0.95 - 0.98 \%A) while those attached to oxygen were placed in
ocations derived from a difference map and their coordinates adjusted to give
O---H = 0.84%A. All were included as riding contributions with isotropic
displacement parameters 1.2 - 1.5 times those of the attached atoms.
;
_reflns_number_total     11415
_reflns_number_gt     7110
_reflns_threshold_expression     'I > 2\s(I)'
_refine_ls_structure_factor_coef     Fsqd
_refine_ls_matrix_type     full
_refine_ls_R_factor_all     0.0820
_refine_ls_R_factor_gt     0.0458
_refine_ls_wR_factor_gt     0.1043
_refine_ls_wR_factor_ref     0.1148
_refine_ls_goodness_of_fit_ref     0.971
_refine_ls_restrained_S_all     0.971
_refine_ls_number_reflns     11415
_refine_ls_number_parameters     628
_refine_ls_number_restraints     0
_refine_ls_hydrogen_treatment     constr
_refine_ls_weighting_scheme     calc
_refine_ls_weighting_details
                      'w=1/[\s^2^(Fo^2^)+(0.0468P)^2^] where P=(Fo^2^+2Fc^2^)/3'
_atom_sites_solution_hydrogens     mixed
_atom_sites_solution_primary     direct
_atom_sites_solution_secondary     difmap
_refine_ls_shift/su_max     0.001
_refine_ls_shift/su_mean     0.000
_refine_diff_density_max     0.247
_refine_diff_density_min     -0.210
_refine_ls_extinction_method     none
_refine_ls_extinction_coef     .
loop_
    _atom_type_symbol
    _atom_type_description
    _atom_type_scat_dispersion_real
    _atom_type_scat_dispersion_imag
    _atom_type_scat_source
    'C' 'C' 0.0033 0.0016
                         'International Tables Vol C Tables 4.2.6.8 and 6.1.1.4'
    'H' 'H' 0.0000 0.0000
                         'International Tables Vol C Tables 4.2.6.8 and 6.1.1.4'
    'N' 'N' 0.0061 0.0033
                         'International Tables Vol C Tables 4.2.6.8 and 6.1.1.4'
    'O' 'O' 0.0106 0.0060
                         'International Tables Vol C Tables 4.2.6.8 and 6.1.1.4'
_computing_data_collection
;
<i>APEX2</i> (Bruker, 2015)
;
_computing_cell_refinement
;
<i>SAINT</i> (Bruker, 2015)
;
_computing_data_reduction
;
<i>SAINT</i> (Bruker, 2015)
;
_computing_structure_solution
;
<i>SHELXT</i> (Sheldrick, 2015b)
;
_computing_structure_refinement
;
<i>SHELXL2014</i> (Sheldrick, 2015a)
;
_computing_molecular_graphics
;
<i>DIAMOND</i> (Brandenburg & Putz, 2012)
;
_computing_publication_material
;
<i>SHELXTL</i> (Sheldrick, 2008)
;
loop_
    _atom_site_type_symbol
    _atom_site_label
    _atom_site_fract_x
    _atom_site_fract_y
    _atom_site_fract_z
    _atom_site_U_iso_or_equiv
    _atom_site_adp_type
    _atom_site_calc_flag
    _atom_site_occupancy
    _atom_site_disorder_assembly
    _atom_site_disorder_group
    O O1 0.43335(13) 0.99066(8) 0.36405(5) 0.0329(3) Uani d 1 . .
    H H1 0.4041 0.9909 0.3293 0.040 Uiso d 1 . .
    O O2 0.69023(15) 0.34940(9) 0.41279(5) 0.0414(3) Uani d 1 . .
    N N1 0.69265(15) 0.56857(10) 0.48144(5) 0.0282(3) Uani d 1 . .
    N N2 0.82894(15) 0.29591(10) 0.49432(5) 0.0264(3) Uani d 1 . .
    N N3 0.89959(15) 0.34786(10) 0.54289(5) 0.0261(3) Uani d 1 . .
    C C1 0.57962(19) 0.68917(12) 0.41316(7) 0.0300(4) Uani d 1 . .
    C C2 0.54167(18) 0.76897(12) 0.45379(7) 0.0282(4) Uani d 1 . .
    H H2 0.5501 0.7548 0.4938 0.034 Uiso calc 1 . .
    C C3 0.49214(18) 0.86797(12) 0.43633(7) 0.0287(4) Uani d 1 . .
    H H3 0.4660 0.9213 0.4644 0.034 Uiso calc 1 . .
    C C4 0.48012(18) 0.89043(12) 0.37808(7) 0.0268(3) Uani d 1 . .
    C C5 0.5166(2) 0.81240(13) 0.33727(7) 0.0338(4) Uani d 1 . .
    H H5 0.5087 0.8271 0.2973 0.041 Uiso calc 1 . .
    C C6 0.5647(2) 0.71295(13) 0.35493(7) 0.0386(4) Uani d 1 . .
    H H6 0.5881 0.6594 0.3267 0.046 Uiso calc 1 . .
    C C7 0.6392(2) 0.58501(13) 0.43047(7) 0.0338(4) Uani d 1 . .
    H H7 0.6381 0.5278 0.4030 0.041 Uiso calc 1 . .
    C C8 0.75333(18) 0.46864(12) 0.49509(6) 0.0259(3) Uani d 1 . .
    C C9 0.74727(19) 0.37078(12) 0.46124(7) 0.0290(4) Uani d 1 . .
    C C10 0.84009(18) 0.44934(12) 0.54448(6) 0.0260(3) Uani d 1 . .
    C C11 0.9202(2) 0.28398(13) 0.59429(6) 0.0331(4) Uani d 1 . .
    H H11A 0.9757 0.3270 0.6245 0.050 Uiso calc 1 . .
    H H11B 0.9867 0.2214 0.5848 0.050 Uiso calc 1 . .
    H H11C 0.8119 0.2606 0.6081 0.050 Uiso calc 1 . .
    C C12 0.8719(2) 0.52260(13) 0.59430(7) 0.0379(4) Uani d 1 . .
    H H12A 0.8126 0.4967 0.6281 0.057 Uiso calc 1 . .
    H H12B 0.8340 0.5942 0.5851 0.057 Uiso calc 1 . .
    H H12C 0.9903 0.5253 0.6027 0.057 Uiso calc 1 . .
    C C13 0.90702(19) 0.20424(11) 0.47004(6) 0.0253(3) Uani d 1 . .
    C C14 0.80958(19) 0.12678(12) 0.44266(6) 0.0284(4) Uani d 1 . .
    H H14 0.6932 0.1332 0.4419 0.034 Uiso calc 1 . .
    C C15 0.8844(2) 0.03966(12) 0.41634(7) 0.0318(4) Uani d 1 . .
    H H15 0.8190 -0.0136 0.3972 0.038 Uiso calc 1 . .
    C C16 1.0533(2) 0.03015(12) 0.41783(7) 0.0319(4) Uani d 1 . .
    H H16 1.1039 -0.0295 0.3997 0.038 Uiso calc 1 . .
    C C17 1.1490(2) 0.10741(12) 0.44578(7) 0.0321(4) Uani d 1 . .
    H H17 1.2652 0.0999 0.4472 0.038 Uiso calc 1 . .
    C C18 1.07674(19) 0.19580(12) 0.47182(6) 0.0277(3) Uani d 1 . .
    H H18 1.1426 0.2494 0.4905 0.033 Uiso calc 1 . .
    O O3 -0.07276(14) 0.38608(8) 0.19190(5) 0.0335(3) Uani d 1 . .
    H H3A -0.1490 0.3819 0.1674 0.040 Uiso d 1 . .
    O O4 0.30090(12) 0.99610(8) 0.25745(4) 0.0276(2) Uani d 1 . .
    N N4 -0.05124(15) 0.88981(10) 0.24542(5) 0.0269(3) Uani d 1 . .
    N N5 0.14278(14) 1.14370(9) 0.27759(5) 0.0238(3) Uani d 1 . .
    N N6 -0.02363(14) 1.16934(9) 0.27561(5) 0.0241(3) Uani d 1 . .
    C C19 0.00875(18) 0.70312(11) 0.24138(6) 0.0250(3) Uani d 1 . .
    C C20 0.12014(19) 0.62286(12) 0.25460(6) 0.0272(3) Uani d 1 . .
    H H20 0.2185 0.6414 0.2749 0.033 Uiso calc 1 . .
    C C21 0.09102(19) 0.51762(12) 0.23895(6) 0.0274(3) Uani d 1 . .
    H H21 0.1682 0.4645 0.2487 0.033 Uiso calc 1 . .
    C C22 -0.05170(19) 0.48969(11) 0.20883(6) 0.0254(3) Uani d 1 . .
    C C23 -0.16547(19) 0.56840(12) 0.19590(6) 0.0282(4) Uani d 1 . .
    H H23 -0.2644 0.5496 0.1760 0.034 Uiso calc 1 . .
    C C24 -0.13492(19) 0.67315(12) 0.21193(6) 0.0278(3) Uani d 1 . .
    H H24 -0.2132 0.7259 0.2027 0.033 Uiso calc 1 . .
    C C25 0.04643(19) 0.81384(12) 0.25703(6) 0.0267(3) Uani d 1 . .
    H H25 0.1470 0.8302 0.2765 0.032 Uiso calc 1 . .
    C C26 -0.00185(18) 0.99402(11) 0.25961(6) 0.0234(3) Uani d 1 . .
    C C27 0.15973(18) 1.03778(11) 0.26465(6) 0.0231(3) Uani d 1 . .
    C C28 -0.10963(18) 1.07782(12) 0.26662(6) 0.0250(3) Uani d 1 . .
    C C29 -0.07842(19) 1.26236(11) 0.30874(7) 0.0297(4) Uani d 1 . .
    H H29A -0.1949 1.2749 0.3005 0.045 Uiso calc 1 . .
    H H29B -0.0129 1.3250 0.2980 0.045 Uiso calc 1 . .
    H H29C -0.0642 1.2496 0.3500 0.045 Uiso calc 1 . .
    C C30 -0.29252(18) 1.07551(13) 0.26618(8) 0.0356(4) Uani d 1 . .
    H H30A -0.3332 1.0926 0.3050 0.053 Uiso calc 1 . .
    H H30B -0.3320 1.0043 0.2542 0.053 Uiso calc 1 . .
    H H30C -0.3330 1.1282 0.2391 0.053 Uiso calc 1 . .
    C C31 0.26579(17) 1.22415(11) 0.26718(6) 0.0225(3) Uani d 1 . .
    C C32 0.3001(2) 1.25156(12) 0.21120(7) 0.0318(4) Uani d 1 . .
    H H32 0.2406 1.2189 0.1801 0.038 Uiso calc 1 . .
    C C33 0.4207(2) 1.32638(14) 0.20060(8) 0.0422(4) Uani d 1 . .
    H H33 0.4461 1.3451 0.1621 0.051 Uiso calc 1 . .
    C C34 0.5045(2) 1.37399(14) 0.24610(9) 0.0456(5) Uani d 1 . .
    H H34 0.5874 1.4261 0.2388 0.055 Uiso calc 1 . .
    C C35 0.4699(2) 1.34720(14) 0.30215(9) 0.0435(5) Uani d 1 . .
    H H35 0.5280 1.3811 0.3332 0.052 Uiso calc 1 . .
    C C36 0.3501(2) 1.27070(12) 0.31313(7) 0.0321(4) Uani d 1 . .
    H H36 0.3264 1.2507 0.3515 0.039 Uiso calc 1 . .
    O O5 0.43831(13) 1.00160(8) 0.15063(5) 0.0359(3) Uani d 1 . .
    H H5A 0.3963 1.0005 0.1837 0.043 Uiso d 1 . .
    O O6 0.69633(13) 0.37408(8) 0.10793(4) 0.0302(3) Uani d 1 . .
    N N7 0.68224(15) 0.57227(10) 0.02772(5) 0.0278(3) Uani d 1 . .
    N N8 0.82733(15) 0.30098(10) 0.02799(5) 0.0255(3) Uani d 1 . .
    N N9 0.88764(15) 0.34003(10) -0.02407(5) 0.0277(3) Uani d 1 . .
    C C37 0.53272(18) 0.69523(12) 0.08808(7) 0.0277(4) Uani d 1 . .
    C C38 0.46494(18) 0.71054(13) 0.14274(7) 0.0297(4) Uani d 1 . .
    H H38 0.4420 0.6503 0.1657 0.036 Uiso calc 1 . .
    C C39 0.43024(18) 0.81153(12) 0.16433(7) 0.0286(4) Uani d 1 . .
    H H39 0.3844 0.8201 0.2017 0.034 Uiso calc 1 . .
    C C40 0.46269(18) 0.89989(12) 0.13116(7) 0.0279(4) Uani d 1 . .
    C C41 0.5231(2) 0.88589(13) 0.07559(7) 0.0347(4) Uani d 1 . .
    H H41 0.5407 0.9461 0.0520 0.042 Uiso calc 1 . .
    C C42 0.55773(19) 0.78528(13) 0.05449(7) 0.0326(4) Uani d 1 . .
    H H42 0.5993 0.7770 0.0164 0.039 Uiso calc 1 . .
    C C43 0.58390(18) 0.58873(12) 0.07025(7) 0.0278(4) Uani d 1 . .
    H H43 0.5431 0.5292 0.0908 0.033 Uiso calc 1 . .
    C C44 0.74040(17) 0.46900(12) 0.01784(6) 0.0242(3) Uani d 1 . .
    C C45 0.74410(17) 0.38185(12) 0.05700(6) 0.0244(3) Uani d 1 . .
    C C46 0.82686(18) 0.43964(12) -0.03047(6) 0.0253(3) Uani d 1 . .
    C C47 0.9212(2) 0.26398(13) -0.07089(7) 0.0368(4) Uani d 1 . .
    H H47A 0.8227 0.2200 -0.0786 0.055 Uiso calc 1 . .
    H H47B 1.0124 0.2181 -0.0598 0.055 Uiso calc 1 . .
    H H47C 0.9512 0.3028 -0.1057 0.055 Uiso calc 1 . .
    C C48 0.8547(2) 0.50055(13) -0.08359(7) 0.0344(4) Uani d 1 . .
    H H48A 0.9725 0.5017 -0.0926 0.052 Uiso calc 1 . .
    H H48B 0.8165 0.5738 -0.0777 0.052 Uiso calc 1 . .
    H H48C 0.7935 0.4666 -0.1156 0.052 Uiso calc 1 . .
    C C49 0.90208(19) 0.21186(12) 0.05461(6) 0.0275(3) Uani d 1 . .
    C C50 0.8033(2) 0.14313(13) 0.08618(7) 0.0346(4) Uani d 1 . .
    H H50 0.6883 0.1546 0.0893 0.041 Uiso calc 1 . .
    C C51 0.8750(2) 0.05781(14) 0.11303(7) 0.0413(4) Uani d 1 . .
    H H51 0.8091 0.0112 0.1354 0.050 Uiso calc 1 . .
    C C52 1.0412(2) 0.03980(14) 0.10757(7) 0.0413(4) Uani d 1 . .
    H H52 1.0892 -0.0196 0.1257 0.050 Uiso calc 1 . .
    C C53 1.1383(2) 0.10819(14) 0.07575(7) 0.0389(4) Uani d 1 . .
    H H53 1.2528 0.0952 0.0718 0.047 Uiso calc 1 . .
    C C54 1.06954(19) 0.19547(13) 0.04960(7) 0.0328(4) Uani d 1 . .
    H H54 1.1365 0.2435 0.0285 0.039 Uiso calc 1 . .
loop_
    _atom_site_aniso_label
    _atom_site_aniso_U_11
    _atom_site_aniso_U_22
    _atom_site_aniso_U_33
    _atom_site_aniso_U_12
    _atom_site_aniso_U_13
    _atom_site_aniso_U_23
    O1 0.0364(6) 0.0284(6) 0.0344(6) 0.0082(5) 0.0011(5) 0.0044(5)
    O2 0.0553(8) 0.0376(7) 0.0314(7) 0.0158(6) -0.0136(6) -0.0071(5)
    N1 0.0293(7) 0.0247(7) 0.0308(7) 0.0052(6) 0.0009(6) 0.0013(6)
    N2 0.0314(7) 0.0248(7) 0.0229(7) 0.0054(6) -0.0012(5) -0.0035(5)
    N3 0.0327(7) 0.0242(7) 0.0214(7) 0.0034(6) -0.0009(5) -0.0002(5)
    C1 0.0314(9) 0.0266(9) 0.0321(9) 0.0043(7) -0.0041(7) -0.0005(7)
    C2 0.0259(8) 0.0320(9) 0.0268(8) 0.0008(7) -0.0002(7) 0.0014(7)
    C3 0.0284(9) 0.0276(9) 0.0302(9) 0.0053(7) 0.0026(7) -0.0025(7)
    C4 0.0203(8) 0.0260(8) 0.0341(9) 0.0025(6) -0.0003(6) 0.0029(7)
    C5 0.0409(10) 0.0354(10) 0.0255(9) 0.0088(8) -0.0027(7) 0.0028(7)
    C6 0.0522(11) 0.0357(10) 0.0280(9) 0.0123(8) -0.0034(8) -0.0060(7)
    C7 0.0406(10) 0.0264(9) 0.0345(10) 0.0079(7) -0.0024(8) -0.0034(7)
    C8 0.0278(8) 0.0226(8) 0.0275(8) 0.0040(6) 0.0034(7) -0.0005(6)
    C9 0.0303(9) 0.0287(9) 0.0281(9) 0.0069(7) -0.0005(7) 0.0011(7)
    C10 0.0296(8) 0.0220(8) 0.0265(8) 0.0019(6) 0.0047(7) 0.0013(6)
    C11 0.0453(10) 0.0304(9) 0.0240(9) 0.0043(8) -0.0014(7) 0.0040(7)
    C12 0.0550(11) 0.0292(9) 0.0296(9) 0.0049(8) -0.0027(8) -0.0024(7)
    C13 0.0335(9) 0.0196(8) 0.0230(8) 0.0044(7) 0.0031(6) 0.0014(6)
    C14 0.0302(9) 0.0272(9) 0.0279(8) -0.0004(7) 0.0040(7) 0.0012(7)
    C15 0.0417(10) 0.0230(9) 0.0306(9) -0.0041(7) 0.0045(7) -0.0010(7)
    C16 0.0424(10) 0.0234(9) 0.0300(9) 0.0055(7) 0.0064(7) -0.0003(7)
    C17 0.0326(9) 0.0291(9) 0.0348(9) 0.0080(7) 0.0024(7) 0.0020(7)
    C18 0.0307(9) 0.0244(8) 0.0279(8) 0.0024(7) -0.0014(7) -0.0001(7)
    O3 0.0453(7) 0.0227(6) 0.0324(6) 0.0005(5) -0.0041(5) -0.0029(5)
    O4 0.0228(6) 0.0250(6) 0.0351(6) 0.0051(4) 0.0010(5) -0.0013(5)
    N4 0.0295(7) 0.0217(7) 0.0295(7) -0.0011(6) 0.0007(6) -0.0015(5)
    N5 0.0186(6) 0.0204(7) 0.0323(7) 0.0015(5) 0.0031(5) -0.0004(5)
    N6 0.0193(6) 0.0205(7) 0.0326(7) 0.0030(5) 0.0035(5) -0.0005(5)
    C19 0.0300(8) 0.0215(8) 0.0237(8) -0.0008(6) 0.0032(6) 0.0003(6)
    C20 0.0286(8) 0.0281(9) 0.0249(8) -0.0008(7) -0.0001(6) 0.0007(6)
    C21 0.0332(9) 0.0236(8) 0.0256(8) 0.0051(7) 0.0017(7) 0.0023(6)
    C22 0.0356(9) 0.0185(8) 0.0222(8) -0.0012(7) 0.0049(7) 0.0005(6)
    C23 0.0282(8) 0.0281(9) 0.0281(9) -0.0022(7) -0.0012(7) 0.0006(7)
    C24 0.0289(9) 0.0236(8) 0.0311(9) 0.0024(7) 0.0005(7) 0.0032(7)
    C25 0.0288(8) 0.0252(9) 0.0260(8) -0.0020(7) 0.0005(7) 0.0002(6)
    C26 0.0252(8) 0.0210(8) 0.0241(8) 0.0004(6) 0.0008(6) 0.0007(6)
    C27 0.0261(8) 0.0221(8) 0.0213(8) 0.0022(6) 0.0021(6) 0.0016(6)
    C28 0.0252(8) 0.0250(8) 0.0249(8) -0.0006(6) 0.0015(6) 0.0022(6)
    C29 0.0302(9) 0.0221(8) 0.0371(9) 0.0067(7) 0.0084(7) 0.0003(7)
    C30 0.0233(8) 0.0358(10) 0.0476(11) -0.0005(7) 0.0032(7) -0.0003(8)
    C31 0.0185(7) 0.0188(8) 0.0304(8) 0.0024(6) 0.0020(6) -0.0004(6)
    C32 0.0338(9) 0.0308(9) 0.0309(9) 0.0009(7) 0.0038(7) -0.0024(7)
    C33 0.0394(10) 0.0380(10) 0.0495(11) 0.0006(8) 0.0162(9) 0.0093(9)
    C34 0.0252(9) 0.0309(10) 0.0810(15) -0.0023(8) 0.0056(9) 0.0093(10)
    C35 0.0346(10) 0.0322(10) 0.0633(13) -0.0007(8) -0.0179(9) -0.0042(9)
    C36 0.0352(9) 0.0287(9) 0.0323(9) 0.0033(7) -0.0067(7) -0.0003(7)
    O5 0.0404(7) 0.0316(7) 0.0357(7) 0.0082(5) 0.0042(5) -0.0045(5)
    O6 0.0321(6) 0.0348(6) 0.0237(6) 0.0006(5) 0.0063(5) -0.0028(5)
    N7 0.0279(7) 0.0304(7) 0.0250(7) 0.0035(6) -0.0018(6) -0.0042(6)
    N8 0.0264(7) 0.0277(7) 0.0223(7) 0.0023(6) 0.0043(5) -0.0024(5)
    N9 0.0285(7) 0.0320(8) 0.0225(7) 0.0011(6) 0.0050(5) -0.0053(6)
    C37 0.0209(8) 0.0321(9) 0.0299(9) 0.0032(7) -0.0005(6) -0.0026(7)
    C38 0.0276(9) 0.0322(9) 0.0293(9) 0.0029(7) 0.0016(7) 0.0004(7)
    C39 0.0257(8) 0.0353(9) 0.0247(8) 0.0049(7) 0.0013(6) -0.0028(7)
    C40 0.0228(8) 0.0286(9) 0.0323(9) 0.0068(7) -0.0020(7) -0.0044(7)
    C41 0.0377(10) 0.0328(10) 0.0338(9) 0.0046(7) 0.0047(7) 0.0026(7)
    C42 0.0311(9) 0.0364(10) 0.0303(9) 0.0035(7) 0.0063(7) -0.0006(7)
    C43 0.0229(8) 0.0298(9) 0.0306(9) 0.0013(7) -0.0005(7) -0.0026(7)
    C44 0.0219(8) 0.0266(8) 0.0238(8) -0.0006(6) 0.0000(6) -0.0039(6)
    C45 0.0178(7) 0.0290(9) 0.0262(8) -0.0009(6) -0.0002(6) -0.0058(7)
    C46 0.0212(8) 0.0294(9) 0.0251(8) -0.0011(6) -0.0022(6) -0.0039(6)
    C47 0.0420(10) 0.0414(10) 0.0268(9) 0.0097(8) 0.0018(7) -0.0101(7)
    C48 0.0369(10) 0.0386(10) 0.0276(9) -0.0012(8) 0.0040(7) -0.0008(7)
    C49 0.0303(9) 0.0244(8) 0.0276(8) 0.0025(7) -0.0006(7) -0.0054(6)
    C50 0.0330(9) 0.0317(9) 0.0388(10) -0.0027(7) 0.0010(7) -0.0014(8)
    C51 0.0495(12) 0.0335(10) 0.0408(11) -0.0041(8) -0.0002(9) 0.0038(8)
    C52 0.0519(12) 0.0343(10) 0.0378(10) 0.0088(9) -0.0068(9) -0.0013(8)
    C53 0.0340(10) 0.0434(11) 0.0394(10) 0.0113(8) -0.0032(8) -0.0013(8)
    C54 0.0296(9) 0.0351(10) 0.0335(9) 0.0013(7) 0.0019(7) -0.0040(7)
_geom_special_details
;
All e.s.d.'s (except the e.s.d. in the dihedral angle between two l.s. planes)
are estimated using the full covariance matrix. The cell e.s.d.'s are taken
into account individually in the estimation of e.s.d.'s in distances, angles
and torsion angles; correlations between e.s.d.'s in cell parameters are only
used when they are defined by crystal symmetry. An approximate (isotropic)
treatment of cell e.s.d.'s is used for estimating e.s.d.'s involving l.s.
planes.
;
loop_
    _geom_bond_atom_site_label_1
    _geom_bond_atom_site_label_2
    _geom_bond_site_symmetry_2
    _geom_bond_distance
    _geom_bond_publ_flag
    O1 C4 . 1.3630(17) ?
    O1 H1 . 0.8402 ?
    O2 C9 . 1.2369(18) ?
    N1 C7 . 1.2791(19) ?
    N1 C8 . 1.3942(18) ?
    N2 C9 . 1.3966(18) ?
    N2 N3 . 1.4069(16) ?
    N2 C13 . 1.4272(18) ?
    N3 C10 . 1.3669(18) ?
    N3 C11 . 1.4593(18) ?
    C1 C6 . 1.394(2) ?
    C1 C2 . 1.399(2) ?
    C1 C7 . 1.462(2) ?
    C2 C3 . 1.378(2) ?
    C2 H2 . 0.9500 ?
    C3 C4 . 1.388(2) ?
    C3 H3 . 0.9500 ?
    C4 C5 . 1.383(2) ?
    C5 C6 . 1.381(2) ?
    C5 H5 . 0.9500 ?
    C6 H6 . 0.9500 ?
    C7 H7 . 0.9500 ?
    C8 C10 . 1.370(2) ?
    C8 C9 . 1.444(2) ?
    C10 C12 . 1.482(2) ?
    C11 H11A . 0.9800 ?
    C11 H11B . 0.9800 ?
    C11 H11C . 0.9800 ?
    C12 H12A . 0.9800 ?
    C12 H12B . 0.9800 ?
    C12 H12C . 0.9800 ?
    C13 C18 . 1.384(2) ?
    C13 C14 . 1.388(2) ?
    C14 C15 . 1.389(2) ?
    C14 H14 . 0.9500 ?
    C15 C16 . 1.378(2) ?
    C15 H15 . 0.9500 ?
    C16 C17 . 1.384(2) ?
    C16 H16 . 0.9500 ?
    C17 C18 . 1.390(2) ?
    C17 H17 . 0.9500 ?
    C18 H18 . 0.9500 ?
    O3 C22 . 1.3584(17) ?
    O3 H3A . 0.8402 ?
    O4 C27 . 1.2763(16) ?
    N4 C25 . 1.2798(18) ?
    N4 C26 . 1.3949(18) ?
    N5 C27 . 1.3648(18) ?
    N5 N6 . 1.3941(16) ?
    N5 C31 . 1.4350(18) ?
    N6 C28 . 1.3482(18) ?
    N6 C29 . 1.4593(17) ?
    C19 C24 . 1.394(2) ?
    C19 C20 . 1.400(2) ?
    C19 C25 . 1.457(2) ?
    C20 C21 . 1.379(2) ?
    C20 H20 . 0.9500 ?
    C21 C22 . 1.389(2) ?
    C21 H21 . 0.9500 ?
    C22 C23 . 1.397(2) ?
    C23 C24 . 1.377(2) ?
    C23 H23 . 0.9500 ?
    C24 H24 . 0.9500 ?
    C25 H25 . 0.9500 ?
    C26 C28 . 1.3839(19) ?
    C26 C27 . 1.419(2) ?
    C28 C30 . 1.485(2) ?
    C29 H29A . 0.9800 ?
    C29 H29B . 0.9800 ?
    C29 H29C . 0.9800 ?
    C30 H30A . 0.9800 ?
    C30 H30B . 0.9800 ?
    C30 H30C . 0.9800 ?
    C31 C32 . 1.378(2) ?
    C31 C36 . 1.380(2) ?
    C32 C33 . 1.374(2) ?
    C32 H32 . 0.9500 ?
    C33 C34 . 1.376(3) ?
    C33 H33 . 0.9500 ?
    C34 C35 . 1.378(3) ?
    C34 H34 . 0.9500 ?
    C35 C36 . 1.385(2) ?
    C35 H35 . 0.9500 ?
    C36 H36 . 0.9500 ?
    O5 C40 . 1.3617(17) ?
    O5 H5A . 0.8402 ?
    O6 C45 . 1.2496(17) ?
    N7 C43 . 1.2863(18) ?
    N7 C44 . 1.3992(18) ?
    N8 C45 . 1.3900(18) ?
    N8 N9 . 1.3993(16) ?
    N8 C49 . 1.4286(19) ?
    N9 C46 . 1.3597(18) ?
    N9 C47 . 1.4597(18) ?
    C37 C38 . 1.395(2) ?
    C37 C42 . 1.397(2) ?
    C37 C43 . 1.457(2) ?
    C38 C39 . 1.385(2) ?
    C38 H38 . 0.9500 ?
    C39 C40 . 1.384(2) ?
    C39 H39 . 0.9500 ?
    C40 C41 . 1.389(2) ?
    C41 C42 . 1.377(2) ?
    C41 H41 . 0.9500 ?
    C42 H42 . 0.9500 ?
    C43 H43 . 0.9500 ?
    C44 C46 . 1.371(2) ?
    C44 C45 . 1.435(2) ?
    C46 C48 . 1.479(2) ?
    C47 H47A . 0.9800 ?
    C47 H47B . 0.9800 ?
    C47 H47C . 0.9800 ?
    C48 H48A . 0.9800 ?
    C48 H48B . 0.9800 ?
    C48 H48C . 0.9800 ?
    C49 C54 . 1.383(2) ?
    C49 C50 . 1.390(2) ?
    C50 C51 . 1.382(2) ?
    C50 H50 . 0.9500 ?
    C51 C52 . 1.378(2) ?
    C51 H51 . 0.9500 ?
    C52 C53 . 1.383(2) ?
    C52 H52 . 0.9500 ?
    C53 C54 . 1.385(2) ?
    C53 H53 . 0.9500 ?
    C54 H54 . 0.9500 ?
loop_
    _geom_angle_atom_site_label_1
    _geom_angle_atom_site_label_2
    _geom_angle_atom_site_label_3
    _geom_angle_site_symmetry_1
    _geom_angle_site_symmetry_3
    _geom_angle
    _geom_angle_publ_flag
    C4 O1 H1 . . 109.3 ?
    C7 N1 C8 . . 119.66(13) ?
    C9 N2 N3 . . 109.04(12) ?
    C9 N2 C13 . . 123.24(12) ?
    N3 N2 C13 . . 119.37(12) ?
    C10 N3 N2 . . 106.96(11) ?
    C10 N3 C11 . . 123.17(12) ?
    N2 N3 C11 . . 116.63(12) ?
    C6 C1 C2 . . 117.94(14) ?
    C6 C1 C7 . . 120.32(15) ?
    C2 C1 C7 . . 121.70(14) ?
    C3 C2 C1 . . 120.59(14) ?
    C3 C2 H2 . . 119.7 ?
    C1 C2 H2 . . 119.7 ?
    C2 C3 C4 . . 120.53(14) ?
    C2 C3 H3 . . 119.7 ?
    C4 C3 H3 . . 119.7 ?
    O1 C4 C5 . . 123.04(14) ?
    O1 C4 C3 . . 117.26(13) ?
    C5 C4 C3 . . 119.70(14) ?
    C6 C5 C4 . . 119.61(15) ?
    C6 C5 H5 . . 120.2 ?
    C4 C5 H5 . . 120.2 ?
    C5 C6 C1 . . 121.62(15) ?
    C5 C6 H6 . . 119.2 ?
    C1 C6 H6 . . 119.2 ?
    N1 C7 C1 . . 122.03(15) ?
    N1 C7 H7 . . 119.0 ?
    C1 C7 H7 . . 119.0 ?
    C10 C8 N1 . . 123.46(14) ?
    C10 C8 C9 . . 107.64(13) ?
    N1 C8 C9 . . 128.82(13) ?
    O2 C9 N2 . . 122.70(14) ?
    O2 C9 C8 . . 131.93(14) ?
    N2 C9 C8 . . 105.34(13) ?
    N3 C10 C8 . . 110.19(13) ?
    N3 C10 C12 . . 121.57(13) ?
    C8 C10 C12 . . 128.24(14) ?
    N3 C11 H11A . . 109.5 ?
    N3 C11 H11B . . 109.5 ?
    H11A C11 H11B . . 109.5 ?
    N3 C11 H11C . . 109.5 ?
    H11A C11 H11C . . 109.5 ?
    H11B C11 H11C . . 109.5 ?
    C10 C12 H12A . . 109.5 ?
    C10 C12 H12B . . 109.5 ?
    H12A C12 H12B . . 109.5 ?
    C10 C12 H12C . . 109.5 ?
    H12A C12 H12C . . 109.5 ?
    H12B C12 H12C . . 109.5 ?
    C18 C13 C14 . . 121.21(14) ?
    C18 C13 N2 . . 120.28(14) ?
    C14 C13 N2 . . 118.45(13) ?
    C13 C14 C15 . . 119.14(14) ?
    C13 C14 H14 . . 120.4 ?
    C15 C14 H14 . . 120.4 ?
    C16 C15 C14 . . 120.28(15) ?
    C16 C15 H15 . . 119.9 ?
    C14 C15 H15 . . 119.9 ?
    C15 C16 C17 . . 120.02(15) ?
    C15 C16 H16 . . 120.0 ?
    C17 C16 H16 . . 120.0 ?
    C16 C17 C18 . . 120.62(15) ?
    C16 C17 H17 . . 119.7 ?
    C18 C17 H17 . . 119.7 ?
    C13 C18 C17 . . 118.72(15) ?
    C13 C18 H18 . . 120.6 ?
    C17 C18 H18 . . 120.6 ?
    C22 O3 H3A . . 109.0 ?
    C25 N4 C26 . . 118.39(13) ?
    C27 N5 N6 . . 109.15(11) ?
    C27 N5 C31 . . 124.66(12) ?
    N6 N5 C31 . . 119.98(11) ?
    C28 N6 N5 . . 107.53(11) ?
    C28 N6 C29 . . 126.16(12) ?
    N5 N6 C29 . . 118.27(12) ?
    C24 C19 C20 . . 117.65(14) ?
    C24 C19 C25 . . 122.16(14) ?
    C20 C19 C25 . . 120.16(14) ?
    C21 C20 C19 . . 121.82(15) ?
    C21 C20 H20 . . 119.1 ?
    C19 C20 H20 . . 119.1 ?
    C20 C21 C22 . . 119.61(14) ?
    C20 C21 H21 . . 120.2 ?
    C22 C21 H21 . . 120.2 ?
    O3 C22 C21 . . 117.97(13) ?
    O3 C22 C23 . . 122.58(14) ?
    C21 C22 C23 . . 119.44(14) ?
    C24 C23 C22 . . 120.30(14) ?
    C24 C23 H23 . . 119.9 ?
    C22 C23 H23 . . 119.9 ?
    C23 C24 C19 . . 121.16(14) ?
    C23 C24 H24 . . 119.4 ?
    C19 C24 H24 . . 119.4 ?
    N4 C25 C19 . . 122.26(14) ?
    N4 C25 H25 . . 118.9 ?
    C19 C25 H25 . . 118.9 ?
    C28 C26 N4 . . 123.84(13) ?
    C28 C26 C27 . . 106.85(13) ?
    N4 C26 C27 . . 129.10(13) ?
    O4 C27 N5 . . 121.76(13) ?
    O4 C27 C26 . . 131.57(14) ?
    N5 C27 C26 . . 106.62(12) ?
    N6 C28 C26 . . 109.55(13) ?
    N6 C28 C30 . . 121.58(13) ?
    C26 C28 C30 . . 128.85(14) ?
    N6 C29 H29A . . 109.5 ?
    N6 C29 H29B . . 109.5 ?
    H29A C29 H29B . . 109.5 ?
    N6 C29 H29C . . 109.5 ?
    H29A C29 H29C . . 109.5 ?
    H29B C29 H29C . . 109.5 ?
    C28 C30 H30A . . 109.5 ?
    C28 C30 H30B . . 109.5 ?
    H30A C30 H30B . . 109.5 ?
    C28 C30 H30C . . 109.5 ?
    H30A C30 H30C . . 109.5 ?
    H30B C30 H30C . . 109.5 ?
    C32 C31 C36 . . 121.27(14) ?
    C32 C31 N5 . . 119.12(13) ?
    C36 C31 N5 . . 119.59(14) ?
    C33 C32 C31 . . 119.66(16) ?
    C33 C32 H32 . . 120.2 ?
    C31 C32 H32 . . 120.2 ?
    C32 C33 C34 . . 119.56(17) ?
    C32 C33 H33 . . 120.2 ?
    C34 C33 H33 . . 120.2 ?
    C33 C34 C35 . . 120.93(16) ?
    C33 C34 H34 . . 119.5 ?
    C35 C34 H34 . . 119.5 ?
    C34 C35 C36 . . 119.84(16) ?
    C34 C35 H35 . . 120.1 ?
    C36 C35 H35 . . 120.1 ?
    C31 C36 C35 . . 118.73(16) ?
    C31 C36 H36 . . 120.6 ?
    C35 C36 H36 . . 120.6 ?
    C40 O5 H5A . . 109.6 ?
    C43 N7 C44 . . 118.60(13) ?
    C45 N8 N9 . . 109.06(12) ?
    C45 N8 C49 . . 125.18(12) ?
    N9 N8 C49 . . 120.77(11) ?
    C46 N9 N8 . . 107.53(11) ?
    C46 N9 C47 . . 125.54(13) ?
    N8 N9 C47 . . 118.42(12) ?
    C38 C37 C42 . . 117.58(14) ?
    C38 C37 C43 . . 119.10(14) ?
    C42 C37 C43 . . 123.19(14) ?
    C39 C38 C37 . . 121.56(15) ?
    C39 C38 H38 . . 119.2 ?
    C37 C38 H38 . . 119.2 ?
    C40 C39 C38 . . 119.73(14) ?
    C40 C39 H39 . . 120.1 ?
    C38 C39 H39 . . 120.1 ?
    O5 C40 C39 . . 122.79(14) ?
    O5 C40 C41 . . 117.71(14) ?
    C39 C40 C41 . . 119.50(14) ?
    C42 C41 C40 . . 120.38(15) ?
    C42 C41 H41 . . 119.8 ?
    C40 C41 H41 . . 119.8 ?
    C41 C42 C37 . . 121.12(15) ?
    C41 C42 H42 . . 119.4 ?
    C37 C42 H42 . . 119.4 ?
    N7 C43 C37 . . 122.46(15) ?
    N7 C43 H43 . . 118.8 ?
    C37 C43 H43 . . 118.8 ?
    C46 C44 N7 . . 123.26(14) ?
    C46 C44 C45 . . 107.84(13) ?
    N7 C44 C45 . . 128.33(13) ?
    O6 C45 N8 . . 122.91(14) ?
    O6 C45 C44 . . 131.57(14) ?
    N8 C45 C44 . . 105.39(13) ?
    N9 C46 C44 . . 109.75(13) ?
    N9 C46 C48 . . 121.71(13) ?
    C44 C46 C48 . . 128.54(14) ?
    N9 C47 H47A . . 109.5 ?
    N9 C47 H47B . . 109.5 ?
    H47A C47 H47B . . 109.5 ?
    N9 C47 H47C . . 109.5 ?
    H47A C47 H47C . . 109.5 ?
    H47B C47 H47C . . 109.5 ?
    C46 C48 H48A . . 109.5 ?
    C46 C48 H48B . . 109.5 ?
    H48A C48 H48B . . 109.5 ?
    C46 C48 H48C . . 109.5 ?
    H48A C48 H48C . . 109.5 ?
    H48B C48 H48C . . 109.5 ?
    C54 C49 C50 . . 120.93(15) ?
    C54 C49 N8 . . 120.48(14) ?
    C50 C49 N8 . . 118.58(14) ?
    C51 C50 C49 . . 119.05(16) ?
    C51 C50 H50 . . 120.5 ?
    C49 C50 H50 . . 120.5 ?
    C52 C51 C50 . . 120.49(17) ?
    C52 C51 H51 . . 119.8 ?
    C50 C51 H51 . . 119.8 ?
    C51 C52 C53 . . 120.06(16) ?
    C51 C52 H52 . . 120.0 ?
    C53 C52 H52 . . 120.0 ?
    C52 C53 C54 . . 120.32(16) ?
    C52 C53 H53 . . 119.8 ?
    C54 C53 H53 . . 119.8 ?
    C49 C54 C53 . . 119.14(16) ?
    C49 C54 H54 . . 120.4 ?
    C53 C54 H54 . . 120.4 ?
loop_
    _geom_torsion_atom_site_label_1
    _geom_torsion_atom_site_label_2
    _geom_torsion_atom_site_label_3
    _geom_torsion_atom_site_label_4
    _geom_torsion_site_symmetry_1
    _geom_torsion_site_symmetry_2
    _geom_torsion_site_symmetry_3
    _geom_torsion_site_symmetry_4
    _geom_torsion
    _geom_torsion_publ_flag
    C9 N2 N3 C10 . . . . 9.42(15) ?
    C13 N2 N3 C10 . . . . 158.68(12) ?
    C9 N2 N3 C11 . . . . 151.86(13) ?
    C13 N2 N3 C11 . . . . -58.87(17) ?
    C6 C1 C2 C3 . . . . -0.4(2) ?
    C7 C1 C2 C3 . . . . 177.34(15) ?
    C1 C2 C3 C4 . . . . -0.4(2) ?
    C2 C3 C4 O1 . . . . -178.79(13) ?
    C2 C3 C4 C5 . . . . 0.6(2) ?
    O1 C4 C5 C6 . . . . 179.40(15) ?
    C3 C4 C5 C6 . . . . 0.0(2) ?
    C4 C5 C6 C1 . . . . -0.9(3) ?
    C2 C1 C6 C5 . . . . 1.1(3) ?
    C7 C1 C6 C5 . . . . -176.72(16) ?
    C8 N1 C7 C1 . . . . -177.79(14) ?
    C6 C1 C7 N1 . . . . 162.55(16) ?
    C2 C1 C7 N1 . . . . -15.1(3) ?
    C7 N1 C8 C10 . . . . 167.52(15) ?
    C7 N1 C8 C9 . . . . -8.9(2) ?
    N3 N2 C9 O2 . . . . 171.47(15) ?
    C13 N2 C9 O2 . . . . 23.6(2) ?
    N3 N2 C9 C8 . . . . -6.85(16) ?
    C13 N2 C9 C8 . . . . -154.68(13) ?
    C10 C8 C9 O2 . . . . -176.28(18) ?
    N1 C8 C9 O2 . . . . 0.5(3) ?
    C10 C8 C9 N2 . . . . 1.81(17) ?
    N1 C8 C9 N2 . . . . 178.63(14) ?
    N2 N3 C10 C8 . . . . -8.28(16) ?
    C11 N3 C10 C8 . . . . -147.67(14) ?
    N2 N3 C10 C12 . . . . 172.00(14) ?
    C11 N3 C10 C12 . . . . 32.6(2) ?
    N1 C8 C10 N3 . . . . -172.97(13) ?
    C9 C8 C10 N3 . . . . 4.06(17) ?
    N1 C8 C10 C12 . . . . 6.7(3) ?
    C9 C8 C10 C12 . . . . -176.24(15) ?
    C9 N2 C13 C18 . . . . 112.19(17) ?
    N3 N2 C13 C18 . . . . -32.53(19) ?
    C9 N2 C13 C14 . . . . -65.07(19) ?
    N3 N2 C13 C14 . . . . 150.21(13) ?
    C18 C13 C14 C15 . . . . -0.4(2) ?
    N2 C13 C14 C15 . . . . 176.85(13) ?
    C13 C14 C15 C16 . . . . 0.5(2) ?
    C14 C15 C16 C17 . . . . 0.2(2) ?
    C15 C16 C17 C18 . . . . -0.9(2) ?
    C14 C13 C18 C17 . . . . -0.3(2) ?
    N2 C13 C18 C17 . . . . -177.52(13) ?
    C16 C17 C18 C13 . . . . 1.0(2) ?
    C27 N5 N6 C28 . . . . 5.40(15) ?
    C31 N5 N6 C28 . . . . 158.95(13) ?
    C27 N5 N6 C29 . . . . 156.14(12) ?
    C31 N5 N6 C29 . . . . -50.31(17) ?
    C24 C19 C20 C21 . . . . 0.5(2) ?
    C25 C19 C20 C21 . . . . -178.02(13) ?
    C19 C20 C21 C22 . . . . 0.5(2) ?
    C20 C21 C22 O3 . . . . 177.13(13) ?
    C20 C21 C22 C23 . . . . -1.4(2) ?
    O3 C22 C23 C24 . . . . -177.20(13) ?
    C21 C22 C23 C24 . . . . 1.2(2) ?
    C22 C23 C24 C19 . . . . -0.2(2) ?
    C20 C19 C24 C23 . . . . -0.6(2) ?
    C25 C19 C24 C23 . . . . 177.84(14) ?
    C26 N4 C25 C19 . . . . -177.08(13) ?
    C24 C19 C25 N4 . . . . 1.1(2) ?
    C20 C19 C25 N4 . . . . 179.49(14) ?
    C25 N4 C26 C28 . . . . -158.83(14) ?
    C25 N4 C26 C27 . . . . 27.2(2) ?
    N6 N5 C27 O4 . . . . 172.41(12) ?
    C31 N5 C27 O4 . . . . 20.4(2) ?
    N6 N5 C27 C26 . . . . -5.35(15) ?
    C31 N5 C27 C26 . . . . -157.38(13) ?
    C28 C26 C27 O4 . . . . -174.11(15) ?
    N4 C26 C27 O4 . . . . 0.6(3) ?
    C28 C26 C27 N5 . . . . 3.35(16) ?
    N4 C26 C27 N5 . . . . 178.09(14) ?
    N5 N6 C28 C26 . . . . -3.20(16) ?
    C29 N6 C28 C26 . . . . -150.99(14) ?
    N5 N6 C28 C30 . . . . 175.78(13) ?
    C29 N6 C28 C30 . . . . 28.0(2) ?
    N4 C26 C28 N6 . . . . -175.15(13) ?
    C27 C26 C28 N6 . . . . -0.06(16) ?
    N4 C26 C28 C30 . . . . 6.0(2) ?
    C27 C26 C28 C30 . . . . -178.94(15) ?
    C27 N5 C31 C32 . . . . 69.87(18) ?
    N6 N5 C31 C32 . . . . -79.37(17) ?
    C27 N5 C31 C36 . . . . -108.60(17) ?
    N6 N5 C31 C36 . . . . 102.17(16) ?
    C36 C31 C32 C33 . . . . 0.2(2) ?
    N5 C31 C32 C33 . . . . -178.24(14) ?
    C31 C32 C33 C34 . . . . -0.8(2) ?
    C32 C33 C34 C35 . . . . 0.4(3) ?
    C33 C34 C35 C36 . . . . 0.5(3) ?
    C32 C31 C36 C35 . . . . 0.7(2) ?
    N5 C31 C36 C35 . . . . 179.17(13) ?
    C34 C35 C36 C31 . . . . -1.1(2) ?
    C45 N8 N9 C46 . . . . -6.79(15) ?
    C49 N8 N9 C46 . . . . -163.01(13) ?
    C45 N8 N9 C47 . . . . -156.57(13) ?
    C49 N8 N9 C47 . . . . 47.21(18) ?
    C42 C37 C38 C39 . . . . -2.9(2) ?
    C43 C37 C38 C39 . . . . 173.08(14) ?
    C37 C38 C39 C40 . . . . 0.2(2) ?
    C38 C39 C40 O5 . . . . -177.08(14) ?
    C38 C39 C40 C41 . . . . 2.8(2) ?
    O5 C40 C41 C42 . . . . 176.88(14) ?
    C39 C40 C41 C42 . . . . -3.0(2) ?
    C40 C41 C42 C37 . . . . 0.2(2) ?
    C38 C37 C42 C41 . . . . 2.7(2) ?
    C43 C37 C42 C41 . . . . -173.10(15) ?
    C44 N7 C43 C37 . . . . 172.49(13) ?
    C38 C37 C43 N7 . . . . -162.46(14) ?
    C42 C37 C43 N7 . . . . 13.3(2) ?
    C43 N7 C44 C46 . . . . 170.79(14) ?
    C43 N7 C44 C45 . . . . -19.0(2) ?
    N9 N8 C45 O6 . . . . -170.23(13) ?
    C49 N8 C45 O6 . . . . -15.3(2) ?
    N9 N8 C45 C44 . . . . 6.01(15) ?
    C49 N8 C45 C44 . . . . 160.93(13) ?
    C46 C44 C45 O6 . . . . 172.67(15) ?
    N7 C44 C45 O6 . . . . 1.2(3) ?
    C46 C44 C45 N8 . . . . -3.10(16) ?
    N7 C44 C45 N8 . . . . -174.53(14) ?
    N8 N9 C46 C44 . . . . 4.76(16) ?
    C47 N9 C46 C44 . . . . 151.81(14) ?
    N8 N9 C46 C48 . . . . -174.57(13) ?
    C47 N9 C46 C48 . . . . -27.5(2) ?
    N7 C44 C46 N9 . . . . 170.93(13) ?
    C45 C44 C46 N9 . . . . -1.03(16) ?
    N7 C44 C46 C48 . . . . -9.8(2) ?
    C45 C44 C46 C48 . . . . 178.24(14) ?
    C45 N8 C49 C54 . . . . -119.28(16) ?
    N9 N8 C49 C54 . . . . 32.9(2) ?
    C45 N8 C49 C50 . . . . 59.9(2) ?
    N9 N8 C49 C50 . . . . -147.93(14) ?
    C54 C49 C50 C51 . . . . 0.4(2) ?
    N8 C49 C50 C51 . . . . -178.77(14) ?
    C49 C50 C51 C52 . . . . -1.4(3) ?
    C50 C51 C52 C53 . . . . 1.0(3) ?
    C51 C52 C53 C54 . . . . 0.5(3) ?
    C50 C49 C54 C53 . . . . 1.1(2) ?
    N8 C49 C54 C53 . . . . -179.82(14) ?
    C52 C53 C54 C49 . . . . -1.5(2) ?
loop_
    _geom_hbond_atom_site_label_D
    _geom_hbond_atom_site_label_H
    _geom_hbond_atom_site_label_A
    _geom_hbond_site_symmetry_A
    _geom_hbond_distance_DH
    _geom_hbond_distance_HA
    _geom_hbond_distance_DA
    _geom_hbond_angle_DHA
    O1 H1 O4 . 0.84 1.86 2.6947(14) 170
    O3 H3A O6 1_455 0.84 1.86 2.6993(15) 175
    O5 H5A O4 . 0.84 1.88 2.7218(15) 179
    C7 H7 O2 . 0.95 2.30 3.009(2) 131
    C25 H25 O4 . 0.95 2.46 3.0612(18) 121
    C43 H43 O6 . 0.95 2.36 2.9989(18) 124
    C33 H33 O6 1_565 0.95 2.42 3.168(2) 135
    C35 H35 O2 1_565 0.95 2.31 3.122(2) 143
_shelx_hkl_file
;
  -1   0   0 1517.35   90.59
   1   0   0 1467.95   90.59
  -2   0   0 2220.78  134.09
  -2   0   0 2198.88  134.09
   2   0   0 2219.48  134.09
  -3   0   0 1923.81  116.79
  -3   0   0 1898.11  116.89
   3   0   0 1956.80  116.89
  -4   0   0   46.00    3.60
  -4   0   0   45.00    3.70
   4   0   0   50.39    4.00
  -5   0   0 1206.58   74.79
  -5   0   0 1277.07   74.69
   5   0   0 1185.78   74.79
  -6   0   0   -0.50    2.00
  -6   0   0   -1.60    1.90
   6   0   0   -1.40    2.50
  -7   0   0  225.68   14.40
  -7   0   0  222.18   14.70
   7   0   0  211.78   15.00
  -8   0   0   59.99    6.40
   8   0   0   74.09    7.30
  -9   0   0    0.00    3.60
   9   0   0    8.00    5.30
 -10   0   0    3.70    4.70
 -10   1   0    9.10    5.20
  -9   1   0   33.80    5.60
   8  -1   0    4.00    3.90
  -8   1   0    0.10    3.40
   7  -1   0   20.20    3.50
  -7   1   0   25.80    3.70
  -7   1   0   22.00    3.40
   6  -1   0    3.80    2.50
  -6   1   0    4.10    2.20
  -6   1   0    9.20    2.40
   5  -1   0    2.90    2.00
  -5   1   0    2.00    1.70
  -5   1   0    3.00    1.80
   4  -1   0  101.09    6.90
  -4   1   0  107.09    6.80
  -4   1   0   94.09    6.80
   3  -1   0   18.70    2.00
  -3   1   0   17.30    1.90
  -3   1   0   19.00    1.90
   2  -1   0  103.49    6.90
  -2   1   0  110.19    6.90
  -2   1   0  113.39    7.00
   1  -1   0  631.14   39.50
  -1   1   0  672.83   39.60
   0  -1   0   42.70    2.90
   0   1   0   49.10    2.90
   0   1   0   46.10    2.90
  -1  -1   0  493.55   29.40
  -1  -1   0  473.95   29.40
   1   1   0  456.05   29.50
  -2  -1   0 9999.00  599.84
  -2  -1   0 9955.90  599.34
   2   1   0 9759.92  599.74
  -3  -1   0   38.70    3.20
  -3  -1   0   44.50    3.00
   3   1   0   40.20    3.50
  -4  -1   0  632.04   38.50
  -4  -1   0  631.54   38.30
   4   1   0  614.14   38.60
  -5  -1   0   15.90    2.10
  -5  -1   0   15.70    2.40
   5   1   0   14.70    2.70
  -6  -1   0   57.99    4.70
  -6  -1   0   59.69    5.10
   6   1   0   56.19    5.70
  -7  -1   0    0.80    2.70
   7   1   0    0.40    3.00
  -8  -1   0   37.90    5.00
   8   1   0   44.60    5.90
  -9  -1   0    4.10    3.80
   9   1   0   13.10    5.30
 -10  -1   0   -2.40    4.70
 -10   2   0   21.40    5.70
  -9   2   0   -0.80    3.80
  -8   2   0   28.10    4.20
  -8   2   0   32.60    4.60
   7  -2   0   14.40    3.30
  -7   2   0   12.90    3.20
  -7   2   0   16.80    3.40
   6  -2   0   12.50    2.90
  -6   2   0   20.50    3.00
  -6   2   0   15.90    2.90
   5  -2   0   12.20    2.20
  -5   2   0   10.10    2.30
  -5   2   0   15.10    2.30
   4  -2   0  189.98   12.40
  -4   2   0  197.88   12.50
  -4   2   0  199.18   12.50
   3  -2   0    0.10    1.00
  -3   2   0   -0.20    1.10
  -3   2   0   -1.90    1.20
   2  -2   0  287.07   18.00
   2  -2   0  293.97   17.90
  -2   2   0  294.97   18.10
   1  -2   0 1123.29   69.49
  -1   2   0 1168.88   69.59
   0  -2   0    6.80    0.90
   0   2   0   10.20    0.90
   0   2   0    9.10    0.90
  -1  -2   0   45.40    3.40
   1   2   0   51.79    3.20
   1   2   0   52.49    3.50
  -2  -2   0 6363.16  379.66
  -2  -2   0 6348.17  379.86
   2   2   0 6112.19  379.96
  -3  -2   0  104.39    6.60
  -3  -2   0  110.89    6.90
   3   2   0   91.29    7.00
  -4  -2   0  402.86   25.90
  -4  -2   0  436.06   25.70
   4   2   0  406.76   26.10
  -5  -2   0    0.20    2.00
  -5  -2   0    0.20    1.40
   5   2   0   -1.00    2.30
  -6  -2   0   54.69    4.90
  -6  -2   0   52.79    4.40
   6   2   0   52.39    5.30
  -7  -2   0  194.28   13.40
   7   2   0  193.78   13.60
  -8  -2   0    2.50    3.30
   8   2   0    8.30    4.50
  -9  -2   0   32.10    5.20
   9   2   0   39.00    6.00
 -10  -2   0    8.40    5.20
  10   2   0   10.10    5.80
  10  -3   0   34.00    6.60
   9  -3   0   12.30    4.30
  -8   3   0    4.70    3.50
  -7   3   0  205.68   14.20
  -7   3   0  219.58   14.50
   6  -3   0   90.99    7.10
  -6   3   0  106.29    7.40
  -6   3   0   95.39    7.20
   5  -3   0  216.38   13.00
  -5   3   0  181.58   13.20
  -5   3   0  207.78   13.20
   4  -3   0    0.40    1.40
   4  -3   0    1.00    1.30
  -4   3   0    0.50    1.60
   3  -3   0  578.74   34.40
   3  -3   0  564.54   34.70
  -3   3   0  549.35   34.80
   2  -3   0  680.73   40.50
   2  -3   0  652.53   40.80
  -2   3   0  666.73   40.90
   1  -3   0 1789.82  108.79
  -1   3   0 1797.62  108.89
   0  -3   0  740.93   46.50
   0   3   0  763.42   46.40
   0   3   0  785.22   46.50
  -1  -3   0   24.30    2.20
   1   3   0   32.30    2.40
   1   3   0   25.10    2.00
  -2  -3   0  160.78   10.50
  -2  -3   0  167.58   10.20
   2   3   0  165.38   10.60
  -3  -3   0   21.90    2.40
  -3  -3   0   20.80    1.90
   3   3   0   22.50    2.60
  -4  -3   0   89.19    5.50
  -4  -3   0   72.29    5.80
   4   3   0   77.09    6.10
  -5  -3   0   69.89    4.80
  -5  -3   0   67.29    5.30
   5   3   0   63.89    5.70
  -6  -3   0  190.88   13.00
   6   3   0  198.18   13.40
  -7  -3   0   26.20    3.90
   7   3   0   20.60    4.40
  -8  -3   0   29.30    5.10
   8   3   0   40.80    5.60
  -9  -3   0   54.59    7.00
   9   3   0   70.89    8.00
 -10  -3   0    1.70    4.90
  10   3   0   14.30    6.90
  10  -4   0    7.20    5.10
   9  -4   0   60.99    6.70
   8  -4   0    6.80    3.20
  -8   4   0   -0.90    3.20
   7  -4   0   13.40    3.20
  -7   4   0   20.20    3.50
   6  -4   0    1.60    2.20
  -6   4   0    0.00    2.30
   5  -4   0  383.16   24.80
   5  -4   0  412.96   24.50
  -5   4   0  387.56   24.90
   4  -4   0  194.88   13.00
   4  -4   0  205.08   12.60
  -4   4   0  207.28   13.20
   3  -4   0  297.17   17.40
   3  -4   0  274.47   17.80
  -3   4   0  273.87   17.90
   2  -4   0   66.69    4.80
  -2   4   0   71.49    5.00
   1  -4   0    5.40    1.20
  -1   4   0    5.30    0.70
  -1   4   0    4.50    1.20
   0  -4   0   39.90    3.40
   0   4   0   54.19    3.40
   0   4   0   48.50    3.40
  -1  -4   0 1229.58   73.39
   1   4   0 1197.08   73.29
   1   4   0 1192.68   73.19
  -2  -4   0   90.89    6.40
   2   4   0   98.29    6.10
   2   4   0   93.99    6.60
  -3  -4   0  152.98    9.50
  -3  -4   0  145.89    9.90
   3   4   0  156.58   10.10
  -4  -4   0   38.30    2.80
  -4  -4   0   31.20    3.30
   4   4   0   28.30    3.60
  -5  -4   0   -0.50    2.20
  -5  -4   0   -0.50    1.60
   5   4   0    0.10    2.40
  -6  -4   0  480.05   30.10
   6   4   0  476.95   30.40
  -7  -4   0   25.60    3.90
   7   4   0   17.80    4.40
  -8  -4   0  150.48   11.50
   8   4   0  147.89   11.80
  -9  -4   0    1.90    4.70
   9   4   0    1.80    5.00
 -10  -4   0   14.40    6.30
  10   4   0   22.50    7.50
  10  -5   0   20.10    6.50
   9  -5   0   -0.70    4.60
  -9   5   0    2.50    4.40
   8  -5   0   19.00    4.10
  -8   5   0   18.70    4.30
   7  -5   0   86.79    7.50
  -7   5   0   86.79    7.30
   6  -5   0   91.39    6.70
  -6   5   0   77.89    6.70
   5  -5   0    1.70    2.10
  -5   5   0    0.70    2.20
   4  -5   0  264.07   16.80
  -4   5   0  263.27   16.90
   3  -5   0  347.77   21.50
  -3   5   0  339.47   21.60
   2  -5   0  402.36   24.60
  -2   5   0  391.76   24.70
   1  -5   0  110.39    7.40
  -1   5   0  106.59    7.50
  -1   5   0  116.59    7.10
   0  -5   0   14.60    1.90
   0   5   0   17.30    1.80
   0   5   0   17.40    2.00
  -1  -5   0  850.71   52.69
   1   5   0  864.61   52.69
   1   5   0  872.71   52.59
  -2  -5   0  361.66   22.60
   2   5   0  361.56   22.30
   2   5   0  365.76   22.70
  -3  -5   0 1523.15   90.79
  -3  -5   0 1525.45   91.19
   3   5   0 1436.96   91.29
  -4  -5   0   36.60    3.00
  -4  -5   0   33.40    3.60
   4   5   0   44.60    4.20
  -5  -5   0    6.60    2.20
   5   5   0   11.00    3.00
  -6  -5   0  145.49   10.50
   6   5   0  156.58   11.40
  -7  -5   0   36.20    5.00
   7   5   0   41.50    5.70
  -8  -5   0   34.00    5.10
   8   5   0   30.10    5.70
  -9  -5   0   14.70    4.90
   9   5   0   11.20    5.70
 -10  -5   0   -2.60    6.00
  10   5   0   10.70    6.80
  10  -6   0  106.49   10.60
   9  -6   0    9.70    5.20
  -9   6   0    7.50    4.60
   8  -6   0    0.20    3.50
  -8   6   0   -1.20    3.60
   7  -6   0  247.98   15.80
  -7   6   0  219.98   15.90
   6  -6   0   83.29    6.70
  -6   6   0   81.79    6.80
   5  -6   0  198.68   12.90
  -5   6   0  188.88   13.00
   4  -6   0   98.19    7.40
  -4   6   0  110.79    7.60
   3  -6   0  157.08   10.20
  -3   6   0  150.38   10.30
   2  -6   0  603.44   37.60
  -2   6   0  619.04   37.80
   1  -6   0    1.90    1.50
  -1   6   0    3.20    1.60
  -1   6   0    3.20    1.00
   0  -6   0  437.76   26.60
   0   6   0  428.76   26.40
   0   6   0  421.56   26.50
  -1  -6   0  380.16   23.40
   1   6   0  374.66   23.30
   1   6   0  370.86   23.20
  -2  -6   0  208.08   14.00
   2   6   0  212.88   13.70
   2   6   0  237.98   14.10
  -3  -6   0   29.90    2.60
  -3  -6   0   31.40    3.30
   3   6   0   28.90    3.50
  -4  -6   0  295.67   19.20
  -4  -6   0  305.87   18.70
   4   6   0  299.47   19.50
  -5  -6   0    1.40    2.40
   5   6   0    0.00    2.90
  -6  -6   0  209.08   14.10
   6   6   0  204.78   14.50
  -7  -6   0   15.40    3.80
   7   6   0   19.30    4.80
  -8  -6   0    4.80    4.50
   8   6   0   -1.70    4.10
  -9  -6   0    7.70    5.50
   9   6   0   21.20    6.20
 -10  -6   0   60.69    8.20
   9  -7   0   18.70    5.60
  -9   7   0    9.00    5.20
   8  -7   0  191.18   13.50
  -8   7   0  172.08   13.30
   7  -7   0   21.30    4.00
  -7   7   0   18.10    4.10
   6  -7   0  217.88   14.70
  -6   7   0  222.08   15.10
   5  -7   0  705.93   42.80
  -5   7   0  675.13   43.00
   4  -7   0    4.10    2.20
  -4   7   0    1.20    2.20
   3  -7   0   12.10    2.40
  -3   7   0   10.70    2.70
   2  -7   0    7.60    2.10
  -2   7   0    9.20    2.30
   1  -7   0  501.95   32.20
  -1   7   0  528.25   32.30
  -1   7   0  527.35   31.80
   0  -7   0   62.19    5.10
   0   7   0   78.49    4.90
   0   7   0   59.69    5.00
  -1  -7   0   25.60    3.00
   1   7   0   22.20    2.60
   1   7   0   28.60    3.00
  -2  -7   0    0.00    1.80
   2   7   0    0.80    1.50
   2   7   0    0.20    1.80
  -3  -7   0   14.50    2.70
   3   7   0   12.50    2.10
   3   7   0   20.80    3.30
  -4  -7   0    2.60    2.30
   4   7   0    2.00    2.60
  -5  -7   0  229.48   14.50
   5   7   0  204.58   14.90
   6   7   0  307.97   20.60
  -7  -7   0    7.70    3.90
   7   7   0    4.70    4.20
  -8  -7   0    1.10    4.50
   8   7   0    2.80    4.70
  -9  -7   0   -1.20    4.80
   9   7   0    6.30    6.10
   9  -8   0    2.70    5.10
  -9   8   0   -0.10    5.80
   8  -8   0    1.60    4.00
  -8   8   0    5.50    4.40
   7  -8   0   34.50    5.00
  -7   8   0   32.70    5.20
   6  -8   0   12.20    3.40
  -6   8   0   11.80    4.10
   5  -8   0  149.39   10.30
  -5   8   0  139.69   10.50
   4  -8   0  274.37   18.00
  -4   8   0  281.77   18.20
   3  -8   0    3.20    2.20
  -3   8   0    2.50    2.50
   2  -8   0   46.20    4.10
  -2   8   0   37.00    4.10
   1  -8   0   -0.30    1.90
  -1   8   0    0.80    1.90
  -1   8   0    0.60    1.20
   0  -8   0   98.39    7.30
   0   8   0  107.79    7.00
   0   8   0   98.89    7.20
  -1  -8   0  121.19    9.10
   1   8   0  139.39    9.10
   1   8   0  138.59    9.10
  -2  -8   0    6.60    2.40
   2   8   0   13.70    2.80
   2   8   0    9.10    2.10
  -3  -8   0   13.30    2.80
   3   8   0    9.80    2.20
   3   8   0    7.00    2.80
  -4  -8   0   10.10    3.20
   4   8   0    7.60    3.60
  -5  -8   0    4.80    2.90
   5   8   0   11.70    4.20
  -6  -8   0    1.20    3.10
   6   8   0   -2.10    4.40
  -7  -8   0   -0.80    3.50
   7   8   0   -0.80    4.40
  -8  -8   0    5.90    4.40
   8   8   0   31.10    6.20
  -9  -8   0   -1.90    5.20
   9   8   0    8.00    6.60
   9  -9   0   29.10    7.20
  -9   9   0   38.50    7.70
   8  -9   0    2.80    5.00
  -8   9   0   -0.40    4.50
   7  -9   0  157.18   11.30
  -7   9   0  137.19   11.40
   6  -9   0   14.30    3.80
  -6   9   0   16.10    4.10
   5  -9   0   48.60    5.30
  -5   9   0   46.20    5.60
   4  -9   0    6.40    2.90
  -4   9   0    6.10    3.10
   3  -9   0   36.40    4.10
  -3   9   0   30.30    4.20
   2  -9   0   34.00    3.90
  -2   9   0   31.40    4.00
   1  -9   0  800.12   48.70
  -1   9   0  776.92   48.70
   0  -9   0  128.79    8.70
   0   9   0  120.99    8.10
   0   9   0  111.19    8.40
  -1  -9   0   18.10    3.10
   1   9   0   15.00    2.80
   1   9   0   13.00    2.60
  -2  -9   0   60.59    5.30
   2   9   0   54.59    4.90
   2   9   0   60.89    5.40
  -3  -9   0   66.39    6.00
   3   9   0   73.49    6.20
  -4  -9   0   31.00    4.10
   4   9   0   24.80    4.40
  -5  -9   0   20.60    4.20
   5   9   0   19.50    4.90
  -6  -9   0    9.80    3.80
   6   9   0   13.60    4.60
  -7  -9   0   -0.30    4.40
   7   9   0   -1.90    4.80
  -8  -9   0   32.30    6.50
   8   9   0   45.00    8.20
  -9  -9   0   -0.90    5.90
   8 -10   0    3.90    5.00
  -8  10   0    4.40    5.30
   7 -10   0    4.50    4.20
  -7  10   0    4.10    4.80
   6 -10   0   73.79    7.20
  -6  10   0   75.99    7.70
   5 -10   0  175.48   12.10
  -5  10   0  158.78   12.30
   4 -10   0  119.99    9.40
  -4  10   0  128.09    9.60
   3 -10   0   17.00    3.50
  -3  10   0   16.50    3.60
   2 -10   0  455.25   28.50
  -2  10   0  443.96   28.50
   1 -10   0  237.78   15.80
  -1  10   0  239.48   15.80
   0 -10   0  227.88   15.00
   0  10   0  221.78   14.80
  -1 -10   0  637.34   40.30
   1  10   0  648.04   40.10
   1  10   0  649.93   39.90
  -2 -10   0  204.08   14.40
   2  10   0  217.28   14.20
   2  10   0  222.98   14.50
  -3 -10   0   27.10    4.40
   3  10   0   30.00    4.70
  -4 -10   0   13.30    3.70
   4  10   0   16.10    4.50
  -5 -10   0   59.19    6.00
   5  10   0   43.90    6.20
  -6 -10   0    0.10    4.10
   6  10   0   -0.20    4.40
  -7 -10   0    2.40    4.90
   7  10   0    3.80    6.00
   8  10   0   85.59   10.30
   8 -11   0    1.70    5.40
  -8  11   0    0.90    5.70
   7 -11   0   -1.00    4.60
  -7  11   0    1.00    5.40
   6 -11   0   -2.20    3.80
  -6  11   0   -0.30    4.20
   5 -11   0   47.30    5.60
  -5  11   0   35.50    5.40
   4 -11   0   60.79    6.10
  -4  11   0   50.09    5.90
   3 -11   0  133.99   10.00
  -3  11   0  131.89   10.10
   2 -11   0   52.69    5.60
  -2  11   0   49.40    5.50
   1 -11   0  113.09    8.60
  -1  11   0  102.69    8.30
   0 -11   0   67.69    6.40
   0  11   0   67.89    6.40
  -1 -11   0   31.90    4.60
   1  11   0   30.80    4.30
  -2 -11   0    6.10    3.40
   2  11   0   10.80    3.60
  -3 -11   0   -0.70    3.20
   3  11   0    1.60    3.30
  -4 -11   0   44.80    5.40
   4  11   0   37.40    6.00
  -5 -11   0    9.50    4.20
   5  11   0   15.30    4.70
  -6 -11   0    8.80    4.80
   6  11   0   12.70    5.30
  -7 -11   0   -0.70    5.10
   7  11   0    4.60    6.00
  -8 -11   0    3.80    6.80
   7 -12   0   39.40    6.60
  -7  12   0   27.30    6.60
   6 -12   0   38.90    6.20
  -6  12   0   34.50    6.30
   5 -12   0    4.70    4.80
  -5  12   0    0.90    3.90
   4 -12   0    1.40    3.60
  -4  12   0    1.70    3.30
   3 -12   0   50.79    5.70
  -3  12   0   37.20    5.30
   2 -12   0   23.70    4.50
  -2  12   0   26.30    4.40
   1 -12   0   12.50    4.30
  -1  12   0    9.70    4.00
   0 -12   0   59.29    6.50
   0  12   0   67.89    6.70
  -1 -12   0   66.29    6.60
   1  12   0   56.29    6.20
  -2 -12   0   14.90    4.20
   2  12   0   16.60    4.30
  -3 -12   0  232.68   15.80
   3  12   0  213.88   15.60
  -4 -12   0   82.39    8.00
   4  12   0   86.99    8.20
  -5 -12   0    9.80    4.50
   5  12   0   14.30    5.20
  -6 -12   0   15.10    5.00
   6  12   0   21.30    6.20
  -7 -12   0   12.00    5.80
   7  12   0   15.30    6.90
   6 -13   0   10.30    6.30
  -6  13   0    9.00    5.50
   5 -13   0    2.20    4.70
  -5  13   0   -4.50    4.40
   4 -13   0   13.60    5.10
  -4  13   0   13.90    5.20
   3 -13   0    1.30    4.00
  -3  13   0   -1.00    4.30
   2 -13   0    0.40    3.70
  -2  13   0    5.70    4.40
   1 -13   0    0.80    3.90
  -1  13   0   -1.10    4.10
   0 -13   0   16.00    4.50
   0  13   0   13.40    4.00
  -1 -13   0  150.08   11.60
  -2 -13   0  159.98   12.10
  -3 -13   0   -0.20    4.10
  -4 -13   0  139.59   11.50
   4  13   0  125.49   11.40
  -5 -13   0   86.79    9.10
   5  13   0  100.19    9.80
  -6 -13   0   -1.00    5.60
   6  13   0    5.80    6.30
   5 -14   0    5.30    5.50
  -5  14   0    5.20    5.50
   4 -14   0    4.40    4.90
  -4  14   0    2.00    5.50
   3 -14   0    9.30    4.90
  -3  14   0   12.20    5.00
   2 -14   0    3.60    4.30
  -2  14   0    3.40    4.90
   1 -14   0   53.19    7.00
  -1  14   0   40.80    5.90
   0 -14   0   24.50    5.30
   0  14   0   16.70    5.00
  -1 -14   0    0.60    4.90
  -2 -14   0   18.50    5.30
  -3 -14   0    0.10    4.70
  -4 -14   0   12.40    5.50
  -5 -14   0   16.10    6.70
   5  14   0   38.40    7.70
   4 -15   0   54.69    8.00
  -4  15   0   54.99    8.50
   3 -15   0    1.00    5.50
  -3  15   0   -2.90    5.30
   2 -15   0    9.60    5.70
  -2  15   0    8.60    5.80
   1 -15   0   -0.50    5.10
  -1  15   0   -0.30    4.60
   0 -15   0    6.80    5.40
  -1 -15   0   -0.90    5.80
  -2 -15   0    2.60    5.40
  -3 -15   0    6.10    5.70
  -4 -15   0   -1.70    5.70
  -3  16   0    2.30    6.30
   2 -16   0    0.70    6.20
  -2  16   0    7.50    7.00
   1 -16   0   31.30    8.00
  -1  16   0   28.90    6.90
   0 -16   0   29.20    7.40
  -1 -16   0    7.60    7.10
  -2 -16   0    0.20    7.10
  -3 -16   0    5.40    6.70
  -3 -16   1   -5.60    6.20
  -2 -16   1   -1.90    6.20
  -1 -16   1    5.00    7.00
   0 -16   1   45.90    8.20
  -1  16  -1    3.60    5.70
   1 -16   1   16.20    6.70
  -2  16  -1    9.20    6.70
   2 -16   1   12.50    7.30
  -3  16  -1    5.30    6.30
  -4 -15   1    2.40    6.00
  -3 -15   1   -0.90    6.20
  -2 -15   1   -2.80    5.00
  -1 -15   1   -2.60    5.60
   0 -15   1   -5.20    5.10
  -1  15  -1    2.30    5.30
   1 -15   1    6.30    5.30
  -2  15  -1    6.70    5.20
   2 -15   1   -0.30    5.20
  -3  15  -1    2.10    5.60
   3 -15   1    0.60    5.50
  -4  15  -1   -1.50    5.80
   4 -15   1   -4.50    5.50
   5  14  -1   26.60    6.50
  -5 -14   1   14.50    5.90
  -4 -14   1   -0.30    4.70
  -3 -14   1    0.60    4.60
  -2 -14   1    1.90    4.60
  -1 -14   1    2.80    4.90
   0  14  -1   -0.10    3.90
   0 -14   1    0.00    4.30
  -1  14  -1   -0.30    4.00
   1 -14   1    0.80    4.40
  -2  14  -1   -0.60    4.40
   2 -14   1   -1.20    4.50
  -3  14  -1   12.10    4.90
   3 -14   1   10.20    4.80
  -4  14  -1    0.70    4.80
   4 -14   1    0.40    4.90
  -5  14  -1   20.10    6.10
   5 -14   1   25.40    6.30
   6  13  -1    7.20    6.20
  -6 -13   1    2.10    5.30
   5  13  -1    8.50    6.10
  -5 -13   1    1.60    4.70
   4  13  -1    8.30    5.20
  -4 -13   1   -0.50    4.20
  -3 -13   1    5.50    4.10
  -2 -13   1    4.60    4.00
   1  13  -1   13.40    5.00
  -1 -13   1   14.90    4.40
   0  13  -1    3.20    3.60
   0 -13   1    9.80    4.60
  -1  13  -1   -2.80    4.00
   1 -13   1   -0.20    4.30
  -2  13  -1    4.30    4.40
   2 -13   1   -1.90    3.60
  -3  13  -1   13.80    4.90
   3 -13   1    8.70    4.20
  -4  13  -1    0.10    4.00
   4 -13   1   -0.20    4.00
  -5  13  -1    1.00    4.40
   5 -13   1   -2.70    5.00
  -6  13  -1    1.50    5.30
   6 -13   1    3.60    5.50
   7  12  -1    8.20    6.50
  -7 -12   1    2.20    5.90
   6  12  -1    3.60    6.20
  -6 -12   1    2.80    5.30
   5  12  -1   20.20    5.30
  -5 -12   1   11.00    4.50
   4  12  -1   61.69    6.80
  -4 -12   1   52.99    6.60
   3  12  -1   22.90    4.90
  -3 -12   1   13.90    4.20
   2  12  -1  127.79   10.20
  -2 -12   1  117.09    9.70
   1  12  -1    3.00    3.10
  -1 -12   1   -1.00    3.50
   0  12  -1   37.40    4.70
   0 -12   1   25.60    4.70
  -1  12  -1   15.30    4.10
   1 -12   1   15.60    4.10
  -2  12  -1   70.99    7.10
   2 -12   1   81.49    7.30
  -3  12  -1    0.80    3.50
   3 -12   1   -0.60    3.40
  -4  12  -1    4.30    4.30
   4 -12   1    4.00    3.80
  -5  12  -1    1.40    4.00
   5 -12   1    4.40    4.00
  -6  12  -1    3.00    4.80
   6 -12   1    7.50    4.80
  -7  12  -1    5.90    5.60
   7 -12   1   14.10    6.20
  -8 -11   1    0.60    6.60
   7  11  -1   10.10    6.00
  -7 -11   1   -0.20    4.40
   6  11  -1    2.10    4.80
  -6 -11   1   -2.20    4.30
   5  11  -1    2.00    4.20
  -5 -11   1    0.20    4.20
   4  11  -1    1.70    3.70
  -4 -11   1   -1.10    3.40
   3  11  -1    4.80    3.80
  -3 -11   1    7.80    3.50
   2  11  -1  117.29    9.20
   2  11  -1  131.79    9.50
  -2 -11   1  123.59    9.50
   1  11  -1   22.20    3.80
  -1 -11   1   22.50    4.10
   0  11  -1  161.98   10.80
   0 -11   1  136.39   10.80
  -1  11  -1    4.20    3.00
   1 -11   1    2.90    3.10
  -2  11  -1    5.60    3.30
   2 -11   1    8.50    3.40
  -3  11  -1   64.39    6.50
   3 -11   1   63.49    6.50
  -4  11  -1   16.70    4.20
   4 -11   1   23.80    4.30
  -5  11  -1    0.10    3.30
   5 -11   1    1.30    3.50
  -6  11  -1    4.80    4.30
   6 -11   1    0.80    4.50
  -7  11  -1   18.70    5.30
   7 -11   1   17.70    5.20
  -8  11  -1    0.50    6.20
   8  10  -1   15.90    7.60
  -8 -10   1   -1.30    5.80
   7  10  -1    8.10    5.60
  -7 -10   1   -0.40    4.10
   6  10  -1   10.80    5.30
  -6 -10   1    3.60    4.10
   5  10  -1    0.90    3.90
  -5 -10   1    1.80    3.30
   4  10  -1    1.40    3.40
  -4 -10   1    0.20    3.40
   3  10  -1   70.59    6.40
  -3 -10   1   67.69    6.30
   2  10  -1   -0.20    2.80
   2  10  -1    1.70    2.50
  -2 -10   1   -0.20    2.70
   1  10  -1   28.20    3.50
   1  10  -1   19.70    3.20
  -1 -10   1   19.20    3.90
   0  10  -1    2.80    2.50
   0 -10   1    5.30    2.80
  -1  10  -1    9.40    3.20
   1 -10   1   11.20    2.90
  -2  10  -1    1.00    2.60
   2 -10   1   -1.50    2.60
  -3  10  -1    2.50    2.90
   3 -10   1    4.90    2.90
  -4  10  -1   -2.50    3.00
   4 -10   1   -2.20    2.70
  -5  10  -1   -2.20    3.20
   5 -10   1    0.40    3.20
  -6  10  -1   17.30    4.50
   6 -10   1   17.60    4.30
  -7  10  -1   11.00    4.80
   7 -10   1   13.80    4.60
  -8  10  -1   -0.80    5.70
   8 -10   1    1.60    4.90
   8   9  -1    8.50    6.70
  -8  -9   1   -1.60    5.20
   7   9  -1   -1.40    4.70
  -7  -9   1   -0.30    3.80
   6   9  -1    3.60    4.10
  -6  -9   1    3.10    3.90
   5   9  -1  132.89   10.30
  -5  -9   1  125.59    9.60
   4   9  -1    3.00    3.20
  -4  -9   1    1.00    2.70
   3   9  -1    5.80    2.90
  -3  -9   1    8.90    2.80
   2   9  -1    3.30    2.60
   2   9  -1    2.80    2.20
  -2  -9   1    2.60    2.40
   1   9  -1   -1.50    2.00
   1   9  -1    0.50    1.90
  -1  -9   1   -1.10    2.30
   0   9  -1  187.18   13.70
   0   9  -1  219.78   13.50
   0  -9   1  223.78   13.90
  -1   9  -1   28.50    3.80
   1  -9   1   40.50    4.10
  -2   9  -1   99.39    7.40
   2  -9   1   91.19    7.20
  -3   9  -1   16.30    3.40
   3  -9   1   24.80    3.50
  -4   9  -1   -0.90    2.80
   4  -9   1    2.10    2.70
  -5   9  -1   46.30    5.60
   5  -9   1   40.30    5.00
  -6   9  -1   58.89    6.40
   6  -9   1   50.29    5.80
  -7   9  -1   -0.20    4.10
   7  -9   1   -1.40    3.70
  -8   9  -1    5.00    5.40
   8  -9   1    8.00    4.70
  -9   9  -1    1.40    5.30
   9  -9   1    2.80    6.00
   9   8  -1    7.10    6.50
  -9  -8   1   -4.70    6.00
   8   8  -1    1.30    5.10
  -8  -8   1    2.30    4.20
   7   8  -1   15.40    5.60
  -7  -8   1   17.30    4.20
   6   8  -1  117.99    9.80
  -6  -8   1   97.09    8.60
   5   8  -1   91.19    8.20
  -5  -8   1   98.29    7.50
   4   8  -1   82.09    7.10
  -4  -8   1   82.09    6.60
   3   8  -1    1.10    1.80
   3   8  -1   -0.50    2.70
  -3  -8   1    0.70    2.20
   2   8  -1   32.00    3.50
   2   8  -1   18.40    2.80
  -2  -8   1   21.60    3.10
   1   8  -1  767.72   47.40
   1   8  -1  776.42   47.40
  -1  -8   1  770.92   47.50
   0   8  -1    5.00    1.70
   0   8  -1    5.70    2.00
   0  -8   1    2.80    2.10
  -1   8  -1    0.50    1.20
  -1   8  -1   -0.10    1.90
   1  -8   1   -0.20    1.90
  -2   8  -1   45.90    4.60
   2  -8   1   54.39    4.50
  -3   8  -1   11.70    3.00
   3  -8   1   19.90    3.00
  -4   8  -1   -0.50    2.70
   4  -8   1    3.80    2.40
  -5   8  -1   30.60    4.70
   5  -8   1   41.70    4.50
  -6   8  -1  107.49    9.20
   6  -8   1  132.19    9.20
  -7   8  -1    3.70    3.60
   7  -8   1    9.50    4.00
  -8   8  -1   -0.10    4.80
   8  -8   1   -0.70    3.90
  -9   8  -1   15.10    5.70
   9  -8   1    9.90    5.50
   9   7  -1    7.70    6.10
  -9  -7   1   -0.70    5.50
   8   7  -1   -0.90    4.60
  -8  -7   1    1.20    4.40
   7   7  -1    5.60    4.10
  -7  -7   1   -3.00    3.70
   6   7  -1   13.90    4.20
  -6  -7   1   15.10    3.80
   5   7  -1   17.50    4.00
  -5  -7   1   18.40    3.20
   4   7  -1   45.00    4.80
  -4  -7   1   40.80    4.30
   3   7  -1    1.00    2.50
  -3  -7   1    2.60    2.00
  -3  -7   1    1.70    1.50
   2   7  -1    0.80    2.00
   2   7  -1    1.10    1.50
  -2  -7   1    1.30    2.10
   1   7  -1   28.00    2.90
   1   7  -1   32.40    3.00
  -1  -7   1   32.00    3.20
   0   7  -1  159.28   10.80
   0   7  -1  179.18   10.60
   0  -7   1  155.38   10.80
  -1   7  -1    3.50    1.70
  -1   7  -1    5.70    1.20
   1  -7   1    3.00    1.70
  -2   7  -1   82.99    6.00
   2  -7   1   74.39    5.80
  -3   7  -1   26.70    3.40
   3  -7   1   22.50    3.00
  -4   7  -1   15.70    3.10
   4  -7   1   10.30    2.60
  -5   7  -1   19.90    3.60
   5  -7   1   15.00    3.10
  -6   7  -1   64.49    6.30
   6  -7   1   67.19    6.10
  -7   7  -1   15.30    4.00
   7  -7   1   10.00    3.50
  -8   7  -1    2.70    4.10
   8  -7   1    3.70    4.30
  -9   7  -1    6.90    4.80
   9  -7   1    9.10    5.40
   9   6  -1   39.50    7.00
  -9  -6   1   40.50    6.20
   8   6  -1    5.20    4.60
  -8  -6   1    1.70    4.20
   7   6  -1   10.40    4.20
  -7  -6   1    1.60    3.10
   6   6  -1   15.70    4.00
  -6  -6   1   18.20    3.70
   5   6  -1   16.80    3.70
  -5  -6   1   18.50    3.30
   4   6  -1   66.09    5.50
  -4  -6   1   52.39    4.90
  -4  -6   1   60.99    4.40
   3   6  -1  140.59    9.50
  -3  -6   1  132.99    9.40
  -3  -6   1  140.29    8.90
   2   6  -1  233.18   14.60
   2   6  -1  239.58   15.00
  -2  -6   1  227.08   14.80
   1   6  -1  217.78   13.00
   1   6  -1  197.38   12.90
  -1  -6   1  197.68   13.00
   0   6  -1  459.05   27.70
   0   6  -1  448.96   27.90
   0  -6   1  444.36   27.90
  -1   6  -1  138.09    9.30
  -1   6  -1  152.38    8.80
   1  -6   1  124.69    9.20
  -2   6  -1    8.40    2.00
   2  -6   1    6.50    1.80
  -3   6  -1  240.48   15.00
   3  -6   1  222.38   14.80
  -4   6  -1  125.49    8.50
   4  -6   1  113.49    8.30
  -5   6  -1  116.09    8.70
   5  -6   1  124.39    8.60
  -6   6  -1   66.49    5.80
   6  -6   1   54.19    5.60
  -7   6  -1    8.20    3.50
   7  -6   1   13.50    3.50
  -8   6  -1    9.30    4.10
   8  -6   1    9.70    3.90
  -9   6  -1    2.10    4.40
   9  -6   1   -0.50    4.80
  10  -6   1    0.40    5.30
  10   5  -1    6.80    6.50
 -10  -5   1    0.80    5.30
   9   5  -1   13.60    5.60
  -9  -5   1    7.30    4.40
   8   5  -1    6.90    5.10
  -8  -5   1    2.40    4.00
   7   5  -1   12.80    4.10
  -7  -5   1    6.60    3.30
   6   5  -1   53.99    6.00
  -6  -5   1   61.79    5.70
   5   5  -1   25.10    3.80
  -5  -5   1   18.30    2.90
   4   5  -1   17.70    3.00
  -4  -5   1   12.40    2.40
  -4  -5   1   17.80    2.00
   3   5  -1   55.89    4.30
  -3  -5   1   46.90    3.40
  -3  -5   1   36.00    3.80
   2   5  -1  197.48   12.10
   2   5  -1  182.78   12.40
  -2  -5   1  196.38   12.40
   1   5  -1  303.57   18.90
   1   5  -1  306.37   19.00
  -1  -5   1  304.27   19.00
   0   5  -1   29.90    2.60
   0   5  -1   32.90    2.40
   0  -5   1   26.10    2.60
  -1   5  -1   -0.60    1.20
  -1   5  -1   -0.50    0.70
   1  -5   1    0.60    1.20
  -2   5  -1    0.80    1.60
   2  -5   1    0.90    1.30
  -3   5  -1   12.20    2.10
   3  -5   1    8.00    1.80
  -4   5  -1  149.29   10.60
   4  -5   1  166.18   10.50
  -5   5  -1   74.69    6.30
   5  -5   1   79.99    6.00
  -6   5  -1   33.80    4.10
   6  -5   1   28.30    3.80
  -7   5  -1   -1.00    3.10
   7  -5   1   -2.20    2.80
  -8   5  -1   17.00    4.10
   8  -5   1   16.50    4.00
  -9   5  -1    2.00    4.40
   9  -5   1    0.60    4.70
  10  -5   1   -0.40    5.20
  10   4  -1   11.70    6.90
 -10  -4   1    3.30    5.90
   9   4  -1   94.19   10.00
  -9  -4   1   80.99    8.20
   8   4  -1   17.00    5.20
  -8  -4   1   10.90    3.80
   7   4  -1    7.20    3.80
  -7  -4   1    3.30    2.80
   6   4  -1   51.59    5.70
  -6  -4   1   53.49    5.00
   5   4  -1    7.50    3.00
  -5  -4   1    2.80    1.70
  -5  -4   1    3.50    2.10
   4   4  -1   10.40    2.60
  -4  -4   1    9.30    2.00
  -4  -4   1   10.60    1.60
   3   4  -1   26.10    3.10
  -3  -4   1   27.20    2.30
  -3  -4   1   22.80    2.60
   2   4  -1  505.55   31.10
   2   4  -1  510.55   31.40
  -2  -4   1  512.75   31.30
   1   4  -1  226.58   13.60
   1   4  -1  221.48   13.50
  -1  -4   1  201.18   13.50
   0   4  -1   37.50    3.00
   0   4  -1   46.90    3.00
   0  -4   1   38.70    3.00
  -1   4  -1 1324.37   73.89
  -1   4  -1 1033.30   74.29
   1  -4   1 1290.37   74.19
  -2   4  -1    4.70    1.40
   2  -4   1    1.90    1.20
  -3   4  -1   36.60    3.20
   3  -4   1   32.30    3.00
   3  -4   1   32.50    2.30
  -4   4  -1  231.68   14.90
   4  -4   1  230.28   14.80
   4  -4   1  234.58   14.40
  -5   4  -1   76.09    6.20
   5  -4   1   86.89    5.80
   5  -4   1   80.99    6.10
  -6   4  -1   25.10    3.70
   6  -4   1   22.60    3.30
  -7   4  -1   26.00    4.20
   7  -4   1   24.40    3.80
  -8   4  -1   58.09    6.40
   8  -4   1   52.79    5.80
   9  -4   1    1.50    3.80
  10  -4   1    2.00    5.00
  10   3  -1    4.80    6.40
 -10  -3   1    2.70    5.00
   9   3  -1    8.10    5.40
  -9  -3   1    1.60    3.90
   8   3  -1   31.30    5.80
  -8  -3   1   31.50    4.60
   7   3  -1   65.19    6.60
  -7  -3   1   65.29    6.40
   6   3  -1  116.39    9.10
  -6  -3   1  113.79    8.40
   5   3  -1    1.60    2.30
  -5  -3   1    1.80    1.50
  -5  -3   1    1.90    1.90
   4   3  -1  121.19    8.60
  -4  -3   1  126.89    8.50
  -4  -3   1  127.59    8.10
   3   3  -1  239.88   15.30
  -3  -3   1  246.38   15.10
  -3  -3   1  236.48   14.90
   2   3  -1   -0.70    1.20
  -2  -3   1    0.30    0.80
  -2  -3   1    0.70    1.00
   1   3  -1   19.30    1.80
   1   3  -1   12.70    1.50
  -1  -3   1   12.80    1.60
   0   3  -1  138.29    8.70
   0   3  -1  139.69    8.60
   0  -3   1  138.29    8.70
  -1   3  -1  144.89    8.60
  -1   3  -1  138.49    9.00
   1  -3   1  137.19    8.90
  -2   3  -1  523.85   32.50
   2  -3   1  533.65   32.20
   2  -3   1  531.85   32.50
  -3   3  -1  205.98   13.20
   3  -3   1  207.58   13.10
   3  -3   1  207.88   12.80
  -4   3  -1    3.00    1.60
  -4   3  -1    3.50    1.70
   4  -3   1    6.40    1.50
  -5   3  -1  168.88   10.40
  -5   3  -1  134.79   10.30
   5  -3   1  159.08   10.10
  -6   3  -1    1.90    2.40
  -6   3  -1    2.60    2.30
   6  -3   1    3.30    2.20
  -7   3  -1   18.20    3.50
  -7   3  -1   13.10    3.10
  -8   3  -1    3.90    3.10
  -8   3  -1    6.60    3.50
   9  -3   1    1.40    3.90
  10  -3   1    7.50    5.70
  10   2  -1   16.10    6.60
 -10  -2   1    2.50    5.40
   9   2  -1    6.70    4.50
  -9  -2   1    0.90    3.80
   8   2  -1    8.90    4.10
  -8  -2   1   10.00    3.60
   7   2  -1  109.19    8.70
  -7  -2   1  109.69    8.50
   6   2  -1    2.20    2.80
  -6  -2   1    1.60    1.90
  -6  -2   1   -0.20    2.10
   5   2  -1   25.60    3.30
  -5  -2   1   25.30    2.60
  -5  -2   1   18.20    2.70
   4   2  -1 1361.76   82.99
  -4  -2   1 1346.77   82.69
  -4  -2   1 1372.96   82.89
   3   2  -1    9.20    1.80
  -3  -2   1   11.30    1.60
  -3  -2   1   10.80    1.40
   2   2  -1  220.78   14.00
  -2  -2   1  223.08   13.90
  -2  -2   1  225.38   13.80
   1   2  -1 1463.85   90.69
  -1  -2   1 1524.85   90.69
   0   2  -1  213.78   12.70
   0   2  -1  201.98   12.80
   0  -2   1  207.08   12.70
  -1   2  -1 2431.56  147.39
  -1   2  -1 2461.25  147.69
   1  -2   1 2416.46  147.59
  -2   2  -1 1001.50   59.99
  -2   2  -1  955.30   59.89
   2  -2   1  995.40   59.69
  -3   2  -1  151.18    9.60
  -3   2  -1  154.78    9.60
   3  -2   1  144.59    9.40
  -4   2  -1   14.50    2.20
  -4   2  -1   21.80    2.30
  -5   2  -1   46.00    4.20
  -5   2  -1   50.79    4.10
   5  -2   1   47.70    4.30
  -6   2  -1   55.59    4.70
  -6   2  -1   45.30    4.60
   6  -2   1   47.80    4.70
  -7   2  -1   62.79    5.50
  -7   2  -1   64.49    6.00
   7  -2   1   72.69    6.40
  -8   2  -1    3.10    3.40
  -9   2  -1   24.30    5.00
 -10   2  -1    1.50    5.70
 -10  -1   1    0.70    4.70
   9   1  -1    1.50    4.80
  -9  -1   1    1.80    3.70
   8   1  -1   52.59    6.30
  -8  -1   1   36.50    4.80
   7   1  -1   23.90    4.40
  -7  -1   1   21.10    3.50
   6   1  -1   17.70    3.20
  -6  -1   1   17.00    2.60
  -6  -1   1   16.70    3.10
   5   1  -1   -1.70    1.90
  -5  -1   1    1.40    1.70
  -5  -1   1    1.00    1.50
   4   1  -1  128.09    8.70
  -4  -1   1  128.79    8.40
  -4  -1   1  126.89    8.30
   3   1  -1  779.32   47.50
  -3  -1   1  782.12   47.40
  -3  -1   1  766.92   47.30
   2   1  -1 4555.94  282.47
  -2  -1   1 4620.44  282.37
  -2  -1   1 4814.92  282.37
   1   1  -1 1104.19   68.89
  -1  -1   1 1137.69   68.79
  -1  -1   1 1163.28   68.89
   0   1  -1    8.50    0.70
   0   1  -1    7.00    0.70
   0  -1   1    7.70    0.60
  -1   1  -1   69.69    4.10
  -1   1  -1   53.39    4.00
   1  -1   1   65.89    3.90
  -2   1  -1  119.19    7.40
  -2   1  -1  117.89    7.40
   2  -1   1  112.59    7.30
  -3   1  -1  213.68   13.70
  -3   1  -1  227.88   13.70
   3  -1   1  212.78   13.60
  -4   1  -1    8.50    1.70
  -4   1  -1    5.90    1.60
   4  -1   1    5.70    1.70
  -5   1  -1  109.79    8.60
  -5   1  -1  142.09    8.60
   5  -1   1  130.39    8.70
  -6   1  -1    7.30    2.50
  -6   1  -1   14.10    2.50
   6  -1   1    8.50    2.50
  -7   1  -1   41.90    4.80
  -7   1  -1   53.19    5.30
   7  -1   1   69.39    5.80
  -8   1  -1   10.90    3.90
   8  -1   1   19.70    4.60
  -9   1  -1    1.90    4.20
 -10   1  -1   -2.40    4.90
 -10   0   1    0.10    4.70
   9   0  -1   11.30    5.10
  -9   0   1    3.50    3.70
   8   0  -1   10.80    4.30
  -8   0   1    6.90    3.70
   7   0  -1   35.70    4.80
  -7   0   1   29.10    4.10
  -7   0   1   42.40    4.30
   6   0  -1  139.39    9.70
  -6   0   1  140.69    9.30
  -6   0   1  128.89    9.40
   5   0  -1    4.60    2.20
  -5   0   1    3.70    1.60
  -5   0   1    4.40    1.80
   4   0  -1  143.09    9.50
  -4   0   1  150.28    9.40
  -4   0   1  139.19    9.40
   3   0  -1   37.00    3.00
  -3   0   1   32.00    2.80
  -3   0   1   37.80    2.90
   2   0  -1    9.70    1.40
  -2   0   1   12.20    1.40
  -2   0   1   10.90    1.20
   1   0  -1   75.49    5.20
  -1   0   1   80.89    5.30
  -1   0   1   78.19    5.20
   0   0   1   -0.50    0.10
  -1   0  -1   99.29    6.00
   1   0   1   94.29    6.10
  -2   0  -1   28.20    2.10
  -2   0  -1   27.40    2.20
   2   0   1   27.90    2.30
  -3   0  -1  204.78   13.30
  -3   0  -1  220.88   13.20
   3   0   1  208.78   13.30
  -4   0  -1  242.98   15.10
  -4   0  -1  241.88   15.20
   4   0   1  237.48   15.30
  -5   0  -1   15.00    2.40
  -5   0  -1   17.90    2.20
   5   0   1    9.50    2.50
  -6   0  -1   56.39    4.70
  -6   0  -1   47.80    4.30
   6   0   1   44.60    5.10
  -7   0  -1   15.50    3.30
   7   0   1   20.20    3.80
  -8   0  -1   22.00    4.10
   8   0   1   25.70    4.80
  -9   0  -1    5.90    3.80
   9   0   1    2.50    5.00
 -10   0  -1   -0.80    5.30
 -10   1   1   21.80    5.80
  -9   1   1   27.70    5.20
   8  -1  -1   47.10    5.40
  -8   1   1   37.40    4.90
   7  -1  -1   40.70    4.80
  -7   1   1   31.30    4.20
  -7   1   1   41.30    4.30
   6  -1  -1   14.00    3.00
  -6   1   1   14.70    2.70
  -6   1   1    8.70    2.50
   5  -1  -1  323.37   20.10
  -5   1   1  307.87   20.10
  -5   1   1  323.27   20.10
   4  -1  -1    4.00    1.60
  -4   1   1    3.80    1.40
  -4   1   1    2.80    1.50
   3  -1  -1   62.09    4.30
  -3   1   1   59.09    4.30
  -3   1   1   65.59    4.40
   2  -1  -1  330.27   20.20
  -2   1   1  329.27   20.30
  -2   1   1  330.97   20.30
   1  -1  -1   72.49    4.40
   1  -1  -1   68.99    4.50
  -1   1   1   71.49    4.60
   0  -1  -1  541.45   32.40
   0  -1  -1  507.05   32.40
   0   1   1  554.54   32.40
  -1  -1  -1 1254.57   76.09
   1   1   1 1251.27   76.09
  -2  -1  -1 3111.09  186.48
  -2  -1  -1 3094.79  186.38
   2   1   1 3030.50  186.58
  -3  -1  -1   93.99    5.70
  -3  -1  -1   83.19    5.90
   3   1   1   85.89    6.10
  -4  -1  -1    4.90    1.60
  -4  -1  -1    6.60    1.30
   4   1   1    6.10    1.80
  -5  -1  -1   -0.40    1.80
  -5  -1  -1    6.00    1.60
   5   1   1    3.30    2.00
  -6  -1  -1    0.50    1.70
  -6  -1  -1    1.90    2.30
   6   1   1    2.10    2.50
  -7  -1  -1   60.19    5.80
   7   1   1   63.89    6.60
  -8  -1  -1   16.40    3.90
   8   1   1   21.60    4.50
  -9  -1  -1   43.50    5.80
   9   1   1   53.99    7.00
 -10  -1  -1   -0.40    4.60
  10  -2  -1    1.00    4.80
  -9   2   1   27.00    4.90
  -8   2   1   45.80    5.30
  -8   2   1   39.90    5.50
   7  -2  -1   33.40    4.30
  -7   2   1   35.10    4.60
  -7   2   1   38.50    4.40
   6  -2  -1   45.80    4.30
  -6   2   1   35.50    4.10
  -6   2   1   40.60    4.20
   5  -2  -1    6.00    2.00
  -5   2   1    5.40    1.90
  -5   2   1    8.80    2.10
   4  -2  -1  199.78   12.40
  -4   2   1  188.18   12.50
  -4   2   1  196.88   12.60
   3  -2  -1  417.56   25.40
  -3   2   1  416.06   25.60
  -3   2   1  411.56   25.60
   2  -2  -1  874.81   52.89
   2  -2  -1  893.31   52.79
  -2   2   1  837.62   52.99
   1  -2  -1 2207.28  135.49
   1  -2  -1 2253.37  135.29
  -1   2   1 2244.68  135.59
   0  -2  -1   18.20    1.50
   0   2   1   16.90    1.40
   0   2   1   21.10    1.50
  -1  -2  -1 2617.04  155.88
   1   2   1 2582.44  155.68
   1   2   1 2519.65  155.88
  -2  -2  -1  713.33   42.20
  -2  -2  -1  675.03   41.90
   2   2   1  688.63   42.20
  -3  -2  -1   33.50    2.90
  -3  -2  -1   35.40    2.50
   3   2   1   27.10    3.00
  -4  -2  -1 1314.07   80.19
  -4  -2  -1 1315.27   79.79
  -5  -2  -1   50.59    4.40
  -5  -2  -1   52.29    3.90
   5   2   1   48.90    4.60
  -6  -2  -1   16.30    2.90
   6   2   1    7.50    3.00
  -7  -2  -1  194.68   12.90
   7   2   1  181.18   13.20
  -8  -2  -1   15.60    3.80
   8   2   1   15.40    4.40
  -9  -2  -1   15.20    4.90
   9   2   1   29.00    6.00
 -10  -2  -1   -1.80    4.70
  10   2   1   11.60    6.60
  10  -3  -1    5.90    5.40
   9  -3  -1    8.20    4.00
   8  -3  -1    3.70    3.60
  -8   3   1    1.30    3.10
   7  -3  -1    4.40    2.70
  -7   3   1    2.80    2.70
   6  -3  -1   46.60    4.30
   6  -3  -1   37.90    4.30
  -6   3   1   40.40    4.20
   5  -3  -1  124.39    8.90
   5  -3  -1  133.09    8.80
  -5   3   1  140.29    9.10
   4  -3  -1   35.10    3.00
   4  -3  -1   33.80    3.20
  -4   3   1   40.80    3.70
   3  -3  -1  201.88   13.00
   3  -3  -1  212.88   13.20
  -3   3   1  220.18   13.40
   2  -3  -1  835.02   51.89
   2  -3  -1  880.41   51.59
  -2   3   1  833.02   51.99
   1  -3  -1  253.67   16.00
  -1   3   1  259.47   16.10
  -1   3   1  262.37   15.80
   0   3   1  452.75   27.70
  -1  -3  -1    7.00    1.20
   1   3   1    8.60    1.30
   1   3   1    8.70    1.00
  -2  -3  -1  390.66   24.90
  -2  -3  -1  419.16   24.60
   2   3   1  395.26   24.90
  -3  -3  -1  155.88   10.60
  -3  -3  -1  169.88   10.20
   3   3   1  164.38   10.80
  -4  -3  -1  168.38   11.40
  -4  -3  -1  178.38   11.00
   4   3   1  178.18   11.60
  -5  -3  -1  286.57   16.60
  -5  -3  -1  246.28   17.10
   5   3   1  256.67   17.40
  -6  -3  -1    9.60    2.60
   6   3   1    7.20    3.10
  -7  -3  -1  138.69   10.30
   7   3   1  146.29   10.80
  -8  -3  -1   20.20    4.20
   8   3   1   19.80    4.80
  -9  -3  -1   -1.60    4.00
   9   3   1    5.30    4.70
 -10  -3  -1    2.10    5.70
  10   3   1   11.20    6.10
  10  -4  -1    6.70    5.20
   9  -4  -1   12.50    4.80
  -9   4   1    8.70    4.00
   8  -4  -1   36.30    4.90
  -8   4   1   46.10    5.30
   7  -4  -1    2.60    2.70
  -7   4   1    4.40    3.20
   6  -4  -1   -0.60    2.20
  -6   4   1    1.10    2.30
   5  -4  -1   38.60    4.00
   5  -4  -1   39.00    3.40
  -5   4   1   44.00    4.40
   4  -4  -1 1147.89   71.49
   4  -4  -1 1208.68   71.09
  -4   4   1 1148.59   71.59
   3  -4  -1    6.80    1.60
   3  -4  -1    6.40    0.90
  -3   4   1    5.30    1.80
   2  -4  -1   -0.30    1.10
  -2   4   1    3.80    1.40
   1  -4  -1 2346.07  141.39
  -1   4   1 2329.57  141.39
  -1   4   1 2318.27  141.09
   0  -4  -1  182.48   11.40
   0   4   1  175.88   11.30
   0   4   1  187.18   11.40
  -1  -4  -1  953.80   59.69
   1   4   1  966.00   59.69
   1   4   1 1016.60   59.49
  -2  -4  -1  350.76   21.80
   2   4   1  345.07   21.80
   2   4   1  354.76   21.50
  -3  -4  -1   61.79    4.20
  -3  -4  -1   62.39    4.70
   3   4   1   69.49    5.00
  -4  -4  -1   60.29    4.00
  -4  -4  -1   54.89    4.60
   4   4   1   51.59    4.90
  -5  -4  -1    7.20    2.50
   5   4   1    9.50    2.80
  -6  -4  -1    9.60    2.80
   6   4   1    9.80    3.50
  -7  -4  -1   35.60    4.50
   7   4   1   36.50    5.20
  -8  -4  -1    8.00    3.70
   8   4   1   12.90    4.70
  -9  -4  -1   22.40    5.20
   9   4   1   21.60    6.30
 -10  -4  -1    8.80    5.50
  10   4   1   14.30    7.40
  10  -5  -1   52.89    7.80
   9  -5  -1   21.40    4.90
  -9   5   1   22.60    4.90
   8  -5  -1    0.30    3.30
  -8   5   1    3.10    3.90
   7  -5  -1   11.30    3.30
  -7   5   1    9.90    3.70
   6  -5  -1    4.40    2.60
  -6   5   1    4.60    2.70
   5  -5  -1  337.77   21.00
  -5   5   1  321.47   21.00
   4  -5  -1    0.40    1.50
   4  -5  -1    0.00    1.70
  -4   5   1    0.00    1.90
   3  -5  -1    9.80    1.90
  -3   5   1   10.20    2.20
   2  -5  -1   59.99    4.30
  -2   5   1   55.19    4.50
   1  -5  -1   69.89    4.70
  -1   5   1   55.79    4.60
  -1   5   1   65.39    4.20
   0  -5  -1   13.40    1.80
   0   5   1   16.90    1.70
   0   5   1   11.10    1.70
  -1  -5  -1  337.97   21.00
   1   5   1  328.57   20.90
   1   5   1  345.47   20.80
  -2  -5  -1    1.70    1.50
   2   5   1    3.90    1.70
   2   5   1    2.20    1.00
  -3  -5  -1    0.30    1.70
  -3  -5  -1    0.80    1.00
   3   5   1    1.20    2.20
  -4  -5  -1   22.90    2.80
  -4  -5  -1   20.00    2.00
   4   5   1   13.70    2.90
  -5  -5  -1   31.60    3.70
   5   5   1   31.80    4.20
  -6  -5  -1    1.40    2.90
   6   5   1    6.30    3.40
  -7  -5  -1    8.80    3.20
   7   5   1    7.10    4.00
   8   5   1  152.38   12.10
  -9  -5  -1   18.30    5.50
   9   5   1   18.90    6.50
 -10  -5  -1    1.50    6.40
  10   5   1    8.10    6.80
  10  -6  -1    1.40    5.60
   9  -6  -1   19.00    5.00
  -9   6   1   15.80    5.30
   8  -6  -1   18.90    4.60
  -8   6   1   19.10    4.40
   7  -6  -1    6.30    3.60
  -7   6   1    5.60    3.80
   6  -6  -1    2.00    2.50
  -6   6   1    1.60    2.80
   5  -6  -1  245.48   15.50
  -5   6   1  230.78   15.70
   4  -6  -1  249.88   15.40
  -4   6   1  225.48   15.50
   3  -6  -1  362.76   21.40
  -3   6   1  318.77   21.50
   2  -6  -1  261.07   16.40
  -2   6   1  256.97   16.50
   1  -6  -1  102.19    7.10
  -1   6   1  107.79    6.70
  -1   6   1  102.79    7.20
   0  -6  -1 1187.48   72.09
   0   6   1 1192.68   71.99
   0   6   1 1164.28   71.79
  -1  -6  -1  258.67   16.70
   1   6   1  271.47   16.60
   1   6   1  261.07   16.50
  -2  -6  -1  141.39    9.20
   2   6   1  132.39    8.80
   2   6   1  140.09    9.20
  -3  -6  -1  384.46   24.60
  -3  -6  -1  420.86   24.20
   3   6   1  360.86   24.70
  -4  -6  -1   53.59    4.90
   4   6   1   63.49    5.50
  -5  -6  -1   45.50    4.70
   5   6   1   52.79    5.50
  -6  -6  -1   39.00    4.60
   6   6   1   31.10    4.90
  -7  -6  -1   29.90    4.60
   7   6   1   39.40    5.60
  -8  -6  -1    0.00    3.60
   8   6   1   -0.10    4.40
  -9  -6  -1   78.89    9.00
   9   6   1   98.79   10.00
 -10  -6  -1   25.70    6.70
   9  -7  -1    6.00    5.40
  -9   7   1    8.10    5.90
   8  -7  -1    1.30    3.70
  -8   7   1    3.00    4.40
   7  -7  -1    2.50    3.60
  -7   7   1    4.10    3.30
   6  -7  -1   79.79    6.60
  -6   7   1   72.29    6.70
   5  -7  -1   30.10    3.90
  -5   7   1   31.90    4.30
   4  -7  -1  187.58   12.80
  -4   7   1  199.28   13.10
   3  -7  -1    5.20    2.00
  -3   7   1    3.60    2.10
   2  -7  -1  240.08   15.20
  -2   7   1  231.68   15.20
   1  -7  -1    3.60    1.80
  -1   7   1    3.30    1.20
  -1   7   1    3.50    1.90
   0  -7  -1   12.70    2.40
   0   7   1   18.20    2.10
   0   7   1   14.40    2.30
  -1  -7  -1  163.58   11.00
   1   7   1  164.98   10.80
   1   7   1  170.18   10.90
  -2  -7  -1    7.30    2.20
   2   7   1    7.90    2.20
   2   7   1   12.50    1.90
  -3  -7  -1    3.20    2.10
   3   7   1    2.40    2.30
   3   7   1    1.30    1.50
  -4  -7  -1   64.49    5.60
   4   7   1   71.19    6.20
  -5  -7  -1   14.90    3.40
   5   7   1   13.00    3.80
  -6  -7  -1   24.50    4.00
   6   7   1   25.00    4.80
  -7  -7  -1    0.50    3.40
   7   7   1    0.40    4.50
  -8  -7  -1   -0.10    4.50
   8   7   1    1.70    4.80
  -9  -7  -1    1.90    4.90
   9   7   1   -0.20    5.80
   9  -8  -1    8.50    5.30
  -9   8   1    5.40    6.10
   8  -8  -1    1.20    4.00
  -8   8   1    0.70    4.40
   7  -8  -1    5.60    3.50
  -7   8   1    0.30    3.40
   6  -8  -1  435.76   27.80
   5  -8  -1  121.29    8.60
  -5   8   1  109.09    8.70
   4  -8  -1   24.90    3.60
  -4   8   1   27.40    3.90
   3  -8  -1  201.78   13.70
  -3   8   1  213.58   13.90
   2  -8  -1   11.00    2.10
  -2   8   1    6.90    2.50
   1  -8  -1    1.10    2.00
  -1   8   1    2.50    2.00
  -1   8   1    0.20    1.30
   0  -8  -1    6.20    2.20
   0   8   1    6.70    1.80
   0   8   1    6.50    2.10
  -1  -8  -1  205.48   14.00
   1   8   1  220.68   13.90
   1   8   1  215.88   13.80
  -2  -8  -1   19.30    3.10
   2   8   1   28.30    3.30
   2   8   1   26.40    2.90
  -3  -8  -1   28.40    3.50
   3   8   1   19.40    3.40
  -4  -8  -1   90.99    7.00
   4   8   1   79.79    7.30
  -5  -8  -1   21.50    3.70
   5   8   1   15.10    4.10
  -6  -8  -1   92.79    8.30
   6   8   1  101.29    9.30
  -7  -8  -1   50.89    6.20
   7   8   1   47.90    6.80
  -8  -8  -1   -0.50    4.20
   8   8   1    2.70    5.70
  -9  -8  -1   -1.20    5.30
   9   8   1   10.90    6.70
   9  -9  -1   13.60    6.40
  -9   9   1   14.90    6.80
   8  -9  -1   11.50    4.70
  -8   9   1   10.90    5.70
   7  -9  -1    0.20    3.60
  -7   9   1    2.90    4.10
   6  -9  -1  101.59    8.00
  -6   9   1   84.09    8.10
   5  -9  -1   73.89    6.80
  -5   9   1   82.89    7.20
   4  -9  -1   82.89    6.90
  -4   9   1   87.79    7.20
   3  -9  -1    1.20    2.50
  -3   9   1   -1.90    2.50
   2  -9  -1  142.29    9.60
  -2   9   1  128.49    9.60
   1  -9  -1   92.49    6.90
  -1   9   1   87.99    6.80
   0  -9  -1  593.94   35.50
   0   9   1  563.74   35.00
   0   9   1  553.24   35.30
  -1  -9  -1   12.50    2.80
   1   9   1    6.60    2.50
   1   9   1    7.20    2.40
  -2  -9  -1   37.60    4.50
   2   9   1   48.70    4.80
   2   9   1   42.30    4.10
  -3  -9  -1    3.30    2.70
   3   9   1    1.50    3.10
  -4  -9  -1   10.60    3.30
   4   9   1   18.20    3.90
  -5  -9  -1   45.30    5.30
   5   9   1   53.79    6.20
  -6  -9  -1    2.20    3.50
   6   9   1    2.40    4.00
  -7  -9  -1   -0.90    3.90
   7   9   1    3.50    5.00
  -8  -9  -1    5.00    4.80
   8   9   1   11.80    6.90
  -9  -9  -1   23.60    6.60
   8 -10  -1   -1.80    4.90
  -8  10   1   -2.90    5.40
   7 -10  -1   10.00    4.40
  -7  10   1   10.00    4.90
   6 -10  -1    3.80    3.80
  -6  10   1    8.40    4.20
   5 -10  -1    6.20    3.40
  -5  10   1    2.30    3.90
   4 -10  -1   -0.80    3.00
  -4  10   1   -1.80    2.90
   3 -10  -1   30.80    4.20
  -3  10   1   32.20    4.50
   2 -10  -1    3.50    2.90
  -2  10   1    4.80    2.90
   1 -10  -1   -2.50    2.50
  -1  10   1    0.40    2.80
   0 -10  -1  209.28   13.60
   0  10   1  194.78   13.50
  -1 -10  -1   79.79    6.30
   1  10   1   64.79    5.80
   1  10   1   62.49    5.70
  -2 -10  -1   96.59    7.20
   2  10   1   85.59    6.70
   2  10   1   78.99    7.10
  -3 -10  -1    0.90    2.70
   3  10   1   -0.80    3.00
  -4 -10  -1   37.80    4.70
   4  10   1   28.00    4.80
  -5 -10  -1   62.39    6.50
   5  10   1   71.99    7.60
  -6 -10  -1   53.99    6.40
   6  10   1   76.09    7.90
  -7 -10  -1   -2.30    4.10
   7  10   1    2.00    5.40
  -8 -10  -1    5.20    5.30
   8  10   1    9.90    6.80
   8 -11  -1   23.10    6.30
  -8  11   1   31.50    6.70
   7 -11  -1   23.20    5.60
  -7  11   1   16.10    5.70
   6 -11  -1    4.10    4.60
  -6  11   1    2.30    4.30
   5 -11  -1   -3.10    4.00
  -5  11   1    1.70    3.80
   4 -11  -1   -0.70    3.30
  -4  11   1    3.20    3.60
   3 -11  -1  106.39    8.50
  -3  11   1  104.09    8.50
   2 -11  -1   36.10    4.80
  -2  11   1   42.40    5.20
   1 -11  -1   73.69    6.70
  -1  11   1   70.09    6.40
   0 -11  -1   13.20    3.80
   0  11   1   28.40    3.80
  -1 -11  -1   99.79    8.30
   1  11   1  103.69    8.00
   1  11   1  101.99    8.40
  -2 -11  -1  131.09    9.60
   2  11   1  118.49    9.50
  -3 -11  -1   16.00    4.20
   3  11   1   14.70    3.90
  -4 -11  -1  172.98   13.10
   4  11   1  182.48   13.10
  -5 -11  -1    6.50    4.10
   5  11   1    6.70    5.00
  -6 -11  -1    0.30    3.90
   6  11   1    3.50    5.60
  -7 -11  -1   -0.40    4.50
   7  11   1   12.00    6.20
  -8 -11  -1   18.70    6.50
   7 -12  -1    2.70    5.30
  -7  12   1   -1.20    5.90
   6 -12  -1   60.19    7.00
  -6  12   1   36.00    6.40
   5 -12  -1   14.20    5.10
  -5  12   1    8.50    4.30
   4 -12  -1    2.60    3.80
  -4  12   1    0.20    3.40
   3 -12  -1   56.39    6.30
  -3  12   1   61.49    6.40
   2 -12  -1   12.10    3.90
  -2  12   1    4.00    3.50
   1 -12  -1  125.19    9.90
  -1  12   1  129.39    9.80
   0 -12  -1  155.78   11.30
   0  12   1  146.49   10.90
  -1 -12  -1    0.20    3.50
   1  12   1    1.70    3.40
  -2 -12  -1   11.40    4.00
   2  12   1   11.40    4.00
  -3 -12  -1   44.10    5.80
   3  12   1   59.69    6.20
  -4 -12  -1   -2.60    4.10
   4  12   1    6.20    4.80
  -5 -12  -1    0.70    4.20
   5  12   1   14.90    5.80
  -6 -12  -1    4.70    4.70
   6  12   1    7.00    5.60
  -7 -12  -1    9.10    6.30
   7  12   1   20.70    8.00
   6 -13  -1   -1.50    6.00
  -6  13   1    5.40    5.10
   5 -13  -1   59.09    7.40
  -5  13   1   60.09    7.30
   4 -13  -1   -1.30    4.00
  -4  13   1    0.10    4.20
   3 -13  -1   14.70    4.50
  -3  13   1   22.00    4.80
   2 -13  -1   74.49    7.60
  -2  13   1   74.79    7.90
   1 -13  -1    4.30    4.00
  -1  13   1   14.00    4.10
   0 -13  -1   27.40    5.30
   0  13   1   23.60    4.80
  -1 -13  -1    0.60    3.80
  -2 -13  -1    1.10    3.80
  -3 -13  -1    3.50    4.20
   3  13   1    9.80    7.70
  -4 -13  -1   -1.30    4.30
   4  13   1    1.90    5.00
  -5 -13  -1   13.80    5.20
   5  13   1   18.10    6.40
  -6 -13  -1   -0.30    5.70
   6  13   1    1.70    6.30
   5 -14  -1   13.10    6.80
  -5  14   1   13.50    6.50
   4 -14  -1    1.60    5.60
  -4  14   1    8.10    5.10
   3 -14  -1    5.50    4.80
  -3  14   1    1.30    4.50
   2 -14  -1    8.70    4.60
  -2  14   1    4.20    4.30
   1 -14  -1   -1.20    4.30
  -1  14   1    0.90    4.70
   0 -14  -1    0.00    4.40
   0  14   1    4.60    4.80
  -1 -14  -1   13.60    4.90
  -2 -14  -1   -3.50    4.50
  -3 -14  -1   34.20    6.50
  -4 -14  -1   14.70    5.60
  -5 -14  -1   25.00    7.00
   5  14   1   24.70    7.40
   4 -15  -1   -0.70    5.60
  -4  15   1    1.00    5.60
   3 -15  -1   31.00    6.60
  -3  15   1   19.80    5.80
   2 -15  -1   53.89    7.40
  -2  15   1   44.60    7.10
   1 -15  -1    1.10    5.80
  -1  15   1   -2.30    5.30
   0 -15  -1    5.60    5.40
  -1 -15  -1    2.70    5.90
  -2 -15  -1   31.50    6.40
  -3 -15  -1    1.80    5.60
  -4 -15  -1    3.50    6.10
  -3  16   1    4.60    7.10
   2 -16  -1   87.09   10.20
   1 -16  -1    0.00    6.10
   0 -16  -1   -0.40    6.10
  -1 -16  -1   20.60    7.70
  -2 -16  -1   -3.70    6.00
  -3 -16   2    4.00    6.60
  -2 -16   2   17.70    6.90
  -1 -16   2    9.80    6.50
   0 -16   2   -2.20    6.30
  -1  16  -2   45.70    8.00
   1 -16   2   44.10    8.00
  -2  16  -2   10.70    6.20
   2 -16   2   14.80    6.80
  -4 -15   2    8.20    6.10
  -3 -15   2   -1.60    5.40
  -2 -15   2   26.10    6.80
  -1 -15   2   16.50    6.40
   0  15  -2   13.20    5.70
   0 -15   2   12.10    5.60
  -1  15  -2   51.89    6.90
   1 -15   2   37.00    7.40
  -2  15  -2   -2.30    4.70
   2 -15   2   -1.50    5.30
  -3  15  -2    8.70    6.10
   3 -15   2    6.10    5.60
  -4  15  -2   -0.90    5.70
   4 -15   2    0.50    5.90
   5  14  -2   10.60    6.90
  -5 -14   2   -1.80    6.10
  -4 -14   2   35.50    6.30
  -3 -14   2   15.90    5.30
  -2 -14   2   -1.40    5.10
  -1 -14   2   -0.90    4.80
   0  14  -2   20.10    4.90
   0 -14   2   27.10    5.50
  -1  14  -2   -3.10    4.00
   1 -14   2   -0.20    4.50
  -2  14  -2   -0.40    4.20
   2 -14   2   -0.50    4.50
  -3  14  -2   24.90    5.80
   3 -14   2   30.50    5.80
  -4  14  -2   19.00    5.70
   4 -14   2   34.30    6.60
  -5  14  -2   -2.50    5.30
   5 -14   2    0.80    5.20
   6  13  -2    9.80    7.10
  -6 -13   2    4.70    5.20
   5  13  -2  129.99   12.30
  -5 -13   2  134.99   11.20
   4  13  -2   26.90    5.90
  -4 -13   2   30.30    5.50
  -3 -13   2   36.40    5.60
  -2 -13   2  177.38   13.50
   1  13  -2  423.36   26.30
  -1 -13   2  384.86   26.60
   0  13  -2  100.19    8.30
   0 -13   2   89.39    8.50
  -1  13  -2    0.40    3.60
   1 -13   2   -0.80    3.90
  -2  13  -2   61.59    7.30
   2 -13   2   62.89    6.90
  -3  13  -2    0.60    4.50
   3 -13   2    0.50    3.90
  -4  13  -2   59.69    7.40
   4 -13   2   79.89    7.60
  -5  13  -2   67.09    7.70
   5 -13   2   65.39    7.60
  -6  13  -2    0.60    5.40
   6 -13   2    2.60    5.40
   7  12  -2   -0.70    6.10
   6  12  -2    7.60    5.60
  -6 -12   2   -1.00    4.50
   5  12  -2    3.70    5.20
  -5 -12   2    3.20    4.20
   4  12  -2   -0.50    4.60
  -4 -12   2    0.80    4.30
   3  12  -2   46.70    5.90
  -3 -12   2   37.40    5.40
   2  12  -2   11.50    6.20
  -2 -12   2   15.10    4.20
   1  12  -2   18.80    4.30
  -1 -12   2   21.20    4.40
   0  12  -2  392.56   25.50
   0 -12   2  397.36   25.60
  -1  12  -2   34.60    5.00
   1 -12   2   44.50    5.40
  -2  12  -2   -4.30    3.20
   2 -12   2   -2.50    3.20
  -3  12  -2   60.89    6.30
   3 -12   2   45.40    5.80
  -4  12  -2   32.50    5.20
   4 -12   2   35.50    5.20
  -5  12  -2   -1.20    4.00
   5 -12   2   -3.20    3.70
  -6  12  -2   22.90    6.20
   6 -12   2   25.80    5.40
  -7  12  -2   -2.20    5.10
   7 -12   2    5.80    5.50
   7  11  -2    6.30    6.80
  -7 -11   2    1.20    5.20
   6  11  -2   13.90    5.40
  -6 -11   2    5.40    4.20
   5  11  -2   17.00    4.70
  -5 -11   2    6.20    3.90
   4  11  -2   15.40    4.70
  -4 -11   2    5.50    4.10
   3  11  -2   68.39    7.00
  -3 -11   2   65.69    6.50
   2  11  -2  175.08   12.80
   2  11  -2  184.08   12.70
  -2 -11   2  196.78   13.00
   1  11  -2   80.29    6.70
  -1 -11   2   78.59    7.00
   0  11  -2    6.10    3.00
   0 -11   2    9.00    3.20
  -1  11  -2   37.20    4.80
   1 -11   2   34.50    4.70
  -2  11  -2   35.60    4.80
   2 -11   2   36.60    4.80
  -3  11  -2   90.89    7.40
   3 -11   2   72.89    7.50
  -4  11  -2    2.70    3.50
   4 -11   2    1.10    3.30
  -5  11  -2   49.10    6.30
   5 -11   2   64.89    6.30
  -6  11  -2   26.60    5.20
   6 -11   2   27.10    5.10
  -7  11  -2   -0.20    4.70
   7 -11   2   -1.60    5.20
  -8  11  -2    0.10    5.20
   8  10  -2   13.70    7.60
   7  10  -2    4.50    5.50
  -7 -10   2   -1.10    4.20
   6  10  -2    2.80    4.50
  -6 -10   2    1.10    3.50
   5  10  -2    5.00    4.10
  -5 -10   2    6.40    3.90
   4  10  -2  126.79    9.60
  -4 -10   2  115.29    9.50
   3  10  -2    7.20    3.60
  -3 -10   2    9.80    3.20
   2  10  -2  363.96   22.90
  -2 -10   2  351.56   22.90
   1  10  -2   28.70    3.40
   1  10  -2   17.40    3.20
  -1 -10   2   22.70    3.70
   0  10  -2   21.80    3.40
   0 -10   2   21.00    3.80
  -1  10  -2   86.89    7.40
   1 -10   2  104.59    7.50
  -2  10  -2  259.97   17.70
   2 -10   2  278.37   17.60
  -3  10  -2  449.66   28.10
   3 -10   2  430.26   27.90
  -4  10  -2    0.70    3.10
   4 -10   2    1.30    2.90
  -5  10  -2   55.09    6.30
   5 -10   2   61.49    6.30
  -6  10  -2    1.00    3.70
   6 -10   2    1.30    3.60
  -7  10  -2    0.70    4.30
   7 -10   2    3.40    4.20
  -8  10  -2   -0.20    5.60
   8 -10   2    1.00    5.50
   8   9  -2    5.90    6.00
  -8  -9   2    3.30    5.50
   7   9  -2    1.40    5.00
  -7  -9   2   11.20    4.30
   6   9  -2    7.00    4.30
  -6  -9   2    0.60    3.30
   5   9  -2   -1.80    3.40
  -5  -9   2    2.60    3.00
   4   9  -2   63.59    6.10
  -4  -9   2   54.99    5.60
   3   9  -2  118.99    8.70
   3   9  -2  125.29    9.20
  -3  -9   2  134.29    9.10
   2   9  -2    1.60    2.30
   2   9  -2    0.50    2.50
  -2  -9   2    0.70    2.40
   1   9  -2  289.27   18.40
   1   9  -2  281.57   18.30
  -1  -9   2  293.77   18.50
   0   9  -2  190.78   12.30
   0   9  -2  188.98   12.80
   0  -9   2  190.18   12.80
  -1   9  -2  300.27   19.90
   1  -9   2  320.57   19.90
  -2   9  -2  252.57   16.40
   2  -9   2  244.98   16.20
  -3   9  -2    2.30    2.70
   3  -9   2   -1.40    2.30
  -4   9  -2   75.39    7.10
   4  -9   2   96.39    7.00
  -5   9  -2   23.60    4.20
   5  -9   2   22.10    3.80
  -6   9  -2   25.00    4.70
   6  -9   2   31.00    4.50
  -7   9  -2    3.50    4.00
   7  -9   2    9.30    4.20
  -8   9  -2   15.50    5.10
   8  -9   2   17.60    5.10
  -9   9  -2   11.90    6.60
   9   8  -2    9.90    6.40
   8   8  -2   15.50    5.60
  -8  -8   2   17.00    5.30
   7   8  -2   35.40    6.30
  -7  -8   2   44.80    5.50
   6   8  -2    5.50    4.10
  -6  -8   2    0.00    2.80
   5   8  -2   33.10    4.90
  -5  -8   2   34.10    4.20
   4   8  -2   11.00    3.30
  -4  -8   2    6.80    2.70
   3   8  -2   69.49    5.60
   3   8  -2   55.69    5.00
  -3  -8   2   64.49    5.50
   2   8  -2   76.79    5.80
   2   8  -2   82.19    6.00
  -2  -8   2   69.89    5.90
   1   8  -2  257.27   16.60
   1   8  -2  264.37   16.60
  -1  -8   2  261.17   16.80
   0   8  -2   99.69    7.50
   0   8  -2  110.69    7.20
   0  -8   2  108.19    7.60
  -1   8  -2    9.10    1.50
  -1   8  -2    8.40    2.30
   1  -8   2    7.70    2.20
  -2   8  -2  232.18   15.00
   2  -8   2  226.68   14.90
  -3   8  -2   11.30    2.90
   3  -8   2   11.00    2.60
  -4   8  -2  344.27   22.40
   4  -8   2  353.36   22.20
  -5   8  -2  439.46   27.00
   5  -8   2  404.16   26.70
  -6   8  -2    4.60    3.30
   6  -8   2    4.50    3.10
  -7   8  -2    2.80    3.70
   7  -8   2   -1.10    3.70
  -8   8  -2   17.60    4.90
   8  -8   2   20.00    4.90
  -9   8  -2    3.60    5.10
   9  -8   2    6.60    5.90
   9   7  -2   33.90    7.00
  -9  -7   2   20.20    7.10
   8   7  -2   80.49    8.20
  -8  -7   2   51.19    6.50
   7   7  -2   98.39    9.00
  -7  -7   2   95.59    8.10
   6   7  -2   63.19    6.80
  -6  -7   2   60.29    6.30
   5   7  -2    2.70    3.40
  -5  -7   2    9.40    2.80
   4   7  -2  140.49    9.50
  -4  -7   2  111.59    8.90
  -4  -7   2  134.09    8.60
   3   7  -2   11.10    2.90
  -3  -7   2    7.70    2.30
  -3  -7   2    9.60    1.90
   2   7  -2   36.80    3.50
   2   7  -2   43.00    3.80
  -2  -7   2   39.10    3.70
   1   7  -2   20.60    2.50
   1   7  -2   16.90    2.50
  -1  -7   2   22.20    2.80
   0   7  -2    5.60    1.80
   0   7  -2   10.50    1.60
   0  -7   2    7.20    1.90
  -1   7  -2  502.95   30.20
  -1   7  -2  491.85   30.70
   1  -7   2  483.45   30.60
  -2   7  -2  229.28   14.80
   2  -7   2  226.68   14.60
  -3   7  -2  252.67   15.70
   3  -7   2  227.98   15.40
  -4   7  -2  184.88   12.80
   4  -7   2  193.08   12.60
  -5   7  -2  202.08   14.40
   5  -7   2  227.38   14.30
  -6   7  -2  145.69   11.60
   6  -7   2  183.08   11.60
  -7   7  -2    2.80    3.40
   7  -7   2    1.60    3.20
  -8   7  -2   31.40    5.80
   8  -7   2   27.00    5.00
  -9   7  -2   66.99    8.20
   9  -7   2   98.99    8.80
   9   6  -2   11.20    6.30
  -9  -6   2    0.80    5.10
   8   6  -2    4.20    5.00
  -8  -6   2    0.40    3.60
   7   6  -2  204.68   14.80
  -7  -6   2  207.48   14.40
   6   6  -2  125.19   10.00
  -6  -6   2  133.39    9.60
   5   6  -2  176.58   11.70
  -5  -6   2  153.68   11.20
   4   6  -2    3.40    2.40
  -4  -6   2    0.80    1.60
  -4  -6   2    1.60    1.90
   3   6  -2   82.59    6.70
  -3  -6   2   92.69    6.10
  -3  -6   2   84.49    6.30
   2   6  -2  859.51   52.89
  -2  -6   2  866.61   52.79
   1   6  -2   31.00    2.90
   1   6  -2   31.70    3.00
  -1  -6   2   27.70    2.90
   0   6  -2   39.80    2.90
   0   6  -2   29.10    3.10
   0  -6   2   34.00    3.00
  -1   6  -2  591.54   35.40
  -1   6  -2  584.74   35.80
   1  -6   2  563.14   35.70
  -2   6  -2   51.19    4.40
   2  -6   2   56.49    4.30
  -3   6  -2   -2.50    1.90
   3  -6   2   -0.40    1.60
  -4   6  -2   48.90    4.50
   4  -6   2   43.60    4.20
  -5   6  -2   94.09    7.50
   5  -6   2  102.09    7.40
  -6   6  -2    9.90    3.20
   6  -6   2    9.60    3.00
  -7   6  -2    0.80    3.00
   7  -6   2   -0.50    2.90
  -8   6  -2    4.60    3.90
   8  -6   2    3.60    3.70
  -9   6  -2    1.50    4.80
   9  -6   2   -1.10    4.40
  10  -6   2   22.50    6.90
  10   5  -2   35.00    7.80
   9   5  -2  191.18   15.40
   8   5  -2    3.70    4.20
  -8  -5   2   -2.50    3.40
   7   5  -2    6.80    4.30
  -7  -5   2    1.70    3.40
   6   5  -2    1.20    3.00
  -6  -5   2    1.10    2.50
   5   5  -2   38.50    4.70
  -5  -5   2   44.50    3.80
  -5  -5   2   42.00    4.30
   4   5  -2   78.39    6.20
  -4  -5   2   79.69    5.40
  -4  -5   2   72.69    5.90
   3   5  -2   88.09    5.90
  -3  -5   2   68.79    5.40
  -3  -5   2   72.79    5.20
   2   5  -2  292.27   18.30
   2   5  -2  291.47   18.10
  -2  -5   2  288.67   18.20
   1   5  -2  110.89    7.50
   1   5  -2  124.09    7.60
  -1  -5   2  109.79    7.50
   0   5  -2  176.38   10.90
   0   5  -2  173.08   11.10
   0  -5   2  171.68   11.00
  -1   5  -2  263.07   15.60
  -1   5  -2  255.77   16.00
   1  -5   2  238.48   15.80
  -2   5  -2   24.20    2.60
   2  -5   2   21.70    2.40
  -3   5  -2 1170.08   71.39
   3  -5   2 1165.88   71.29
  -4   5  -2   -0.80    1.80
   4  -5   2   -0.50    1.70
  -5   5  -2    1.60    2.50
   5  -5   2    2.90    2.10
  -6   5  -2  326.27   21.40
   6  -5   2  342.47   21.40
  -7   5  -2   11.90    3.80
   7  -5   2   16.90    3.50
  -8   5  -2   11.80    4.20
   8  -5   2   13.20    3.70
   9  -5   2    5.40    4.30
  10  -5   2   12.40    5.80
  10   4  -2    6.50    6.20
 -10  -4   2    1.60    6.70
   9   4  -2   19.10    5.50
  -9  -4   2    9.90    4.50
   8   4  -2    6.60    4.40
  -8  -4   2    7.50    3.60
   7   4  -2  142.99   10.60
  -7  -4   2  130.09    9.80
   6   4  -2  102.59    8.10
  -6  -4   2   98.59    7.50
   5   4  -2  230.28   14.90
  -5  -4   2  221.28   14.20
  -5  -4   2  221.88   14.50
   4   4  -2   49.30    4.70
  -4  -4   2   56.69    4.10
  -4  -4   2   52.99    4.40
   3   4  -2   99.39    7.50
  -3  -4   2  107.49    7.20
  -3  -4   2  115.09    7.10
   2   4  -2  683.73   43.40
  -2  -4   2  725.23   43.30
  -2  -4   2  715.63   43.20
   1   4  -2  948.81   57.49
   1   4  -2  924.31   57.59
  -1  -4   2  961.90   57.59
   0   4  -2   91.39    5.70
   0   4  -2   87.59    5.80
   0  -4   2   83.99    5.70
  -1   4  -2    4.00    1.20
  -1   4  -2    4.60    0.70
   1  -4   2    4.40    1.10
  -2   4  -2  298.37   19.00
   2  -4   2  297.57   18.90
   2  -4   2  309.87   18.40
  -3   4  -2 2236.18  137.09
   3  -4   2 2266.97  136.59
   3  -4   2 2265.37  136.99
  -4   4  -2  401.96   25.00
   4  -4   2  415.36   24.50
   4  -4   2  376.36   24.90
  -5   4  -2   64.59    5.20
   5  -4   2   60.69    5.00
   5  -4   2   62.89    4.70
  -6   4  -2   51.79    5.00
   6  -4   2   45.10    4.60
  -7   4  -2   10.80    3.10
   7  -4   2   10.10    3.20
  -8   4  -2   -0.50    3.70
   8  -4   2    0.80    3.20
   9  -4   2   13.90    4.90
  10   3  -2   28.40    6.90
 -10  -3   2   18.50    5.40
   9   3  -2    7.10    4.60
  -9  -3   2    4.00    3.90
   8   3  -2   16.00    4.90
  -8  -3   2   12.20    4.10
   7   3  -2   28.80    4.90
  -7  -3   2   25.40    3.90
   6   3  -2    4.80    2.90
  -6  -3   2    2.00    2.00
  -6  -3   2    4.20    2.30
   5   3  -2   47.60    4.80
  -5  -3   2   55.09    4.20
  -5  -3   2   53.79    4.50
   4   3  -2  650.23   40.00
  -4  -3   2  663.63   39.60
  -4  -3   2  625.64   39.80
   3   3  -2  127.09    8.90
  -3  -3   2  131.69    8.70
  -3  -3   2  140.39    8.60
   2   3  -2   35.60    3.20
  -2  -3   2   38.50    3.00
  -2  -3   2   42.30    2.90
   1   3  -2   69.69    4.90
   1   3  -2   77.99    4.80
  -1  -3   2   69.79    4.80
   0   3  -2  324.47   19.50
   0  -3   2  312.07   19.50
  -1   3  -2 1563.04   94.09
  -1   3  -2 1613.34   94.39
   1  -3   2 1487.45   94.29
  -2   3  -2   10.30    1.60
   2  -3   2   11.20    1.50
   2  -3   2   11.00    1.10
  -3   3  -2  263.97   16.40
   3  -3   2  252.97   16.00
   3  -3   2  266.57   16.30
  -4   3  -2  290.57   18.60
  -4   3  -2  306.57   18.60
   4  -3   2  289.07   18.30
  -5   3  -2   99.29    7.80
  -5   3  -2  116.39    7.80
   5  -3   2  118.89    7.70
  -6   3  -2  104.69    7.40
  -6   3  -2   97.59    7.30
   6  -3   2   88.19    7.10
  -7   3  -2   68.39    6.30
  -7   3  -2   70.99    6.20
  -8   3  -2    1.00    3.40
  -8   3  -2   -0.30    3.20
  -9   3  -2   38.50    6.20
  10  -3   2   10.70    5.20
  10   2  -2   10.30    5.70
 -10  -2   2    9.70    5.60
   9   2  -2    4.20    4.40
  -9  -2   2    2.60    3.60
   8   2  -2   20.00    5.00
  -8  -2   2   16.80    3.80
   7   2  -2    4.20    3.70
  -7  -2   2   -0.20    2.60
   6   2  -2  283.37   18.40
  -6  -2   2  279.67   17.80
   5   2  -2   77.79    6.50
  -5  -2   2   78.19    6.10
  -5  -2   2   98.89    6.20
   4   2  -2  640.14   39.70
  -4  -2   2  641.54   39.40
  -4  -2   2  651.13   39.50
   3   2  -2   81.29    5.90
  -3  -2   2   84.39    5.70
  -3  -2   2   90.59    5.80
   2   2  -2  387.76   24.60
  -2  -2   2  402.86   24.40
  -2  -2   2  404.86   24.40
   1   2  -2 2788.12  173.58
  -1  -2   2 2939.21  173.48
   0   2  -2  126.49    7.50
   0   2  -2  116.59    7.60
   0  -2   2  120.89    7.50
  -1   2  -2   36.70    2.90
  -1   2  -2   43.50    2.60
   1  -2   2   38.60    2.80
  -2   2  -2   87.79    5.70
  -2   2  -2   83.79    5.70
   2  -2   2   85.49    5.40
  -3   2  -2   66.29    5.20
  -3   2  -2   84.39    5.30
   3  -2   2   78.39    5.10
  -4   2  -2   88.39    6.40
  -4   2  -2  102.49    6.40
   4  -2   2   86.49    6.20
  -5   2  -2  196.48   13.30
  -5   2  -2  212.48   13.20
   5  -2   2  203.68   13.20
  -6   2  -2    9.80    2.30
  -6   2  -2    9.40    2.60
   6  -2   2    9.20    2.70
  -7   2  -2   -1.30    2.50
  -7   2  -2   -1.50    2.90
   7  -2   2    0.80    3.00
  -8   2  -2  244.88   16.60
  -9   2  -2   -0.30    3.90
 -10   2  -2   21.20    5.90
 -10  -1   2    1.60    4.60
   9   1  -2   13.10    5.20
  -9  -1   2    2.10    3.80
   8   1  -2    9.40    3.90
  -8  -1   2   11.90    3.80
   7   1  -2  380.06   23.60
  -7  -1   2  362.86   23.40
  -7  -1   2  357.36   23.10
   6   1  -2  125.09    9.10
  -6  -1   2  125.29    8.70
  -6  -1   2  118.59    8.40
   5   1  -2   67.89    5.70
  -5  -1   2   79.29    5.50
  -5  -1   2   72.49    5.50
   4   1  -2   37.70    3.80
  -4  -1   2   35.30    3.20
  -4  -1   2   43.60    3.20
   3   1  -2 1374.26   84.79
  -3  -1   2 1379.86   84.69
  -3  -1   2 1426.86   84.69
   2   1  -2 4751.12  298.97
  -2  -1   2 4961.50  298.87
  -2  -1   2 5096.29  298.87
   1   1  -2 2215.48  135.09
  -1  -1   2 2282.27  134.99
  -1  -1   2 2188.58  135.09
   0   1  -2 2689.73  162.18
   0   1  -2 2720.73  162.18
   0  -1   2 2627.04  162.18
  -1   1  -2 1299.87   78.79
  -1   1  -2 1300.77   78.79
  -1   1  -2 1298.97   78.79
  -2   1  -2   42.40    3.10
  -2   1  -2   46.50    3.10
   2  -1   2   42.20    3.00
  -3   1  -2   39.70    3.10
  -3   1  -2   40.80    3.00
   3  -1   2   35.30    3.00
  -4   1  -2    3.90    1.30
  -4   1  -2    3.80    1.50
   4  -1   2    4.20    1.40
  -5   1  -2   60.29    5.00
  -5   1  -2   69.09    4.90
   5  -1   2   58.59    5.10
  -6   1  -2   -1.10    2.10
  -6   1  -2    2.20    2.00
   6  -1   2   -0.20    2.40
  -7   1  -2   93.79    7.10
  -7   1  -2   87.09    7.50
   7  -1   2  101.39    7.80
  -8   1  -2    3.50    3.30
   8  -1   2    2.40    3.40
  -9   1  -2   -0.10    3.70
 -10   1  -2   40.50    6.50
 -10   0   2    1.30    5.50
   9   0  -2    5.50    5.00
  -9   0   2    1.80    4.20
   8   0  -2    8.90    4.10
  -8   0   2    5.40    3.30
   7   0  -2   25.20    4.40
  -7   0   2   32.90    4.20
  -7   0   2   27.70    3.60
   6   0  -2   11.80    3.10
  -6   0   2    9.20    2.30
  -6   0   2   16.50    2.50
   5   0  -2    1.70    1.90
  -5   0   2    2.90    1.80
  -5   0   2    2.80    1.90
   4   0  -2  261.57   16.20
  -4   0   2  258.37   16.10
  -4   0   2  248.78   16.00
   3   0  -2  529.05   33.00
  -3   0   2  538.95   33.00
  -3   0   2  546.25   33.00
   2   0  -2 3804.12  227.28
  -2   0   2 3751.52  227.18
  -2   0   2 3701.23  227.28
   1   0  -2  228.38   14.30
  -1   0   2  237.18   14.20
  -1   0   2  232.28   14.30
   0   0  -2  256.47   16.00
   0   0  -2  256.17   15.90
   0   0   2  257.87   16.00
  -1   0  -2    9.60    1.20
  -1   0  -2   10.60    1.10
   1   0   2    9.00    1.20
  -2   0  -2  280.47   17.90
  -2   0  -2  305.27   17.80
   2   0   2  284.47   17.90
  -3   0  -2 1376.16   80.49
  -3   0  -2 1312.07   80.69
   3   0   2 1287.67   80.69
  -4   0  -2   49.60    4.30
  -4   0  -2   61.69    4.10
   4   0   2   56.79    4.40
  -5   0  -2   64.29    5.60
  -5   0  -2   81.69    5.50
   5   0   2   79.29    5.80
  -6   0  -2   34.00    4.00
  -6   0  -2   39.90    3.70
   6   0   2   44.40    4.50
  -7   0  -2   11.40    3.10
   7   0   2   23.20    4.20
  -8   0  -2    0.90    3.60
   8   0   2    6.10    4.10
  -9   0  -2    0.60    3.80
   9   0   2    9.80    5.90
 -10   0  -2    8.10    5.00
 -10   1   2    1.30    4.80
  -9   1   2    1.70    3.80
   8  -1  -2    4.60    3.80
  -8   1   2    2.10    3.80
  -8   1   2    2.80    3.60
   7  -1  -2   43.80    4.90
  -7   1   2   35.20    4.50
  -7   1   2   43.30    4.70
   6  -1  -2    1.00    2.30
  -6   1   2   -0.10    1.90
  -6   1   2    0.60    2.00
   5  -1  -2  323.87   19.70
  -5   1   2  310.47   19.70
  -5   1   2  301.87   19.60
   4  -1  -2   54.69    4.30
  -4   1   2   57.79    4.20
  -4   1   2   51.69    4.10
   3  -1  -2   -0.80    1.00
  -3   1   2   -0.10    1.10
  -3   1   2   -0.20    1.00
   2  -1  -2 1043.50   62.19
  -2   1   2  993.40   62.29
  -2   1   2 1032.70   62.19
   1  -1  -2  611.54   36.50
   1  -1  -2  621.34   36.50
  -1   1   2  569.64   36.60
   0  -1  -2 1943.91  116.29
   0  -1  -2 1950.20  116.29
   0   1   2 1865.61  116.29
  -1  -1  -2  700.93   43.70
   1   1   2  726.83   43.70
  -2  -1  -2 3197.28  193.78
  -2  -1  -2 3269.97  193.48
   2   1   2 3118.79  193.78
  -3  -1  -2 2184.58  134.99
  -3  -1  -2 2289.47  134.79
   3   1   2 2194.68  134.99
  -4  -1  -2  311.07   19.50
  -4  -1  -2  314.67   19.20
   4   1   2  307.37   19.60
  -5  -1  -2  234.48   15.30
  -5  -1  -2  245.38   14.90
   5   1   2  228.78   15.50
  -6  -1  -2    8.60    2.50
  -6  -1  -2   13.00    2.10
   6   1   2    5.00    2.90
  -7  -1  -2  242.28   16.40
   7   1   2  253.57   16.60
  -8  -1  -2    4.10    3.70
   8   1   2    5.00    4.40
  -9  -1  -2    4.10    3.90
   9   1   2   21.10    5.60
  10  -2  -2   63.79    7.50
  -9   2   2   28.90    5.50
  -8   2   2   17.00    3.90
  -8   2   2   20.80    4.30
   7  -2  -2    9.60    3.20
  -7   2   2    9.90    2.90
  -7   2   2    6.10    3.30
   6  -2  -2   29.30    3.60
  -6   2   2   29.20    3.50
  -6   2   2   29.50    3.70
   5  -2  -2    7.90    2.10
  -5   2   2    5.80    1.90
  -5   2   2    6.40    2.10
   4  -2  -2   26.50    2.60
  -4   2   2   25.40    2.80
  -4   2   2   22.90    2.70
   3  -2  -2  103.39    6.80
   3  -2  -2  108.19    6.90
  -3   2   2  102.99    7.00
   2  -2  -2   47.80    3.20
   2  -2  -2   43.50    3.10
  -2   2   2   43.90    3.40
   1  -2  -2    7.60    0.90
   1  -2  -2    9.40    1.10
  -1   2   2    5.00    1.20
   0  -2  -2   21.50    1.70
   0   2   2   20.90    1.70
   0   2   2   21.20    1.60
  -1  -2  -2  662.43   39.00
   1   2   2  637.14   38.80
   1   2   2  618.64   39.00
  -2  -2  -2 1426.56   86.49
  -2  -2  -2 1459.75   86.19
   2   2   2 1380.46   86.59
  -3  -2  -2 1333.47   82.09
  -3  -2  -2 1388.16   81.79
   3   2   2 1320.67   82.19
  -4  -2  -2   33.50    3.40
  -4  -2  -2   43.50    2.90
   4   2   2   33.80    3.70
  -5  -2  -2  183.18   10.90
  -5  -2  -2  166.58   11.40
   5   2   2  158.58   11.70
  -6  -2  -2    0.60    2.30
   6   2   2    1.80    2.70
  -7  -2  -2   70.39    6.10
   7   2   2   59.79    6.50
  -8  -2  -2    6.90    3.60
   8   2   2   12.60    4.30
  -9  -2  -2   38.80    5.70
   9   2   2   43.50    6.80
 -10  -2  -2   12.80    5.30
  10   2   2   17.70    7.00
  10  -3  -2    0.80    4.50
   9  -3  -2   42.20    5.80
   8  -3  -2   15.40    3.70
  -8   3   2   15.60    4.20
   7  -3  -2    0.70    2.50
  -7   3   2    3.90    2.80
   6  -3  -2   96.09    7.80
   6  -3  -2  123.89    8.00
  -6   3   2  112.19    8.20
   5  -3  -2    1.20    1.70
   5  -3  -2    1.90    1.70
  -5   3   2    2.30    2.10
   4  -3  -2   68.39    5.00
   4  -3  -2   68.39    4.80
  -4   3   2   68.59    5.30
   3  -3  -2   -1.10    1.10
   3  -3  -2   -0.70    0.90
  -3   3   2   -1.40    1.40
   2  -3  -2  345.07   21.90
   2  -3  -2  361.46   21.60
  -2   3   2  356.46   22.00
   1  -3  -2 1016.50   57.19
   1  -3  -2  969.90   57.39
  -1   3   2  834.92   57.39
   0  -3  -2  935.11   57.99
   0   3   2  979.30   57.99
   0   3   2  946.31   57.89
  -1  -3  -2    0.50    1.00
   1   3   2    0.20    0.90
   1   3   2    0.80    0.60
  -2  -3  -2  250.77   14.80
  -2  -3  -2  227.18   15.20
   2   3   2  242.88   15.20
  -3  -3  -2   31.10    2.10
  -3  -3  -2   27.10    2.80
   3   3   2   28.70    3.10
  -4  -3  -2  390.46   23.60
  -4  -3  -2  377.16   24.10
   4   3   2  386.76   24.30
  -5  -3  -2  184.88   12.20
   5   3   2  183.48   12.40
  -6  -3  -2    4.80    2.50
   6   3   2    3.50    3.00
  -7  -3  -2   31.10    4.30
   7   3   2   34.60    5.30
  -8  -3  -2    1.30    3.40
   8   3   2    3.20    4.00
  -9  -3  -2    5.10    4.70
   9   3   2   13.10    5.60
 -10  -3  -2   26.50    6.00
  10   3   2   34.10    7.30
  10  -4  -2  100.39   10.50
   9  -4  -2    2.20    3.80
  -9   4   2    4.50    4.00
   8  -4  -2    4.30    3.60
  -8   4   2    6.60    3.50
   7  -4  -2  192.38   12.80
  -7   4   2  184.88   13.00
   6  -4  -2   10.30    2.90
  -6   4   2    8.40    2.80
   5  -4  -2   20.40    2.90
   5  -4  -2   25.20    2.50
  -5   4   2   18.80    3.00
   4  -4  -2   57.59    4.20
   4  -4  -2   48.30    3.80
  -4   4   2   55.29    4.50
   3  -4  -2 1293.17   78.99
   3  -4  -2 1322.57   78.69
  -3   4   2 1270.17   79.09
   2  -4  -2  884.31   53.99
   2  -4  -2  900.61   53.69
  -2   4   2  867.31   54.09
   1  -4  -2   14.60    1.70
  -1   4   2   13.00    1.30
  -1   4   2   12.30    1.80
   0  -4  -2   49.40    3.80
   0   4   2   53.69    3.70
   0   4   2   53.39    3.60
  -1  -4  -2  136.49    9.60
   1   4   2  161.18    9.70
   1   4   2  154.88    9.50
  -2  -4  -2  136.19    9.50
   2   4   2  150.98    9.10
   2   4   2  147.69    9.60
  -3  -4  -2    0.00    0.70
  -3  -4  -2    1.80    1.50
   3   4   2    0.20    1.70
  -4  -4  -2   52.29    5.10
  -4  -4  -2   68.79    4.20
   4   4   2   60.49    5.30
  -5  -4  -2  201.18   13.90
   5   4   2  226.98   14.30
  -6  -4  -2  120.29    8.60
   6   4   2  114.59    9.10
  -7  -4  -2   46.20    5.10
   7   4   2   37.10    5.50
  -8  -4  -2   17.60    4.30
   8   4   2   18.50    4.90
  -9  -4  -2    8.40    4.60
   9   4   2   10.20    5.30
 -10  -4  -2    2.90    5.50
  10   4   2   14.00    7.50
  10  -5  -2   10.30    5.50
   9  -5  -2   17.70    4.80
  -9   5   2   22.50    5.00
   8  -5  -2  146.69   10.80
  -8   5   2  143.99   10.90
   7  -5  -2   61.49    5.50
  -7   5   2   44.70    5.40
   6  -5  -2  332.87   21.00
  -6   5   2  325.07   21.20
   5  -5  -2   84.79    6.30
  -5   5   2   81.89    6.60
   4  -5  -2    4.80    1.90
   4  -5  -2    6.10    1.20
  -4   5   2    1.10    2.00
   3  -5  -2  616.94   37.30
   3  -5  -2  613.24   36.70
  -3   5   2  583.04   37.40
   2  -5  -2   25.20    2.60
  -2   5   2   20.60    2.70
  -2   5   2   26.00    1.80
   1  -5  -2   66.09    5.00
  -1   5   2   74.89    5.10
  -1   5   2   72.69    4.70
   0  -5  -2    0.10    1.20
   0   5   2    1.50    1.10
   0   5   2    0.30    1.00
  -1  -5  -2   93.09    6.80
   1   5   2  105.19    6.80
   1   5   2  101.99    6.60
  -2  -5  -2  101.19    7.40
   2   5   2  113.79    7.00
   2   5   2  107.09    7.50
  -3  -5  -2   72.19    4.40
  -3  -5  -2   47.90    5.00
   3   5   2   76.49    5.40
  -4  -5  -2  126.29    9.00
   4   5   2  140.09    9.50
  -5  -5  -2   42.90    4.40
   5   5   2   46.90    5.00
  -6  -5  -2   51.19    5.30
   6   5   2   57.89    6.10
  -7  -5  -2  103.69    8.60
   7   5   2   97.99    8.80
  -8  -5  -2    4.60    3.80
   8   5   2   23.60    5.70
  -9  -5  -2    1.60    4.30
   9   5   2   -0.10    5.90
 -10  -5  -2   -2.90    5.60
  10   5   2    3.90    7.70
  10  -6  -2    9.20    5.60
   9  -6  -2   15.40    4.90
  -9   6   2   10.70    4.80
   8  -6  -2   60.19    6.50
  -8   6   2   65.29    7.10
   7  -6  -2    1.60    2.90
  -7   6   2    3.60    3.70
   6  -6  -2    9.80    2.90
  -6   6   2    9.10    3.20
   5  -6  -2    0.90    2.20
  -5   6   2   -1.50    2.50
   4  -6  -2  265.87   16.70
  -4   6   2  255.67   16.90
   3  -6  -2    8.20    2.00
  -3   6   2    7.90    2.20
   2  -6  -2  114.99    8.10
  -2   6   2  124.59    7.40
  -2   6   2  111.79    8.20
   1  -6  -2  280.27   17.30
  -1   6   2  275.97   16.90
  -1   6   2  267.17   17.30
   0  -6  -2  751.92   46.80
   0   6   2  766.42   46.80
   0   6   2  773.22   46.70
  -1  -6  -2   68.59    5.00
   1   6   2   71.89    5.10
   1   6   2   65.59    4.80
  -2  -6  -2  311.37   20.30
   2   6   2  328.97   20.40
   2   6   2  328.07   20.00
  -3  -6  -2  112.29    9.00
  -3  -6  -2  140.49    8.40
   3   6   2  135.99    9.20
  -4  -6  -2   16.00    2.80
   4   6   2   19.10    3.40
  -5  -6  -2    0.10    2.30
   5   6   2    2.20    3.00
  -6  -6  -2  271.37   18.30
   6   6   2  289.87   18.90
  -7  -6  -2   91.49    8.20
   7   6   2   90.79    8.60
  -8  -6  -2   19.30    5.10
   8   6   2   23.90    6.00
  -9  -6  -2   -2.40    5.30
   9   6   2    6.20    5.60
 -10  -6  -2   -0.70    5.90
   9  -7  -2   65.69    7.60
  -9   7   2   66.69    8.10
   8  -7  -2   -0.70    3.60
  -8   7   2    3.50    3.90
   7  -7  -2    1.80    3.20
  -7   7   2    0.20    3.40
   6  -7  -2  299.37   18.90
  -6   7   2  279.07   19.10
   5  -7  -2   92.09    6.60
  -5   7   2   70.39    6.70
   4  -7  -2  300.47   18.30
  -4   7   2  267.97   18.40
   3  -7  -2   30.50    3.40
  -3   7   2   27.30    3.50
   2  -7  -2  504.95   31.00
  -2   7   2  488.65   31.00
  -2   7   2  500.75   30.30
   1  -7  -2  372.76   23.50
  -1   7   2  376.36   23.50
  -1   7   2  375.66   23.00
   0  -7  -2    1.00    1.60
   0   7   2    1.90    1.50
   0   7   2   -0.50    1.30
  -1  -7  -2   78.09    6.00
   1   7   2   81.19    5.80
   1   7   2   86.89    6.00
  -2  -7  -2    2.80    2.00
   2   7   2    1.00    1.40
   2   7   2    1.20    1.90
  -3  -7  -2   37.40    4.20
   3   7   2   46.40    3.60
   3   7   2   51.29    4.70
  -4  -7  -2  228.88   15.30
   4   7   2  233.48   15.50
  -5  -7  -2  425.66   27.70
   5   7   2  450.05   28.20
  -6  -7  -2    3.40    3.00
   6   7   2    1.50    3.90
  -7  -7  -2   28.30    4.40
   7   7   2   23.90    5.10
  -8  -7  -2    1.60    4.20
   8   7   2    0.90    4.90
  -9  -7  -2    3.90    5.00
   9   7   2   15.20    6.50
   9  -8  -2    0.00    4.90
  -9   8   2    0.50    5.50
   8  -8  -2   51.49    6.20
  -8   8   2   42.30    6.30
   7  -8  -2   20.70    4.60
  -7   8   2   13.80    4.30
   6  -8  -2   -0.50    3.30
  -6   8   2   -0.80    3.20
   5  -8  -2  116.69    8.60
  -5   8   2  111.19    8.80
   4  -8  -2  180.48   12.50
  -4   8   2  191.78   12.80
   3  -8  -2   82.89    6.50
  -3   8   2   84.29    6.70
   2  -8  -2   23.10    3.10
  -2   8   2   23.20    3.20
   1  -8  -2   -0.10    1.90
  -1   8   2   -0.50    1.90
  -1   8   2   -1.10    1.30
   0  -8  -2  452.55   29.40
   0   8   2  476.45   29.40
   0   8   2  484.05   29.20
  -1  -8  -2    7.30    2.40
   1   8   2   10.50    2.40
   1   8   2   11.80    2.20
  -2  -8  -2    1.30    2.20
   2   8   2    2.40    1.70
   2   8   2    4.10    2.40
  -3  -8  -2    2.60    2.40
   3   8   2    1.20    2.60
  -4  -8  -2    5.30    3.10
   4   8   2    2.10    3.10
  -5  -8  -2   20.00    3.60
   5   8   2   16.70    4.50
  -6  -8  -2    2.90    3.20
   6   8   2    2.70    4.40
  -7  -8  -2   25.30    4.80
   7   8   2   26.20    5.60
  -8  -8  -2   30.00    5.90
   8   8   2   20.20    6.60
  -9  -8  -2   -3.10    6.20
   9   8   2    5.20    7.30
   9  -9  -2    3.30    5.30
  -9   9   2    5.40    5.90
   8  -9  -2   -0.30    4.40
  -8   9   2   -1.80    5.20
   7  -9  -2   25.10    5.10
  -7   9   2   23.10    5.00
   6  -9  -2   61.39    6.20
  -6   9   2   58.19    6.60
   5  -9  -2  159.28   11.50
  -5   9   2  164.98   11.90
   4  -9  -2  135.89    9.50
  -4   9   2  122.29    9.60
   3  -9  -2    4.30    2.70
  -3   9   2    7.70    3.00
   2  -9  -2  107.39    8.00
  -2   9   2  108.59    8.10
   1  -9  -2    1.90    2.40
  -1   9   2    0.00    2.20
   0  -9  -2  169.58   11.80
   0   9   2  176.28   11.60
   0   9   2  176.48   11.40
  -1  -9  -2  554.34   33.40
   1   9   2  515.75   33.10
  -2  -9  -2   -0.50    2.40
   2   9   2    0.90    2.70
   2   9   2   -0.20    1.90
  -3  -9  -2   25.90    3.60
   3   9   2   19.30    3.60
  -4  -9  -2   80.49    7.00
   4   9   2   86.29    7.40
  -5  -9  -2    0.20    3.00
   5   9   2   -1.00    3.60
  -6  -9  -2    8.70    3.80
   6   9   2    9.70    4.80
  -7  -9  -2   18.80    5.10
   7   9   2   31.10    6.70
  -8  -9  -2    0.70    4.60
   8   9   2   11.90    6.30
  -9  -9  -2   21.10    6.40
   8 -10  -2    9.00    5.20
  -8  10   2   13.30    5.70
   7 -10  -2    1.00    4.20
  -7  10   2   -0.70    4.40
   6 -10  -2   -2.70    3.80
  -6  10   2   -3.60    3.70
   5 -10  -2    2.60    3.40
  -5  10   2    2.30    3.40
   4 -10  -2  261.07   17.70
  -4  10   2  270.07   17.90
   3 -10  -2  397.66   24.90
  -3  10   2  380.26   25.00
   2 -10  -2  731.83   43.90
  -2  10   2  681.23   43.90
   1 -10  -2    3.00    2.70
  -1  10   2    0.70    2.50
   0 -10  -2    5.20    2.90
   0  10   2    5.70    2.60
  -1 -10  -2   22.10    3.70
   1  10   2   15.50    3.10
   1  10   2   21.30    3.40
  -2 -10  -2  139.79   10.00
   2  10   2  136.29   10.10
  -3 -10  -2    4.00    3.40
   3  10   2   -0.60    3.00
  -4 -10  -2    5.70    3.30
   4  10   2    3.90    4.00
  -5 -10  -2   -0.20    3.30
   5  10   2    1.50    4.00
  -6 -10  -2    2.60    3.70
   6  10   2   13.60    4.90
  -7 -10  -2    0.70    4.30
   7  10   2    6.60    5.70
  -8 -10  -2    3.40    5.90
   8  10   2    2.50    6.60
   8 -11  -2    2.10    5.40
   7 -11  -2   18.00    5.20
  -7  11   2    5.40    5.20
   6 -11  -2   68.89    7.10
  -6  11   2   53.49    6.90
   5 -11  -2   21.70    4.60
  -5  11   2   19.40    4.60
   4 -11  -2   38.30    5.10
  -4  11   2   28.10    5.00
   3 -11  -2   51.19    5.50
  -3  11   2   43.80    5.40
   2 -11  -2   10.20    3.50
  -2  11   2   15.20    3.70
   1 -11  -2   18.90    3.90
  -1  11   2   14.50    3.50
   0 -11  -2  176.98   12.40
   0  11   2  175.48   12.10
  -1 -11  -2   56.79    5.70
   1  11   2   52.09    5.40
   1  11   2   49.99    5.70
  -2 -11  -2  187.98   13.80
   2  11   2  203.38   13.60
  -3 -11  -2  302.27   19.30
   3  11   2  280.17   19.20
  -4 -11  -2    0.50    3.40
   4  11   2    1.90    3.90
  -5 -11  -2   -1.30    3.60
   5  11   2   -2.60    4.60
  -6 -11  -2    2.40    4.80
   6  11   2    2.40    5.10
  -7 -11  -2    3.70    4.70
   7  11   2    5.40    6.00
  -8 -11  -2   18.30    7.00
   7 -12  -2    5.60    5.50
  -7  12   2    6.00    5.70
   6 -12  -2    4.50    4.80
  -6  12   2   -2.20    4.40
   5 -12  -2    0.40    4.10
  -5  12   2    3.10    4.00
   4 -12  -2   -2.00    3.70
  -4  12   2    0.00    4.10
   3 -12  -2    7.80    3.80
  -3  12   2    4.70    3.60
   2 -12  -2    2.30    3.60
  -2  12   2    0.80    3.30
   1 -12  -2    9.40    3.70
  -1  12   2   14.20    4.00
   0 -12  -2   56.39    6.60
   0  12   2   76.99    6.90
  -1 -12  -2  115.39    9.30
  -2 -12  -2    5.80    3.70
   2  12   2    1.80    3.70
  -3 -12  -2   53.59    6.40
   3  12   2   70.99    7.20
  -4 -12  -2   52.69    6.20
   4  12   2   48.80    6.80
  -5 -12  -2    2.50    4.80
   5  12   2    0.40    4.90
  -6 -12  -2   10.40    4.80
   6  12   2   14.80    6.10
  -7 -12  -2    4.50    6.50
   7  12   2   12.50    7.60
   6 -13  -2    5.30    5.60
  -6  13   2    4.70    5.40
   5 -13  -2   28.70    5.90
  -5  13   2   20.40    5.40
   4 -13  -2    5.60    4.50
  -4  13   2    1.10    4.10
   3 -13  -2    4.10    4.20
  -3  13   2    5.50    4.10
   2 -13  -2   12.20    4.40
  -2  13   2    8.70    4.50
   1 -13  -2   -0.30    3.70
  -1  13   2    0.50    3.60
   0 -13  -2   26.70    4.90
   0  13   2   18.10    4.60
  -1 -13  -2    0.80    3.80
  -2 -13  -2   20.10    5.20
  -3 -13  -2   75.09    7.80
   3  13   2   75.49    8.60
  -4 -13  -2   18.10    5.10
   4  13   2   27.10    6.00
  -5 -13  -2   23.30    6.30
   5  13   2   28.80    7.10
  -6 -13  -2    4.90    5.60
   6  13   2   19.10    6.80
   5 -14  -2    1.80    6.50
  -5  14   2    3.70    5.20
   4 -14  -2    3.70    5.20
  -4  14   2    1.40    4.90
   3 -14  -2   -1.50    4.50
  -3  14   2    0.00    5.00
   2 -14  -2    0.50    4.50
  -2  14   2    0.00    4.20
   1 -14  -2   -1.60    4.40
  -1  14   2   -0.30    4.40
   0 -14  -2   12.80    4.90
  -1 -14  -2   12.20    4.90
  -2 -14  -2   39.30    6.30
  -3 -14  -2    0.30    5.40
  -4 -14  -2    1.70    5.20
  -5 -14  -2   -1.40    5.60
   5  14   2    7.30    6.10
   4 -15  -2   33.60    7.30
  -4  15   2   29.30    6.70
   3 -15  -2    7.70    6.00
  -3  15   2    7.00    5.50
   2 -15  -2   -0.90    5.40
  -2  15   2   -1.10    5.60
   1 -15  -2   12.50    5.70
  -1  15   2    9.70    5.00
   0 -15  -2    2.10    5.30
  -1 -15  -2    2.60    5.20
  -2 -15  -2   18.10    6.00
  -3 -15  -2    9.90    5.90
  -4 -15  -2   -0.90    5.70
  -3  16   2   -1.50    7.00
   2 -16  -2    0.30    6.20
  -2  16   2    3.80    6.10
   1 -16  -2    5.30    6.40
   0 -16  -2   31.70    8.00
  -1 -16  -2   -2.90    6.10
  -2 -16  -2   25.60    7.00
  -3 -16   3    5.10    7.60
  -2 -16   3    1.10    7.20
  -1 -16   3   18.00    6.90
   0 -16   3   30.30    7.50
  -1  16  -3   18.60    7.10
   1 -16   3   32.60    7.40
  -2  16  -3   10.80    6.20
   2 -16   3    8.00    6.60
  -3  16  -3    1.80    8.00
  -4 -15   3   12.40    6.90
  -3 -15   3    0.90    5.50
  -2 -15   3    1.40    5.30
  -1 -15   3   16.20    5.80
   0  15  -3    7.80    5.00
   0 -15   3    7.30    5.50
  -1  15  -3    5.90    5.50
   1 -15   3   -1.00    5.90
  -2  15  -3   -3.00    5.00
   2 -15   3    7.00    5.50
  -3  15  -3   -1.60    5.30
   3 -15   3   -1.00    6.10
  -4  15  -3   17.20    6.30
   4 -15   3   18.80    7.00
   5  14  -3    8.60    6.40
  -5 -14   3    4.50    6.30
  -4 -14   3   23.70    5.80
  -3 -14   3   29.20    6.40
  -2 -14   3   11.50    5.00
  -1 -14   3   15.30    5.60
   0  14  -3    1.20    4.60
   0 -14   3    2.90    4.40
  -1  14  -3    0.10    4.50
   1 -14   3    1.30    5.00
  -2  14  -3   -0.30    4.40
   2 -14   3    2.40    4.50
  -3  14  -3   16.00    5.30
   3 -14   3   19.40    5.80
  -4  14  -3   18.90    5.60
   4 -14   3   25.60    5.90
  -5  14  -3    2.30    5.30
   5 -14   3    4.50    5.50
   6  13  -3    6.70    7.00
   5  13  -3   27.40    6.20
  -5 -13   3   27.00    5.70
   4  13  -3   10.60    5.20
  -4 -13   3    3.20    4.40
  -3 -13   3    3.10    4.70
  -2 -13   3   34.80    5.50
   1  13  -3   14.20    4.20
  -1 -13   3   10.90    4.80
   0  13  -3    7.80    3.80
   0 -13   3    1.80    4.00
  -1  13  -3    9.80    4.10
   1 -13   3   13.90    4.40
  -2  13  -3   16.20    4.50
   2 -13   3   16.60    4.40
  -3  13  -3    8.40    4.90
   3 -13   3   13.50    4.50
  -4  13  -3    1.70    4.30
   4 -13   3    1.00    4.50
  -5  13  -3   11.30    5.00
   5 -13   3    3.40    4.50
  -6  13  -3    4.80    6.30
   6 -13   3    4.80    5.40
   7  12  -3   12.80    6.70
   6  12  -3   25.20    6.90
  -6 -12   3   14.00    5.70
   5  12  -3   13.50    5.60
  -5 -12   3    0.90    4.10
   4  12  -3    4.70    4.50
  -4 -12   3   -1.90    4.20
   3  12  -3   59.29    6.50
  -3 -12   3   48.80    6.00
  -2 -12   3  296.07   19.70
   1  12  -3  164.48   12.80
  -1 -12   3  198.88   13.00
   0  12  -3   35.80    4.90
   0 -12   3   42.80    5.30
  -1  12  -3   12.20    3.80
   1 -12   3   14.10    4.00
  -2  12  -3  155.18   11.20
   2 -12   3  135.29   10.80
  -3  12  -3   11.50    4.00
   3 -12   3   17.20    4.10
  -4  12  -3   27.50    5.00
   4 -12   3   25.10    5.10
  -5  12  -3   -2.70    3.90
   5 -12   3   -1.90    3.90
  -6  12  -3    2.50    4.70
   6 -12   3    4.70    4.90
  -7  12  -3   21.20    6.30
   7 -12   3   20.10    5.70
   7  11  -3   13.20    6.80
   6  11  -3    8.20    5.50
  -6 -11   3    7.00    4.50
   5  11  -3   19.10    4.80
  -5 -11   3   19.30    4.40
   4  11  -3  132.59   11.20
  -4 -11   3  168.38   11.50
   3  11  -3  177.38   13.10
  -3 -11   3  190.78   13.00
   2  11  -3    3.60    3.20
   2  11  -3    2.00    3.10
  -2 -11   3    4.60    3.30
   1  11  -3  350.26   22.20
  -1 -11   3  335.77   22.20
   0  11  -3  291.47   19.50
   0 -11   3  309.07   19.70
   1 -11   3  341.27   22.10
  -2  11  -3    0.00    3.20
   2 -11   3    2.10    3.00
  -3  11  -3    0.90    3.20
   3 -11   3    2.20    3.20
  -4  11  -3   24.50    4.40
   4 -11   3   17.40    4.10
  -5  11  -3    2.30    3.90
   5 -11   3    7.50    3.70
  -6  11  -3    1.90    4.20
   6 -11   3    2.20    3.90
  -7  11  -3    6.40    5.10
   7 -11   3    3.90    4.90
  -8  11  -3   12.80    6.10
   8  10  -3    4.10    7.00
   7  10  -3    7.20    5.10
  -7 -10   3    0.70    4.30
   6  10  -3    1.30    4.40
  -6 -10   3    0.80    3.60
   5  10  -3    0.80    3.80
  -5 -10   3   -0.90    3.20
   4  10  -3    5.70    3.60
  -4 -10   3    9.60    3.80
   3  10  -3   49.30    5.40
  -3 -10   3   51.49    5.40
   2  10  -3    8.50    2.90
   2  10  -3    4.60    2.50
  -2 -10   3    2.30    2.70
   1  10  -3  364.96   22.60
   1  10  -3  332.37   22.70
  -1 -10   3  375.06   22.90
   0  10  -3   57.69    5.80
   0 -10   3   66.79    5.80
  -1  10  -3    0.40    2.50
   1 -10   3    2.70    2.60
  -2  10  -3    3.20    2.90
   2 -10   3    3.60    2.70
  -3  10  -3    1.40    2.90
   3 -10   3    1.30    2.80
  -4  10  -3   31.60    4.90
   4 -10   3   39.20    4.70
  -5  10  -3    4.70    3.60
   5 -10   3   12.40    3.50
  -6  10  -3   62.59    7.00
   6 -10   3   74.89    6.90
  -7  10  -3   31.70    5.60
   7 -10   3   41.90    5.90
  -8  10  -3    1.10    5.70
   8 -10   3   -1.40    5.10
   8   9  -3    9.00    6.10
   7   9  -3   -0.40    5.50
  -7  -9   3   -0.60    3.90
   6   9  -3   59.59    6.90
  -6  -9   3   59.09    6.20
   5   9  -3   11.90    4.10
  -5  -9   3    7.60    3.50
   4   9  -3   24.50    4.30
  -4  -9   3   28.60    4.20
   3   9  -3  161.98   11.20
   3   9  -3  158.28   11.50
  -3  -9   3  181.88   11.50
   2   9  -3   24.70    3.40
   2   9  -3   14.00    2.70
  -2  -9   3   17.00    3.10
   1   9  -3   40.00    4.10
   1   9  -3   41.70    4.50
  -1  -9   3   45.60    4.60
   0   9  -3   28.60    3.00
   0   9  -3   30.30    3.80
   0  -9   3   29.70    3.80
  -1   9  -3   22.00    3.40
   1  -9   3   19.10    3.10
  -2   9  -3   51.59    5.00
   2  -9   3   50.89    4.80
  -3   9  -3    5.40    2.80
   3  -9   3    5.00    2.60
  -4   9  -3  190.78   13.00
   4  -9   3  179.08   12.60
  -5   9  -3    2.30    3.20
   5  -9   3    0.80    2.80
  -6   9  -3    1.40    3.90
   6  -9   3    3.80    3.30
  -7   9  -3    8.40    4.20
   7  -9   3    8.80    4.10
  -8   9  -3    0.80    4.50
   8  -9   3    2.80    4.50
  -9   9  -3   -0.50    6.10
   9   8  -3   22.90    7.00
   8   8  -3    8.80    5.60
  -8  -8   3    4.20    5.70
   7   8  -3   17.50    5.40
  -7  -8   3   20.90    4.80
   6   8  -3   27.40    5.10
  -6  -8   3   31.50    4.60
   5   8  -3   96.69    8.10
  -5  -8   3   89.39    7.60
   4   8  -3    4.10    3.10
  -4  -8   3    4.30    2.90
   3   8  -3  119.69    8.60
  -3  -8   3  107.89    8.00
  -3  -8   3  112.49    7.80
   2   8  -3    1.80    2.10
   2   8  -3    5.10    2.30
  -2  -8   3    0.00    2.00
   1   8  -3  219.48   14.60
   1   8  -3  237.28   14.80
  -1  -8   3  229.58   14.80
   0   8  -3   34.10    3.10
   0   8  -3   28.90    3.50
   0  -8   3   33.30    3.50
  -1   8  -3   32.10    3.50
  -1   8  -3   27.10    2.50
   1  -8   3   22.60    3.10
  -2   8  -3   -1.60    2.10
   2  -8   3    0.70    2.00
  -3   8  -3  382.56   25.40
   3  -8   3  420.46   25.30
  -4   8  -3   72.59    6.50
   4  -8   3   85.69    6.40
  -5   8  -3    9.20    3.20
   5  -8   3   12.80    3.10
  -6   8  -3   30.10    4.50
   6  -8   3   25.60    4.20
  -7   8  -3    0.90    3.60
   7  -8   3    3.90    3.50
  -8   8  -3    8.30    4.50
   8  -8   3   13.00    4.70
  -9   8  -3    1.00    5.70
   9  -8   3    2.00    5.20
   9   7  -3   14.30    6.20
   8   7  -3    2.50    5.20
  -8  -7   3    0.00    4.60
   7   7  -3   78.19    8.20
  -7  -7   3   92.39    8.00
   6   7  -3   36.90    5.60
  -6  -7   3   22.00    4.10
   5   7  -3    6.20    3.40
  -5  -7   3    4.70    2.60
   4   7  -3   -3.10    2.60
  -4  -7   3   -0.50    1.80
  -4  -7   3    2.80    2.20
   3   7  -3  110.89    8.40
  -3  -7   3  122.69    7.80
  -3  -7   3  104.99    8.10
   2   7  -3  146.89    9.70
   2   7  -3  159.28   10.00
  -2  -7   3  136.69    9.80
   1   7  -3   30.00    3.20
   1   7  -3   32.40    2.90
  -1  -7   3   20.40    3.00
   0   7  -3  261.97   16.00
   0   7  -3  249.38   16.30
   0  -7   3  253.67   16.20
  -1   7  -3   66.09    5.60
  -1   7  -3   81.69    5.00
   1  -7   3   68.59    5.40
  -2   7  -3  246.78   15.90
   2  -7   3  245.38   15.70
  -3   7  -3   46.20    4.30
   3  -7   3   44.20    4.10
  -4   7  -3   24.20    3.50
   4  -7   3   27.30    3.40
  -5   7  -3  325.77   21.20
   5  -7   3  330.57   21.00
  -6   7  -3   43.80    5.30
   6  -7   3   49.90    5.30
  -7   7  -3   38.20    5.50
   7  -7   3   39.60    5.10
  -8   7  -3    0.40    4.40
   8  -7   3    2.30    4.00
  -9   7  -3    2.30    5.10
   9  -7   3   -4.10    4.80
   9   6  -3   30.90    6.70
   8   6  -3    5.20    4.40
  -8  -6   3   -0.10    3.60
   7   6  -3    1.80    3.70
  -7  -6   3   -2.20    3.50
   6   6  -3   25.30    4.40
  -6  -6   3   13.90    3.10
   5   6  -3  186.48   12.70
  -5  -6   3  177.98   12.20
   4   6  -3    0.00    2.40
  -4  -6   3    0.30    1.60
  -4  -6   3    0.30    1.90
   3   6  -3   37.30    3.70
  -3  -6   3   31.20    3.00
  -3  -6   3   31.40    3.30
   2   6  -3    7.20    2.00
   2   6  -3    7.80    1.80
  -2  -6   3    5.00    1.70
   1   6  -3  239.48   14.50
   1   6  -3  233.58   14.40
  -1  -6   3  210.18   14.40
   0   6  -3  384.26   23.90
   0   6  -3  385.86   23.70
   0  -6   3  382.16   23.80
  -1   6  -3   81.49    5.00
  -1   6  -3   72.79    5.60
   1  -6   3   71.09    5.40
  -2   6  -3  391.06   23.00
  -2   6  -3  358.86   23.70
   2  -6   3  374.16   23.50
  -3   6  -3   19.50    2.50
   3  -6   3    9.40    2.20
  -4   6  -3   88.79    6.50
   4  -6   3   76.69    6.10
  -5   6  -3  189.48   12.70
   5  -6   3  184.98   12.50
  -6   6  -3    0.70    2.80
   6  -6   3    1.80    2.60
  -7   6  -3    1.40    3.20
   7  -6   3    2.30    3.10
  -8   6  -3    2.10    4.30
   8  -6   3    2.70    3.60
  -9   6  -3   41.40    5.90
   9  -6   3   41.20    6.30
  10   5  -3   38.00    7.90
   9   5  -3   14.50    5.60
  -9  -5   3    7.60    4.60
   8   5  -3   64.09    7.00
  -8  -5   3   40.90    5.50
   7   5  -3   23.10    4.70
  -7  -5   3   22.50    4.30
   6   5  -3  128.29   10.40
  -6  -5   3  149.99    9.90
   5   5  -3  100.59    7.20
  -5  -5   3   81.99    6.50
  -5  -5   3   83.19    6.30
   4   5  -3   25.80    3.40
  -4  -5   3   17.80    2.70
  -4  -5   3   24.40    2.50
   3   5  -3  167.38   11.40
  -3  -5   3  174.98   11.00
  -3  -5   3  172.38   11.20
   2   5  -3  643.64   39.40
   2   5  -3  625.04   39.20
  -2  -5   3  651.53   39.20
   1   5  -3  259.77   16.40
   1   5  -3  272.47   16.40
  -1  -5   3  252.87   16.30
   0   5  -3  459.15   27.50
   0   5  -3  433.96   27.70
   0  -5   3  450.45   27.60
  -1   5  -3  673.33   39.10
  -1   5  -3  630.94   39.50
   1  -5   3  617.04   39.30
  -2   5  -3 1695.23   98.89
  -2   5  -3 1580.04   99.49
   2  -5   3 1615.34   99.29
  -3   5  -3  164.98   10.50
   3  -5   3  159.38    9.70
   3  -5   3  147.99   10.30
  -4   5  -3  410.26   24.20
   4  -5   3  358.26   24.00
  -5   5  -3   25.30    3.50
   5  -5   3   29.10    3.40
  -6   5  -3   13.60    3.00
   6  -5   3   12.70    3.00
  -7   5  -3   51.99    5.50
   7  -5   3   50.89    5.40
  -8   5  -3  146.79   10.80
   8  -5   3  127.59   10.70
   9  -5   3   43.90    6.10
  10  -5   3   18.70    6.60
  10   4  -3   15.70    6.60
   9   4  -3   33.70    6.50
  -9  -4   3   30.50    5.30
   8   4  -3   10.10    4.40
  -8  -4   3    5.60    3.50
   7   4  -3    1.40    4.00
  -7  -4   3    2.20    2.70
   6   4  -3  161.98   11.10
  -6  -4   3  146.19   10.50
   5   4  -3   83.39    7.00
  -5  -4   3   87.79    6.70
  -5  -4   3   95.09    6.40
   4   4  -3   30.90    3.70
  -4  -4   3   38.80    3.10
  -4  -4   3   31.60    3.30
   3   4  -3  459.65   30.00
  -3  -4   3  485.85   29.80
  -3  -4   3  500.05   29.70
   2   4  -3  190.98   11.70
  -2  -4   3  182.38   11.50
  -2  -4   3  173.58   11.40
   1   4  -3  519.65   32.00
   1   4  -3  527.75   32.00
  -1  -4   3  516.75   31.90
   0   4  -3   62.59    4.00
   0   4  -3   57.29    4.20
   0  -4   3   56.39    4.10
  -1   4  -3    1.30    1.00
  -1   4  -3    2.00    0.70
   1  -4   3    0.80    1.00
  -2   4  -3  339.77   19.70
  -2   4  -3  318.37   20.20
   2  -4   3  303.47   20.00
  -3   4  -3  178.78   12.10
   3  -4   3  193.18   11.60
   3  -4   3  185.38   12.00
  -4   4  -3    4.80    1.90
   4  -4   3    3.20    1.70
   4  -4   3    2.40    1.30
  -5   4  -3   63.29    5.30
   5  -4   3   63.69    5.00
   5  -4   3   74.69    5.40
  -6   4  -3   10.90    2.80
   6  -4   3    8.60    2.70
  -7   4  -3   76.89    6.80
   7  -4   3   75.69    6.70
  -8   4  -3    1.40    3.60
   8  -4   3   -0.70    3.60
   9  -4   3    5.60    4.20
  10  -4   3   40.70    6.80
  10   3  -3   27.20    7.40
   9   3  -3    2.70    4.60
  -9  -3   3    1.60    4.40
   8   3  -3   55.59    6.50
  -8  -3   3   56.39    6.10
   7   3  -3    2.90    3.90
  -7  -3   3    4.20    2.80
   6   3  -3   22.60    3.90
  -6  -3   3   30.10    3.30
  -6  -3   3   21.30    3.10
   5   3  -3   10.40    2.80
  -5  -3   3    8.30    2.10
  -5  -3   3   15.10    2.30
   4   3  -3   37.00    4.00
  -4  -3   3   40.90    3.60
  -4  -3   3   52.59    3.70
   3   3  -3   93.29    6.90
  -3  -3   3  101.69    6.60
  -3  -3   3  103.59    6.60
   2   3  -3  358.06   23.90
  -2  -3   3  401.36   23.80
  -2  -3   3  398.56   23.80
   1   3  -3    7.90    1.30
   1   3  -3   10.60    1.40
  -1  -3   3    8.90    1.20
   0   3  -3  273.97   16.40
   0   3  -3  274.37   16.50
   0  -3   3  251.27   16.30
  -1   3  -3 1592.84   93.89
  -1   3  -3 1522.45   94.09
   1  -3   3 1529.55   93.99
  -2   3  -3  196.28   12.00
   2  -3   3  177.18   11.90
   2  -3   3  194.58   11.70
  -3   3  -3   -0.70    1.30
  -3   3  -3   -1.50    1.20
   3  -3   3   -0.70    0.90
  -4   3  -3   30.50    3.30
  -4   3  -3   39.50    3.40
   4  -3   3   35.90    3.00
  -5   3  -3   -0.60    1.90
  -5   3  -3    0.10    1.70
   5  -3   3    0.40    1.70
  -6   3  -3  254.37   16.50
  -6   3  -3  254.17   16.40
   6  -3   3  250.47   16.30
  -7   3  -3   50.99    5.40
  -7   3  -3   50.39    5.40
  -8   3  -3    0.40    3.30
  -9   3  -3    9.50    4.50
  10  -3   3    3.80    5.10
  10   2  -3   13.30    6.40
 -10  -2   3    2.40    6.20
   9   2  -3   13.40    4.80
  -9  -2   3   12.60    4.70
   8   2  -3   30.20    5.10
  -8  -2   3   32.90    4.90
   7   2  -3   19.80    4.30
  -7  -2   3   14.00    3.50
   6   2  -3   33.90    4.20
  -6  -2   3   28.70    3.70
  -6  -2   3   34.10    3.70
   5   2  -3  461.55   28.80
  -5  -2   3  453.55   28.50
  -5  -2   3  464.85   28.60
   4   2  -3  258.27   16.40
  -4  -2   3  252.37   16.10
  -4  -2   3  260.97   16.20
   3   2  -3   16.60    2.20
  -3  -2   3   14.50    1.70
  -3  -2   3   20.50    1.90
   2   2  -3    7.90    1.40
  -2  -2   3    7.60    1.20
  -2  -2   3    6.90    1.10
   1   2  -3  297.57   18.60
  -1  -2   3  295.87   18.60
  -1  -2   3  311.67   18.50
   0   2  -3   -0.20    0.60
   0   2  -3   -0.10    0.60
   0  -2   3   -0.30    0.50
  -1   2  -3   12.80    1.20
  -1   2  -3   12.00    1.50
   1  -2   3   11.20    1.30
  -2   2  -3  502.95   31.60
  -2   2  -3  518.15   31.70
   2  -2   3  527.75   31.50
  -3   2  -3  231.38   14.50
  -3   2  -3  222.78   14.50
   3  -2   3  236.78   14.30
  -4   2  -3  140.39    9.60
  -4   2  -3  158.68    9.50
   4  -2   3  138.39    9.50
  -5   2  -3   28.90    2.80
  -5   2  -3   23.50    3.00
   5  -2   3   19.00    2.80
  -6   2  -3   43.80    4.30
  -6   2  -3   36.20    3.70
   6  -2   3   34.40    4.00
  -7   2  -3  146.99    9.90
  -7   2  -3  124.49    9.50
   7  -2   3  141.19    9.90
  -8   2  -3  102.29    8.40
  -9   2  -3   14.20    4.60
 -10   2  -3   -0.80    4.90
 -10  -1   3    2.30    5.40
   9   1  -3   22.70    5.40
  -9  -1   3   12.00    4.60
   8   1  -3    6.10    3.80
  -8  -1   3    1.00    3.10
   7   1  -3   11.10    3.70
  -7  -1   3    3.90    2.80
  -7  -1   3    9.80    3.10
   6   1  -3   21.00    3.50
  -6  -1   3   23.60    3.10
  -6  -1   3   22.50    3.20
   5   1  -3  268.27   17.70
  -5  -1   3  261.57   17.40
  -5  -1   3  297.67   17.50
   4   1  -3  215.88   14.60
  -4  -1   3  229.48   14.40
  -4  -1   3  239.38   14.50
   3   1  -3  213.78   14.00
  -3  -1   3  221.28   13.80
  -3  -1   3  228.68   13.90
   2   1  -3 3839.62  232.38
  -2  -1   3 3884.01  232.28
  -2  -1   3 3783.82  232.38
   1   1  -3 4629.24  284.77
  -1  -1   3 4716.53  284.77
  -1  -1   3 4767.42  284.67
   0   1  -3  142.39    9.00
   0   1  -3  142.09    9.00
   0  -1   3  139.99    8.80
  -1   1  -3 4358.26  266.07
  -1   1  -3 4389.66  265.97
  -1   1  -3 4437.36  265.97
  -2   1  -3  361.96   22.40
  -2   1  -3  359.16   22.50
   2  -1   3  373.76   22.40
  -3   1  -3  213.58   13.20
  -3   1  -3  222.88   13.40
   3  -1   3  200.58   13.20
  -4   1  -3  833.52   51.89
  -4   1  -3  858.01   51.79
   4  -1   3  851.51   51.89
  -5   1  -3  130.69    9.00
  -5   1  -3  134.99    8.80
   5  -1   3  128.49    9.00
  -6   1  -3    0.00    2.10
  -6   1  -3   -0.90    1.90
   6  -1   3   -0.60    2.50
  -7   1  -3   12.50    3.30
   7  -1   3   18.60    3.80
  -8   1  -3    1.50    3.20
   8  -1   3   -0.30    3.90
  -9   1  -3    1.90    3.70
 -10   1  -3    1.00    5.20
 -10   0   3   -0.40    4.80
   9   0  -3   13.30    5.10
  -9   0   3    4.30    3.80
   8   0  -3   15.00    4.30
  -8   0   3   19.80    4.00
   7   0  -3   -1.40    3.20
  -7   0   3    3.10    2.90
  -7   0   3    1.80    2.40
   6   0  -3  237.28   15.70
  -6   0   3  229.48   15.50
  -6   0   3  250.47   15.50
   5   0  -3   10.80    2.50
  -5   0   3   13.50    2.40
  -5   0   3    6.40    2.10
   4   0  -3  103.29    7.30
  -4   0   3  110.19    7.30
  -4   0   3  107.39    7.10
   3   0  -3 1432.36   86.39
  -3   0   3 1395.76   86.19
  -3   0   3 1431.46   86.29
   2   0  -3 4111.09  244.98
  -2   0   3 4157.08  244.88
  -2   0   3 3864.61  244.98
   1   0  -3 2119.69  124.79
  -1   0   3 1952.50  124.79
  -1   0   3 2102.59  124.69
   0   0  -3  265.77   16.80
   0   0  -3  270.57   16.90
   0   0   3  261.97   16.90
  -1   0  -3  944.41   55.99
  -1   0  -3  899.21   55.99
  -1   0  -3  925.11   55.99
  -2   0  -3 3332.27  201.48
  -2   0  -3 3387.46  201.38
   2   0   3 3257.17  201.48
  -3   0  -3  645.24   40.50
  -3   0  -3  675.63   40.30
   3   0   3  661.33   40.50
  -4   0  -3   86.39    5.30
  -4   0  -3   74.19    5.50
   4   0   3   65.69    5.50
  -5   0  -3   12.20    1.90
  -5   0  -3   11.10    2.20
   5   0   3   10.00    2.30
  -6   0  -3   50.49    4.60
  -6   0  -3   48.20    3.90
   6   0   3   35.40    4.40
  -7   0  -3    5.00    2.90
   7   0   3    4.50    3.40
  -8   0  -3   14.70    3.80
   8   0   3   22.50    4.60
  -9   0  -3    2.60    3.90
 -10   0  -3    8.00    5.70
 -10   1   3    4.40    5.50
  -9   1   3   -1.00    4.30
   8  -1  -3   15.00    4.20
  -8   1   3   11.60    3.60
  -8   1   3   21.90    4.20
   7  -1  -3    5.00    3.00
  -7   1   3    4.00    2.90
  -7   1   3    4.00    2.80
   6  -1  -3   16.40    3.10
  -6   1   3   12.50    2.50
  -6   1   3   13.50    2.70
   5  -1  -3  161.58   10.80
  -5   1   3  158.48   10.80
  -5   1   3  169.38   10.80
   4  -1  -3  174.98   11.90
  -4   1   3  191.88   12.00
  -4   1   3  190.98   11.80
   3  -1  -3   26.90    2.40
  -3   1   3   29.00    2.70
  -3   1   3   20.90    2.30
   2  -1  -3  503.85   31.00
   2  -1  -3  530.95   30.90
  -2   1   3  485.25   31.10
   1  -1  -3 1472.95   88.39
   1  -1  -3 1505.25   88.39
  -1   1   3 1396.86   88.49
   0  -1  -3 1608.64   95.19
   0  -1  -3 1555.24   95.19
   0   1   3 1549.84   95.19
  -1  -1  -3 3318.47  199.58
   1   1   3 3241.08  199.58
   1   1   3 3330.77  199.58
  -2  -1  -3 9106.99  556.14
  -2  -1  -3 9149.08  556.24
   2   1   3 9313.27  556.24
  -3  -1  -3  415.36   25.10
  -3  -1  -3  409.46   24.70
   3   1   3  389.76   25.10
  -4  -1  -3    3.10    1.50
  -4  -1  -3    4.90    1.10
   4   1   3    5.80    2.10
  -5  -1  -3  944.01   56.79
  -5  -1  -3  926.71   57.19
   5   1   3  921.61   57.19
  -6  -1  -3    0.20    2.30
   6   1   3   -2.00    2.70
  -7  -1  -3    7.90    3.00
   7   1   3    1.90    3.10
  -8  -1  -3   22.10    4.10
   8   1   3   10.90    4.20
  -9  -1  -3    4.10    3.70
   9   1   3   12.30    5.50
 -10  -1  -3   -2.60    5.60
  10  -2  -3    2.80    5.20
   9  -2  -3   40.10    5.40
  -8   2   3  187.78   12.30
  -8   2   3  159.28   12.00
   7  -2  -3  379.36   24.10
  -7   2   3  399.16   24.20
  -7   2   3  356.46   24.00
   6  -2  -3    6.90    2.50
  -6   2   3    8.70    2.60
  -6   2   3    7.90    2.50
   5  -2  -3   25.80    2.90
  -5   2   3   22.40    2.90
  -5   2   3   24.60    3.10
   4  -2  -3   78.69    5.50
  -4   2   3   80.19    5.80
   3  -2  -3   59.29    4.30
   3  -2  -3   64.29    4.40
  -3   2   3   66.79    4.70
   2  -2  -3  959.20   58.99
   2  -2  -3 1005.20   58.89
  -2   2   3  942.91   59.09
   1  -2  -3  173.78   10.90
   1  -2  -3  177.28   10.90
  -1   2   3  179.48   11.10
   0  -2  -3 1053.79   63.39
   0  -2  -3 1034.40   63.49
   0   2   3 1043.80   63.39
  -1  -2  -3 2615.94  159.68
   1   2   3 2613.24  159.68
   1   2   3 2674.23  159.48
  -2  -2  -3  591.84   35.80
   2   2   3  577.94   35.80
  -3  -2  -3   41.60    2.70
  -3  -2  -3   37.20    3.30
   3   2   3   42.80    3.50
  -4  -2  -3 1936.51  113.99
  -4  -2  -3 1889.01  114.49
   4   2   3 1810.42  114.49
  -5  -2  -3   55.29    3.80
  -5  -2  -3   46.30    4.60
   5   2   3   52.79    4.80
  -6  -2  -3  138.59   10.10
   6   2   3  152.68   10.40
  -7  -2  -3   44.40    5.00
   7   2   3   47.30    5.50
  -8  -2  -3    0.50    3.40
   8   2   3    3.00    4.30
  -9  -2  -3    3.80    4.00
   9   2   3    1.30    4.60
 -10  -2  -3    6.30    5.50
  10   2   3    5.00    5.80
  10  -3  -3   11.80    5.10
   9  -3  -3   18.40    4.30
  -9   3   3   17.20    5.10
   8  -3  -3  103.89    7.70
  -8   3   3   82.49    7.80
   7  -3  -3  134.49    9.70
  -7   3   3  141.39   10.20
   6  -3  -3  133.19    9.50
   6  -3  -3  144.49    9.70
  -6   3   3  139.39    9.80
   5  -3  -3  110.59    7.80
   5  -3  -3  122.19    7.90
  -5   3   3  115.39    8.20
   4  -3  -3    1.20    1.40
   4  -3  -3    1.10    1.30
  -4   3   3    0.60    1.60
   3  -3  -3  126.59    8.00
   3  -3  -3  123.09    8.10
  -3   3   3  124.39    8.40
   2  -3  -3 1198.88   70.99
   2  -3  -3 1208.68   71.19
  -2   3   3 1101.09   71.29
   1  -3  -3 1548.95   93.39
   1  -3  -3 1532.75   93.49
  -1   3   3 1541.85   93.59
   0  -3  -3  357.76   22.90
   0   3   3  383.16   22.90
   0   3   3  376.26   22.80
  -1  -3  -3   29.00    2.50
   1   3   3   31.90    2.50
   1   3   3   31.30    2.20
  -2  -3  -3  142.39    9.70
  -2  -3  -3  154.68    9.20
   2   3   3  148.69    9.70
  -3  -3  -3  215.88   13.40
   3   3   3  205.38   13.50
  -4  -3  -3  142.89    8.30
  -4  -3  -3  123.79    9.00
   4   3   3  119.89    9.20
  -5  -3  -3   24.60    3.20
   5   3   3   22.30    3.40
  -6  -3  -3    0.50    2.40
   6   3   3   -2.30    2.90
  -7  -3  -3    1.00    2.90
   7   3   3    4.60    3.50
  -8  -3  -3   55.99    6.60
   8   3   3   73.49    7.40
  -9  -3  -3   16.20    5.20
   9   3   3   13.00    5.30
 -10  -3  -3   28.70    6.20
  10   3   3   34.00    7.10
  10  -4  -3    3.30    5.00
   9  -4  -3   -1.30    4.30
  -9   4   3    0.60    4.50
   8  -4  -3   14.40    3.60
  -8   4   3    5.60    3.60
   7  -4  -3   22.40    3.60
  -7   4   3   17.20    4.10
   6  -4  -3   63.69    5.10
  -6   4   3   49.70    5.20
   5  -4  -3  146.49   10.50
   5  -4  -3  166.18   10.30
  -5   4   3  160.78   10.80
   4  -4  -3  172.28   10.80
   4  -4  -3  167.78   11.10
  -4   4   3  170.88   11.40
   3  -4  -3  318.17   19.70
   3  -4  -3  323.67   20.00
  -3   4   3  324.07   20.30
   2  -4  -3   21.40    1.70
   2  -4  -3   22.50    2.20
  -2   4   3   19.20    2.50
   1  -4  -3   25.30    2.00
   1  -4  -3   22.10    2.20
  -1   4   3   26.20    2.40
   0  -4  -3  127.59    8.40
   0   4   3  131.89    8.30
   0   4   3  130.89    8.20
  -1  -4  -3   60.19    4.20
   1   4   3   57.59    3.90
   1   4   3   53.99    4.00
  -2  -4  -3   60.19    4.40
   2   4   3   59.99    3.90
   2   4   3   59.99    4.50
  -3  -4  -3    8.60    1.90
   3   4   3    9.50    2.20
  -4  -4  -3    2.20    1.80
   4   4   3    0.20    2.00
  -5  -4  -3   53.89    4.80
   5   4   3   55.79    5.30
  -6  -4  -3  380.06   24.20
  -7  -4  -3  149.88   11.10
   7   4   3  157.98   11.70
  -8  -4  -3   17.70    4.30
   8   4   3   20.90    4.90
  -9  -4  -3   -1.00    4.30
   9   4   3    2.20    5.20
 -10  -4  -3   13.30    6.10
  10   4   3   24.20    7.70
  10  -5  -3   -3.30    5.20
   9  -5  -3    5.40    4.70
  -9   5   3    4.70    4.70
   8  -5  -3   61.79    6.20
  -8   5   3   53.39    6.20
   7  -5  -3   39.60    4.50
  -7   5   3   22.80    4.30
   6  -5  -3  352.96   22.50
  -6   5   3  352.86   22.70
   5  -5  -3    3.80    2.10
  -5   5   3    2.90    2.40
   4  -5  -3  106.49    6.70
   4  -5  -3   99.99    7.20
  -4   5   3   98.69    7.40
   3  -5  -3   13.30    1.30
   3  -5  -3   12.10    2.00
  -3   5   3   13.80    2.30
   2  -5  -3 1490.55   87.69
   2  -5  -3 1401.46   88.09
  -2   5   3 1443.26   88.19
   1  -5  -3 2285.07  138.69
  -1   5   3 2220.48  138.69
  -1   5   3 2343.87  138.39
   0  -5  -3  291.27   17.90
   0   5   3  283.27   17.70
   0   5   3  285.27   17.80
  -1  -5  -3  558.34   35.20
   1   5   3  566.04   35.20
   1   5   3  591.74   35.00
  -2  -5  -3  241.38   16.20
   2   5   3  264.27   16.30
   2   5   3  261.07   15.80
  -3  -5  -3   11.50    1.20
  -3  -5  -3    9.70    2.20
   3   5   3   12.60    2.50
  -4  -5  -3  361.66   23.60
   4   5   3  391.66   23.90
  -5  -5  -3   38.90    4.00
   5   5   3   32.00    4.40
  -6  -5  -3   65.39    5.90
   6   5   3   66.79    7.10
  -7  -5  -3    8.20    3.50
   7   5   3   13.90    4.30
  -8  -5  -3   19.30    4.40
   8   5   3   25.50    5.40
  -9  -5  -3   10.70    4.60
   9   5   3   12.40    5.80
 -10  -5  -3   28.10    6.60
  10   5   3   21.50    8.10
  10  -6  -3   -1.60    5.90
 -10   6   3    3.80    5.60
   9  -6  -3    0.20    4.80
  -9   6   3    1.00    4.70
   8  -6  -3   18.90    4.10
  -8   6   3   15.70    4.30
   7  -6  -3   -0.90    2.90
  -7   6   3    2.60    3.40
   6  -6  -3  141.19    9.90
  -6   6   3  131.29   10.00
   5  -6  -3  173.68   11.50
  -5   6   3  167.18   11.70
   4  -6  -3   61.49    5.30
  -4   6   3   75.49    5.60
   3  -6  -3   11.90    2.20
  -3   6   3   12.50    2.50
   2  -6  -3   97.19    6.80
  -2   6   3  100.79    6.20
  -2   6   3   93.19    6.90
   1  -6  -3    0.20    1.50
  -1   6   3    0.20    1.00
  -1   6   3   -0.10    1.50
   0  -6  -3  384.46   23.90
   0   6   3  383.86   23.70
   0   6   3  383.76   23.80
  -1  -6  -3   51.69    4.50
   1   6   3   56.89    4.10
   1   6   3   62.69    4.40
  -2  -6  -3   20.00    2.80
   2   6   3   29.50    3.10
   2   6   3   25.00    2.30
  -3  -6  -3  186.78   12.40
   3   6   3  192.68   12.60
  -4  -6  -3   -0.30    2.30
   4   6   3    3.20    2.70
  -5  -6  -3   90.19    7.00
  -6  -6  -3   82.09    7.30
   6   6   3  100.69    8.50
  -7  -6  -3   80.79    7.40
   7   6   3   82.79    8.00
  -8  -6  -3    2.20    3.90
   8   6   3    4.20    4.60
  -9  -6  -3    2.40    5.20
   9   6   3    8.60    6.00
 -10  -6  -3    1.70    6.00
   9  -7  -3   11.80    4.90
  -9   7   3   15.20    6.00
   8  -7  -3   25.90    4.80
  -8   7   3   24.70    5.20
   7  -7  -3   14.90    3.70
  -7   7   3   10.00    3.70
   6  -7  -3   28.80    4.20
  -6   7   3   29.10    4.50
   5  -7  -3  366.76   23.30
  -5   7   3  363.66   23.50
   4  -7  -3   62.19    5.10
  -4   7   3   56.19    5.40
   3  -7  -3    6.80    2.20
  -3   7   3    5.00    2.30
   2  -7  -3   83.39    5.80
  -2   7   3   78.89    5.00
  -2   7   3   63.29    5.80
   1  -7  -3   -1.30    1.60
  -1   7   3    1.10    1.70
  -1   7   3    0.40    1.20
   0  -7  -3   24.80    3.30
   0   7   3   34.90    3.20
   0   7   3   37.60    3.10
  -1  -7  -3   70.89    5.40
   1   7   3   74.19    5.40
   1   7   3   66.29    5.10
  -2  -7  -3   67.39    5.80
   2   7   3   78.29    5.30
   2   7   3   82.59    5.90
  -3  -7  -3    0.30    2.30
   3   7   3    1.00    2.30
  -4  -7  -3   18.30    3.10
   4   7   3    7.50    3.20
  -5  -7  -3    3.80    2.80
   5   7   3   -1.90    3.10
  -6  -7  -3    4.70    3.10
   6   7   3    6.00    3.90
  -7  -7  -3   39.20    5.10
   7   7   3   33.40    5.60
  -8  -7  -3   -1.00    4.10
   8   7   3   -5.00    4.60
  -9  -7  -3   -3.50    5.70
   9   7   3    0.40    6.00
   9  -8  -3    6.90    5.20
  -9   8   3   11.30    5.80
   8  -8  -3   -2.40    4.00
  -8   8   3    2.50    4.50
   7  -8  -3    4.20    3.50
  -7   8   3    4.70    3.80
   6  -8  -3    1.80    2.90
  -6   8   3    3.00    3.50
   5  -8  -3    9.40    3.00
  -5   8   3   12.20    3.50
   4  -8  -3  576.54   35.80
  -4   8   3  569.64   36.00
   3  -8  -3  397.76   24.60
  -3   8   3  379.26   24.70
   2  -8  -3    3.20    2.10
  -2   8   3    3.40    2.20
   1  -8  -3   -0.10    1.90
  -1   8   3    0.40    1.90
  -1   8   3    0.80    1.30
   0  -8  -3    8.60    2.50
   0   8   3   14.80    2.20
   0   8   3   10.10    2.20
  -1  -8  -3   79.29    6.40
   1   8   3   91.69    6.30
   1   8   3   82.59    6.10
  -2  -8  -3    5.20    2.40
   2   8   3    4.50    2.60
   2   8   3    6.50    1.90
  -3  -8  -3  238.08   15.70
   3   8   3  241.28   15.80
  -4  -8  -3   80.09    6.60
   4   8   3   76.89    7.00
  -5  -8  -3    1.10    3.10
   5   8   3   -2.80    3.20
  -6  -8  -3    3.90    3.30
   6   8   3    9.30    4.30
  -7  -8  -3    1.10    3.60
   7   8   3    2.20    4.40
  -8  -8  -3    5.10    4.50
   8   8   3   -2.60    5.60
  -9  -8  -3    4.80    5.70
   9   8   3   -1.40    6.50
   9  -9  -3    6.20    5.50
  -9   9   3    2.60    6.70
   8  -9  -3   25.00    5.30
  -8   9   3   17.00    5.50
   7  -9  -3   48.00    6.20
  -7   9   3   60.59    6.70
   6  -9  -3   16.20    3.90
  -6   9   3   12.60    4.40
   5  -9  -3  269.67   17.30
  -5   9   3  250.47   17.50
   4  -9  -3   15.60    3.50
  -4   9   3   19.70    3.90
   3  -9  -3   51.99    5.30
  -3   9   3   62.69    5.60
   2  -9  -3  539.65   33.00
  -2   9   3  514.65   33.00
   1  -9  -3  249.48   16.10
  -1   9   3  242.98   16.00
   0  -9  -3   83.79    6.60
   0   9   3   79.29    6.30
   0   9   3   89.09    6.30
  -1  -9  -3   15.20    3.10
   1   9   3   12.30    2.60
   1   9   3   12.70    2.80
  -2  -9  -3   37.00    4.40
   2   9   3   36.00    3.80
   2   9   3   40.40    4.30
  -3  -9  -3    8.30    3.20
   3   9   3   10.60    3.10
  -4  -9  -3   41.40    4.90
   4   9   3   41.50    5.50
  -5  -9  -3   88.39    7.50
   5   9   3   90.89    8.30
  -6  -9  -3    3.00    3.60
   6   9   3    4.40    4.30
  -7  -9  -3    7.30    4.10
   7   9   3    3.00    4.90
  -8  -9  -3    5.10    5.00
   8   9   3    5.90    6.50
   8 -10  -3   26.40    6.30
  -8  10   3   14.30    6.10
   7 -10  -3   19.90    5.40
  -7  10   3   30.10    6.30
   6 -10  -3   -0.50    3.60
  -6  10   3    4.70    4.00
   5 -10  -3   25.10    4.30
  -5  10   3   15.00    4.10
   4 -10  -3   55.69    5.60
  -4  10   3   43.50    5.50
   3 -10  -3   61.79    5.80
  -3  10   3   55.49    5.80
   2 -10  -3    8.00    3.10
  -2  10   3   10.90    3.30
   1 -10  -3  391.16   23.90
  -1  10   3  355.76   23.60
   0 -10  -3   -0.90    2.60
   0  10   3   -0.80    2.20
  -1 -10  -3  202.38   13.70
   1  10   3  211.68   13.50
   1  10   3  192.08   13.40
  -2 -10  -3  157.98   11.30
   2  10   3  161.08   11.30
  -3 -10  -3   21.70    4.00
   3  10   3   26.10    4.40
  -4 -10  -3    0.80    3.30
   4  10   3   -2.10    3.40
  -5 -10  -3    5.00    3.60
   5  10   3    3.00    4.20
  -6 -10  -3    1.90    3.60
   6  10   3   -2.50    4.20
  -7 -10  -3   20.80    5.10
   7  10   3   25.50    6.40
  -8 -10  -3    2.70    5.20
   8  10   3    8.90    7.50
   8 -11  -3    3.50    6.40
   7 -11  -3   26.20    5.70
  -7  11   3   25.60    6.20
   6 -11  -3   -1.00    4.10
  -6  11   3    2.70    4.50
   5 -11  -3   29.10    4.90
  -5  11   3   25.50    4.90
   4 -11  -3    5.30    3.60
  -4  11   3    6.40    3.80
   3 -11  -3   81.19    6.90
  -3  11   3   61.49    6.80
   2 -11  -3  196.78   13.50
  -2  11   3  188.08   13.30
   1 -11  -3   15.80    3.70
  -1  11   3   11.80    3.30
   0 -11  -3  167.68   11.60
   0  11   3  154.18   11.10
  -1 -11  -3  878.81   54.59
   1  11   3  882.41   54.29
   1  11   3  876.91   54.29
  -2 -11  -3   -2.90    3.10
   2  11   3   -5.00    3.00
  -3 -11  -3  270.47   18.50
   3  11   3  285.47   18.80
  -4 -11  -3  158.18   11.60
   4  11   3  149.79   12.10
  -5 -11  -3   -0.80    3.60
   5  11   3    2.50    4.30
  -6 -11  -3   29.70    5.90
   6  11   3   38.60    6.70
  -7 -11  -3   29.60    5.80
   7  11   3   34.30    8.10
  -8 -11  -3    1.80    5.80
   7 -12  -3   77.49    8.80
  -7  12   3   49.40    8.10
   6 -12  -3   26.10    5.70
  -6  12   3   15.80    5.30
   5 -12  -3    3.30    4.30
  -5  12   3    3.10    4.40
   4 -12  -3   54.29    7.00
  -4  12   3   70.69    7.10
   3 -12  -3   14.40    4.30
  -3  12   3   15.80    4.20
   2 -12  -3    1.20    3.60
  -2  12   3    2.50    3.70
   1 -12  -3   75.89    7.60
  -1  12   3   68.79    6.70
   0 -12  -3    1.70    3.50
   0  12   3   -0.30    3.10
  -1 -12  -3    2.90    3.50
  -2 -12  -3    5.60    3.80
   2  12   3   12.90    4.20
  -3 -12  -3   21.40    4.90
   3  12   3   13.80    4.30
  -4 -12  -3   17.40    4.60
   4  12   3   17.70    5.30
  -5 -12  -3    2.90    4.40
   5  12   3   -2.90    5.30
   6  12   3   73.99    9.10
  -7 -12  -3    1.50    6.30
   7  12   3   -6.10    6.50
   6 -13  -3    0.20    6.10
  -6  13   3   -2.40    5.20
   5 -13  -3    5.00    4.90
  -5  13   3    3.80    4.60
   4 -13  -3    1.50    5.00
  -4  13   3    2.00    4.80
   3 -13  -3   -1.20    4.20
  -3  13   3   -1.10    3.80
   2 -13  -3   82.89    7.80
  -2  13   3   69.69    7.90
   1 -13  -3   21.50    4.80
  -1  13   3   25.10    4.60
   0 -13  -3    1.50    3.90
   0  13   3    0.00    4.10
  -1 -13  -3  139.09   10.90
  -2 -13  -3   -0.50    3.90
  -3 -13  -3   59.49    6.90
   3  13   3   57.89    7.90
  -4 -13  -3   -1.60    4.90
   4  13   3    0.20    4.60
  -5 -13  -3   87.19    9.20
   5  13   3   93.09    9.90
  -6 -13  -3   29.30    6.50
   6  13   3   33.20    7.50
   5 -14  -3   -0.20    6.40
  -5  14   3   -2.70    5.20
   4 -14  -3    8.20    5.50
  -4  14   3   17.30    5.30
   3 -14  -3   30.80    6.60
  -3  14   3   23.10    5.60
   2 -14  -3    2.80    4.60
  -2  14   3    0.40    4.80
   1 -14  -3    6.50    4.60
  -1  14   3   14.40    4.60
   0 -14  -3    4.80    4.70
  -1 -14  -3   20.60    5.60
  -2 -14  -3    2.20    4.30
  -3 -14  -3   -3.00    5.30
  -4 -14  -3    6.10    5.80
  -5 -14  -3    0.90    6.40
   5  14   3   -0.20    6.00
   4 -15  -3    7.10    6.40
  -4  15   3    0.50    5.70
   3 -15  -3    4.60    5.90
  -3  15   3    5.10    5.40
   2 -15  -3   -1.00    5.30
  -2  15   3    3.70    4.90
   1 -15  -3   17.60    5.80
  -1  15   3   14.10    6.20
   0 -15  -3   41.50    7.40
  -1 -15  -3   -0.90    5.10
  -2 -15  -3   -3.20    5.20
  -3 -15  -3   -0.50    6.20
  -4 -15  -3   -0.10    6.00
  -3  16   3    4.80    7.00
   2 -16  -3    3.40    7.30
  -2  16   3    2.60    6.10
   1 -16  -3    7.00    6.50
   0 -16  -3    9.30    6.50
  -1 -16  -3   59.59    8.70
  -2 -16  -3   -0.70    6.10
  -3 -16   4    3.00    7.80
  -2 -16   4   11.50    6.70
  -1 -16   4   19.40    7.60
   0 -16   4   12.20    7.70
  -1  16  -4   -1.30    5.90
   1 -16   4    1.40    6.30
  -2  16  -4    1.20    6.80
   2 -16   4    1.50    6.40
  -4 -15   4   16.90    7.00
  -3 -15   4    2.60    6.20
  -2 -15   4   13.60    6.40
  -1 -15   4    2.00    5.20
   0  15  -4    5.70    5.80
   0 -15   4    3.30    5.20
  -1  15  -4    4.70    5.20
   1 -15   4   -1.10    5.80
  -2  15  -4    2.30    5.80
   2 -15   4   -0.40    5.40
  -3  15  -4    8.70    6.30
   3 -15   4    3.00    5.50
  -4  15  -4   21.50    6.40
   4 -15   4   17.90    6.40
   5  14  -4   28.40    7.10
  -4 -14   4    6.50    5.20
  -3 -14   4    9.40    4.80
  -2 -14   4    1.20    5.20
   1  14  -4   12.80    4.60
  -1 -14   4   11.60    4.90
   0  14  -4   24.90    5.20
   0 -14   4   29.00    5.60
  -1  14  -4    8.90    4.90
   1 -14   4    3.00    5.10
  -2  14  -4    1.60    4.90
   2 -14   4    2.50    4.60
  -3  14  -4    8.40    5.60
   3 -14   4    9.70    5.00
  -4  14  -4    6.30    5.00
   4 -14   4   15.90    5.50
  -5  14  -4   -1.20    5.60
   5 -14   4    0.90    5.40
   6  13  -4    8.80    6.30
   5  13  -4   37.30    7.10
  -5 -13   4   35.10    6.60
   4  13  -4  125.49   10.40
  -4 -13   4   98.39    9.60
  -3 -13   4    3.80    4.20
  -2 -13   4   19.20    4.70
   1  13  -4    6.30    4.30
  -1 -13   4    7.50    4.40
   0  13  -4   -1.40    3.50
   0 -13   4   -1.10    3.90
  -1  13  -4    4.20    3.90
   1 -13   4    8.50    4.80
  -2  13  -4    7.20    4.10
   2 -13   4    8.50    4.10
  -3  13  -4    4.30    4.60
   3 -13   4    1.80    4.10
  -4  13  -4   -1.00    4.30
   4 -13   4    0.70    4.20
  -5  13  -4   18.50    5.60
   5 -13   4   16.30    5.20
  -6  13  -4    8.90    5.80
   6 -13   4    9.00    5.40
   7  12  -4    8.80    7.60
   6  12  -4   11.80    5.80
   5  12  -4   66.79    7.70
  -5 -12   4   68.09    7.50
   4  12  -4   24.50    4.90
  -4 -12   4   18.80    5.00
   3  12  -4   54.79    6.30
  -3 -12   4   48.30    6.20
   2  12  -4   65.59    7.00
  -2 -12   4   66.09    7.00
   1  12  -4   -1.80    3.60
  -1 -12   4    4.40    3.70
   0  12  -4   -0.70    3.70
   0 -12   4   -1.20    3.30
  -1  12  -4   20.20    4.20
   1 -12   4   15.30    4.10
  -2  12  -4    7.90    3.60
   2 -12   4    4.10    3.60
  -3  12  -4  122.49    9.70
   3 -12   4  111.19    9.30
  -4  12  -4    2.20    3.90
   4 -12   4    1.70    3.70
  -5  12  -4   -0.80    4.30
   5 -12   4    1.70    3.90
  -6  12  -4    0.70    4.60
   6 -12   4    1.20    4.50
  -7  12  -4   -0.80    5.60
   7 -12   4   -2.30    5.10
   7  11  -4    6.40    6.10
   6  11  -4    2.50    4.80
  -6 -11   4   -3.00    4.50
   5  11  -4    4.10    4.10
  -5 -11   4    0.20    4.10
   4  11  -4   19.40    4.80
  -4 -11   4   21.40    4.50
   3  11  -4    6.50    3.40
  -3 -11   4    7.10    3.80
   2  11  -4  105.29    8.30
   2  11  -4  105.09    8.50
  -2 -11   4  115.59    8.60
   1  11  -4   56.69    5.70
  -1 -11   4   58.89    5.90
   0  11  -4   40.10    5.00
   0 -11   4   52.29    5.30
  -1  11  -4    2.30    3.40
   1 -11   4    4.80    3.10
  -2  11  -4   11.00    3.70
   2 -11   4    8.80    3.50
  -3  11  -4  287.07   19.10
   3 -11   4  282.57   18.90
  -4  11  -4    0.90    3.40
   4 -11   4    1.00    3.60
  -5  11  -4    1.90    3.80
   5 -11   4   -0.30    3.40
  -6  11  -4    0.60    4.30
   6 -11   4   -0.80    4.20
  -7  11  -4    1.90    4.80
   7 -11   4    1.40    5.10
  -8  11  -4    9.20    6.10
   8  10  -4    7.50    7.00
   7  10  -4   18.20    5.90
   6  10  -4   99.09    9.40
   5  10  -4   29.70    5.40
  -5 -10   4   20.00    4.50
   4  10  -4   25.20    4.60
  -4 -10   4   38.40    4.80
   3  10  -4   24.20    3.70
   3  10  -4   19.70    4.10
  -3 -10   4   38.00    4.50
   2  10  -4    0.80    2.80
   2  10  -4   -1.40    2.70
  -2 -10   4   -0.60    2.90
   1  10  -4   44.60    4.70
   1  10  -4   41.40    4.40
  -1 -10   4   47.00    5.00
   0  10  -4   22.40    3.50
   0 -10   4   19.10    3.60
  -1  10  -4 1149.39   70.59
   1 -10   4 1144.69   70.49
  -2  10  -4   14.00    3.50
   2 -10   4   15.30    3.20
  -3  10  -4   80.99    7.20
   3 -10   4   88.19    7.10
  -4  10  -4   50.29    5.60
   4 -10   4   49.10    5.60
  -5  10  -4    5.00    3.50
   5 -10   4    2.60    3.30
  -6  10  -4   39.90    5.80
   6 -10   4   44.10    5.30
  -7  10  -4    5.50    4.70
   7 -10   4    3.70    4.00
  -8  10  -4    5.50    5.40
   8 -10   4   15.30    6.10
   8   9  -4   14.30    6.40
   7   9  -4    8.00    5.10
   6   9  -4    2.70    4.00
  -6  -9   4    2.80    3.40
   5   9  -4    2.30    3.50
  -5  -9   4   -0.70    3.30
   4   9  -4   18.60    3.80
  -4  -9   4   15.70    3.60
   3   9  -4   53.79    5.40
  -3  -9   4   62.09    5.40
   2   9  -4   23.60    3.50
   2   9  -4   27.30    3.60
  -2  -9   4   24.70    3.60
   1   9  -4   -1.70    2.00
   1   9  -4   -1.30    1.90
  -1  -9   4    2.00    2.30
   0   9  -4   22.90    3.30
   0   9  -4   24.30    2.80
   0  -9   4   26.70    3.40
  -1   9  -4   -1.60    2.20
   1  -9   4   -1.10    2.20
  -2   9  -4    1.60    2.60
   2  -9   4    3.10    2.40
  -3   9  -4   35.40    4.50
   3  -9   4   33.40    4.10
  -4   9  -4   20.60    3.90
   4  -9   4   28.10    3.90
  -5   9  -4  157.08   11.90
   5  -9   4  171.88   11.70
  -6   9  -4    1.10    3.20
   6  -9   4    2.00    3.30
  -7   9  -4   12.30    4.30
   7  -9   4    7.00    4.50
  -8   9  -4    7.40    5.50
   8  -9   4    5.90    4.70
  -9   9  -4    1.20    5.80
   9   8  -4    8.90    6.50
   8   8  -4   46.80    7.10
   7   8  -4   36.90    6.50
   6   8  -4   45.90    5.90
  -6  -8   4   38.10    5.00
   5   8  -4   73.89    7.60
  -5  -8   4   78.79    6.80
   4   8  -4   -1.90    2.60
  -4  -8   4   -0.60    2.00
  -4  -8   4   -0.60    2.40
   3   8  -4   57.49    5.10
  -3  -8   4   48.90    4.70
  -3  -8   4   54.09    4.60
   2   8  -4   88.09    6.50
   2   8  -4   83.49    6.20
  -2  -8   4   78.49    6.20
   1   8  -4   51.99    4.70
   1   8  -4   48.50    4.40
  -1  -8   4   52.49    4.50
   0   8  -4   43.10    4.20
   0   8  -4   52.49    3.80
   0  -8   4   42.20    4.20
  -1   8  -4    1.00    1.20
  -1   8  -4    1.40    2.10
   1  -8   4    0.50    1.90
  -2   8  -4   82.09    6.00
   2  -8   4   63.49    5.60
  -3   8  -4    0.80    2.20
   3  -8   4   -0.70    2.10
  -4   8  -4   42.70    4.90
   4  -8   4   51.39    4.80
  -5   8  -4   41.80    5.00
   5  -8   4   39.00    4.60
  -6   8  -4    0.10    3.20
   6  -8   4    5.70    3.20
  -7   8  -4  169.98   12.70
   7  -8   4  180.58   12.70
  -8   8  -4    9.90    5.10
   8  -8   4   13.60    4.60
  -9   8  -4    7.40    5.20
   9  -8   4    0.20    5.00
   9   7  -4    6.90    5.80
   8   7  -4    3.60    4.70
   7   7  -4  148.89   11.70
  -7  -7   4  148.09   10.90
   6   7  -4  386.66   25.40
  -6  -7   4  390.66   24.80
   5   7  -4  160.08   11.30
  -5  -7   4  150.88   10.60
   4   7  -4    8.00    3.10
  -4  -7   4   11.50    2.60
  -4  -7   4   17.20    2.60
   3   7  -4   42.40    4.70
  -3  -7   4   47.90    4.00
  -3  -7   4   38.90    4.20
   2   7  -4  262.17   16.50
   2   7  -4  261.57   16.30
  -2  -7   4  246.88   16.30
   1   7  -4  747.93   45.80
   1   7  -4  734.63   45.90
  -1  -7   4  756.52   45.80
   0   7  -4   13.50    1.80
   0   7  -4   13.00    2.30
   0  -7   4    9.90    2.00
  -1   7  -4   16.60    2.70
  -1   7  -4   20.00    1.90
   1  -7   4   14.70    2.40
  -2   7  -4  473.65   27.70
   2  -7   4  412.06   27.40
  -3   7  -4   86.09    6.50
   3  -7   4   80.39    6.20
  -4   7  -4   34.00    4.00
   4  -7   4   33.20    3.80
  -5   7  -4   47.70    5.30
   5  -7   4   59.19    5.20
  -6   7  -4  231.38   15.90
   6  -7   4  237.18   15.70
  -7   7  -4   64.49    6.50
   7  -7   4   65.09    6.50
  -8   7  -4   29.10    5.30
   8  -7   4   21.70    4.90
  -9   7  -4   18.60    5.70
   9  -7   4   25.50    5.80
   9   6  -4   14.00    5.80
   8   6  -4    8.10    4.60
  -8  -6   4    7.00    4.00
   7   6  -4    8.80    3.90
  -7  -6   4    0.70    3.60
   6   6  -4    7.30    3.40
  -6  -6   4    5.10    2.70
   5   6  -4    9.50    3.60
  -5  -6   4    5.70    2.30
  -5  -6   4    7.80    2.50
   4   6  -4  360.86   24.00
  -4  -6   4  399.76   23.60
  -4  -6   4  366.26   23.60
   3   6  -4   39.70    4.30
  -3  -6   4   37.50    3.50
  -3  -6   4   44.30    3.90
   2   6  -4  177.28   11.00
  -2  -6   4  156.38   10.70
   1   6  -4   21.40    2.50
   1   6  -4   14.70    2.10
  -1  -6   4   19.00    2.30
   0   6  -4  158.08   10.40
   0   6  -4  167.28   10.10
   0  -6   4  149.88   10.30
  -1   6  -4  564.34   33.70
  -1   6  -4  552.44   34.20
   1  -6   4  536.75   34.00
  -2   6  -4   -0.80    1.60
  -2   6  -4   -0.40    0.80
   2  -6   4    0.30    1.50
  -3   6  -4    1.70    1.90
   3  -6   4    2.80    1.80
  -4   6  -4   93.49    7.00
   4  -6   4   93.79    6.90
  -5   6  -4    0.80    2.40
   5  -6   4    1.80    2.20
  -6   6  -4   22.10    3.70
   6  -6   4   22.90    3.70
  -7   6  -4   -0.60    3.20
   7  -6   4    2.40    3.20
  -8   6  -4   56.39    6.30
   8  -6   4   52.79    6.30
   9  -6   4    0.50    4.50
  10   5  -4   56.49    8.70
   9   5  -4    6.10    5.90
   8   5  -4    5.10    4.30
  -8  -5   4    0.30    4.10
   7   5  -4    3.80    3.50
  -7  -5   4    4.20    3.40
   6   5  -4   24.60    4.20
  -6  -5   4   21.50    3.30
   5   5  -4   70.09    6.20
  -5  -5   4   54.39    5.00
  -5  -5   4   62.79    4.90
   4   5  -4   34.60    3.90
  -4  -5   4   30.80    3.40
  -4  -5   4   33.90    3.20
   3   5  -4   18.30    2.70
  -3  -5   4   14.30    2.00
  -3  -5   4   11.90    2.20
   2   5  -4   21.90    2.60
   2   5  -4   30.20    3.10
  -2  -5   4   31.30    2.70
   1   5  -4   16.10    2.00
   1   5  -4   17.80    2.10
  -1  -5   4   13.60    1.90
   0   5  -4  161.98   10.30
   0   5  -4  166.38   10.10
   0  -5   4  149.59   10.10
  -1   5  -4  191.78   11.30
  -1   5  -4  172.18   11.70
   1  -5   4  175.98   11.50
  -2   5  -4   42.20    2.70
  -2   5  -4   36.50    3.40
   2  -5   4   32.30    3.20
  -3   5  -4   97.89    6.50
   3  -5   4   79.29    6.20
   3  -5   4   89.89    5.70
  -4   5  -4    8.20    2.20
   4  -5   4    5.40    2.00
   4  -5   4    6.50    1.60
  -5   5  -4  137.19    9.40
   5  -5   4  129.59    9.20
  -6   5  -4   12.10    3.10
   6  -5   4    7.70    2.80
  -7   5  -4   39.40    4.90
   7  -5   4   50.49    5.20
  -8   5  -4    6.40    4.10
   8  -5   4    4.40    3.60
   9  -5   4   -0.70    4.70
  10  -5   4   50.49    7.50
  10   4  -4   31.60    7.10
   9   4  -4   30.30    6.00
   8   4  -4    4.90    4.20
  -8  -4   4    2.60    3.90
   7   4  -4    0.30    3.40
  -7  -4   4    3.20    3.10
   6   4  -4    6.70    3.20
  -6  -4   4    7.00    2.80
  -6  -4   4   14.40    3.30
   5   4  -4   45.30    4.70
  -5  -4   4   42.00    3.90
  -5  -4   4   38.50    3.80
   4   4  -4   94.59    7.20
  -4  -4   4   98.39    6.80
  -4  -4   4  101.59    6.80
   3   4  -4    0.20    1.70
  -3  -4   4    0.90    1.30
  -3  -4   4    2.60    1.40
   2   4  -4 1191.18   73.79
  -2  -4   4 1220.38   73.59
  -2  -4   4 1218.78   73.69
   1   4  -4   26.40    2.30
   1   4  -4   25.10    2.20
  -1  -4   4   21.20    2.20
   0   4  -4   26.40    2.40
   0   4  -4   31.20    2.30
   0  -4   4   24.30    2.30
  -1   4  -4   37.50    2.50
  -1   4  -4   32.40    3.00
   1  -4   4   34.10    2.90
  -2   4  -4    7.10    1.00
  -2   4  -4    6.70    1.60
   2  -4   4    4.20    1.40
  -3   4  -4  317.97   20.10
   3  -4   4  321.77   20.00
   3  -4   4  320.57   19.60
  -4   4  -4  158.68    9.90
   4  -4   4  130.59    9.80
   4  -4   4  153.38    9.50
  -5   4  -4    2.70    2.10
   5  -4   4    1.30    1.70
   5  -4   4    4.20    2.10
  -6   4  -4   42.60    4.40
  -6   4  -4   43.40    4.60
  -7   4  -4    7.30    3.40
  -8   4  -4   14.20    4.00
   8  -4   4   11.50    3.70
   9  -4   4    3.00    4.10
  10  -4   4   13.80    6.20
  10   3  -4   43.70    7.80
   9   3  -4    5.20    4.80
  -9  -3   4    0.20    3.90
   8   3  -4   51.09    6.00
  -8  -3   4   30.90    5.10
   7   3  -4   38.10    5.30
  -7  -3   4   28.10    4.00
   6   3  -4  213.48   14.00
  -6  -3   4  201.08   13.20
  -6  -3   4  193.38   13.20
   5   3  -4    7.60    2.70
  -5  -3   4    6.80    2.00
  -5  -3   4   10.40    2.30
   4   3  -4   13.20    2.70
  -4  -3   4   17.00    2.30
  -4  -3   4   18.20    2.10
   3   3  -4  339.37   22.40
  -3  -3   4  370.16   22.20
  -3  -3   4  363.86   22.20
   2   3  -4  481.65   30.50
  -2  -3   4  512.35   30.30
  -2  -3   4  490.75   30.40
   1   3  -4   -0.30    0.90
   1   3  -4   -0.50    0.90
  -1  -3   4   -0.10    0.70
   0   3  -4  887.21   52.99
   0   3  -4  867.11   53.09
   0  -3   4  861.81   52.99
  -1   3  -4  197.68   12.30
  -1   3  -4  199.08   12.10
   1  -3   4  190.78   12.20
  -2   3  -4  430.66   27.80
  -2   3  -4  477.35   27.50
   2  -3   4  440.16   27.70
  -3   3  -4  187.58   11.60
  -3   3  -4  169.08   11.50
   3  -3   4  184.28   11.30
  -4   3  -4    7.30    2.00
  -4   3  -4    8.30    2.10
   4  -3   4   11.50    1.80
  -5   3  -4   44.70    4.30
  -5   3  -4   51.19    4.20
   5  -3   4   44.90    4.10
  -6   3  -4  467.65   30.50
  -6   3  -4  490.55   30.70
   6  -3   4  509.65   30.50
  -7   3  -4  235.68   15.40
  -7   3  -4  220.28   15.10
  -8   3  -4  175.58   12.70
  -9   3  -4    8.80    4.20
 -10   3  -4   18.80    5.90
  10   2  -4   43.70    7.20
   9   2  -4   50.29    6.40
  -9  -2   4   42.50    5.60
   8   2  -4    3.70    4.30
  -8  -2   4    1.40    3.50
   7   2  -4   64.99    6.30
  -7  -2   4   63.39    6.30
  -7  -2   4   56.79    5.90
   6   2  -4   -1.20    2.50
  -6  -2   4    1.00    2.10
  -6  -2   4    1.10    2.30
   5   2  -4   38.30    4.00
  -5  -2   4   31.50    3.30
  -5  -2   4   39.80    3.70
   4   2  -4  691.53   43.60
  -4  -2   4  712.73   43.30
  -4  -2   4  716.43   43.40
   3   2  -4  109.69    7.70
  -3  -2   4  119.09    7.40
  -3  -2   4  114.99    7.50
   2   2  -4  912.21   57.59
  -2  -2   4  979.10   57.39
  -2  -2   4  939.11   57.49
   1   2  -4  419.06   26.90
  -1  -2   4  446.56   26.90
  -1  -2   4  446.96   26.70
   0   2  -4   21.90    1.90
   0   2  -4   22.40    1.80
   0  -2   4   20.40    1.60
  -1   2  -4   56.99    3.80
  -1   2  -4   55.69    3.60
   1  -2   4   52.79    3.70
  -2   2  -4   30.00    2.40
  -2   2  -4   30.90    2.30
  -2   2  -4   27.40    2.40
  -3   2  -4  976.90   59.19
  -3   2  -4  953.60   59.09
   3  -2   4  979.60   58.99
  -4   2  -4   98.79    6.30
  -4   2  -4   90.69    6.40
   4  -2   4   84.19    6.20
  -5   2  -4   53.09    4.50
  -5   2  -4   48.60    4.60
   5  -2   4   61.69    4.60
  -6   2  -4   14.10    2.90
  -6   2  -4   16.20    2.80
   6  -2   4    6.80    2.80
  -7   2  -4   42.90    5.00
  -7   2  -4   53.49    5.00
   7  -2   4   46.70    5.10
  -8   2  -4   27.00    4.40
  -9   2  -4   44.00    6.00
 -10   2  -4    2.20    5.40
   9   1  -4    3.60    4.30
  -9  -1   4    5.10    4.40
   8   1  -4   34.00    5.20
  -8  -1   4   18.00    4.00
   7   1  -4   20.10    3.90
  -7  -1   4   18.70    3.50
  -7  -1   4   29.50    3.60
   6   1  -4  163.88   11.70
  -6  -1   4  168.38   11.20
  -6  -1   4  171.68   11.30
   5   1  -4   18.30    2.80
  -5  -1   4   14.80    2.50
  -5  -1   4   21.90    2.70
   4   1  -4  173.88   11.30
  -4  -1   4  178.58   11.20
  -4  -1   4  164.58   11.00
   3   1  -4  378.86   23.90
  -3  -1   4  388.36   23.70
  -3  -1   4  387.96   23.80
   2   1  -4   97.19    6.60
  -2  -1   4  100.89    6.30
  -2  -1   4  101.29    6.50
   1   1  -4  240.98   15.30
  -1  -1   4  256.57   15.30
  -1  -1   4  245.88   15.10
   0   1  -4   93.49    5.90
   0   1  -4   90.29    6.00
   0  -1   4   90.69    5.80
  -1   1  -4 1330.47   82.19
  -1   1  -4 1367.46   82.19
  -1   1  -4 1368.96   82.19
  -2   1  -4  660.03   40.40
  -2   1  -4  661.63   40.50
   2  -1   4  668.53   40.40
  -3   1  -4  550.34   32.80
  -3   1  -4  522.65   32.90
   3  -1   4  533.25   32.90
  -4   1  -4    2.60    1.50
  -4   1  -4    2.30    1.40
   4  -1   4    1.50    1.50
  -5   1  -4   47.20    4.60
  -5   1  -4   61.99    4.40
   5  -1   4   57.29    4.60
  -6   1  -4   16.80    3.00
  -6   1  -4   17.80    2.60
   6  -1   4   17.40    3.10
  -7   1  -4  130.39    9.80
   7  -1   4  134.69    9.90
  -8   1  -4    1.60    3.30
   8  -1   4    1.80    3.90
  -9   1  -4    0.50    3.80
 -10   1  -4    6.40    5.90
   9   0  -4    6.60    4.60
  -9   0   4    3.10    3.90
   8   0  -4   47.70    5.80
  -8   0   4   36.80    5.00
   7   0  -4   14.30    3.70
  -7   0   4    5.80    2.70
  -7   0   4    8.10    2.80
   6   0  -4  128.69    9.60
  -6   0   4  141.09    9.40
  -6   0   4  138.69    9.50
   5   0  -4  644.84   40.30
  -5   0   4  647.24   40.10
  -5   0   4  663.63   40.20
   4   0  -4   81.49    5.90
  -4   0   4   80.79    5.70
  -4   0   4   89.39    6.10
   3   0  -4   19.40    2.20
  -3   0   4   22.10    2.30
  -3   0   4   22.20    2.00
   2   0  -4  121.49    7.90
  -2   0   4  126.79    8.00
  -2   0   4  121.69    7.70
   1   0  -4 6594.74  392.96
   1   0  -4 6614.74  392.86
  -1   0   4 6267.97  392.96
   0   0  -4 3641.74  212.48
   0   0  -4 3438.46  212.38
   0   0   4 3451.35  212.48
  -1   0  -4 4714.83  280.07
  -1   0  -4 4686.13  280.27
  -1   0  -4 4482.95  280.17
  -2   0  -4 3138.19  195.48
  -2   0  -4 3287.87  195.38
   2   0   4 3249.38  195.48
  -3   0  -4  527.55   32.60
  -3   0  -4  510.85   32.80
   3   0   4  563.14   32.80
  -4   0  -4  117.19    7.20
  -4   0  -4   98.59    7.50
   4   0   4  112.29    7.60
  -5   0  -4   47.00    4.50
  -5   0  -4   61.49    4.10
   5   0   4   45.20    4.60
  -6   0  -4    2.30    2.40
  -6   0  -4    2.70    1.90
   6   0   4    3.90    2.80
  -7   0  -4   19.10    3.50
   7   0   4   17.10    4.10
  -8   0  -4    7.10    3.40
   8   0   4   16.70    4.50
 -10   0  -4    3.80    4.80
  -9   1   4   22.00    5.10
   8  -1  -4   24.80    4.50
  -8   1   4   27.00    4.70
  -8   1   4   25.50    4.20
   7  -1  -4    2.00    2.70
  -7   1   4    0.80    2.60
  -7   1   4    0.90    2.50
   6  -1  -4   38.00    4.10
  -6   1   4   32.70    3.80
  -6   1   4   29.00    3.60
   5  -1  -4    2.20    2.00
  -5   1   4    0.10    1.80
  -5   1   4   -0.40    1.50
   4  -1  -4   28.50    3.00
  -4   1   4   39.90    3.50
  -4   1   4   29.30    2.80
   3  -1  -4  194.28   12.10
  -3   1   4  198.38   12.30
  -3   1   4  184.58   12.00
   2  -1  -4  647.24   38.30
   2  -1  -4  637.64   38.40
  -2   1   4  601.04   38.50
   1  -1  -4    6.50    0.80
   1  -1  -4    9.40    1.10
  -1   1   4    7.50    1.20
   0  -1  -4 2559.14  155.68
   0  -1  -4 2554.44  155.58
   0   1   4 2591.94  155.68
  -1  -1  -4   23.80    1.90
  -1  -1  -4   19.90    1.80
   1   1   4   22.20    1.60
  -2  -1  -4   68.59    4.00
  -2  -1  -4   62.99    4.40
   2   1   4   54.29    4.30
  -3  -1  -4 1778.52  107.09
  -3  -1  -4 1816.42  107.49
   3   1   4 1705.23  107.39
  -4  -1  -4    1.10    1.00
  -4  -1  -4   -0.20    1.50
   4   1   4    1.30    1.70
  -5  -1  -4    2.80    1.30
  -5  -1  -4    1.50    1.90
   5   1   4    2.60    2.50
  -6  -1  -4  124.59    8.70
   6   1   4  116.39    8.80
  -7  -1  -4   31.40    4.40
   7   1   4   22.20    4.20
  -8  -1  -4   19.00    4.10
   8   1   4   16.80    4.90
  -9  -1  -4    2.00    4.00
   9   1   4    4.20    5.10
 -10  -1  -4    9.60    5.10
  10  -2  -4    6.60    4.60
   9  -2  -4    3.30    4.20
   8  -2  -4    1.80    3.30
  -8   2   4    1.40    3.80
   7  -2  -4   12.00    3.20
  -7   2   4    8.90    3.40
  -7   2   4   11.40    3.10
   6  -2  -4   38.80    4.10
  -6   2   4   41.60    4.20
  -6   2   4   35.40    4.20
   5  -2  -4    5.10    1.80
   5  -2  -4    3.10    1.80
  -5   2   4    7.70    2.20
   4  -2  -4  254.17   15.20
   4  -2  -4  232.18   15.10
  -4   2   4  236.98   15.40
   3  -2  -4  794.22   47.70
   3  -2  -4  788.62   47.70
  -3   2   4  759.82   47.90
   2  -2  -4   48.40    3.40
   2  -2  -4   48.10    3.30
  -2   2   4   45.40    3.60
   1  -2  -4    2.40    0.80
   1  -2  -4    4.20    0.80
  -1   2   4    2.40    0.90
   0  -2  -4  277.37   16.90
   0  -2  -4  271.67   16.80
   0   2   4  272.37   16.80
  -1  -2  -4 1743.53  105.59
   1   2   4 1728.33  105.59
   1   2   4 1748.63  105.39
  -2  -2  -4 3447.95  205.68
   2   2   4 3339.17  205.68
  -3  -2  -4  173.48   10.30
  -3  -2  -4  161.78   10.90
   3   2   4  162.68   10.90
  -4  -2  -4 1198.88   72.19
  -4  -2  -4 1188.28   71.69
   4   2   4 1157.58   72.29
  -5  -2  -4   92.29    5.70
  -5  -2  -4   78.09    6.40
   5   2   4   77.39    6.80
  -6  -2  -4   36.90    4.30
   6   2   4   39.90    4.70
  -7  -2  -4    1.80    2.90
   7   2   4   -3.50    3.50
  -8  -2  -4   -4.90    3.60
   8   2   4    2.00    4.50
  -9  -2  -4   11.20    4.50
   9   2   4   21.50    5.90
 -10  -2  -4   17.80    6.20
  10   2   4   15.10    6.30
  10  -3  -4   92.19    9.10
   9  -3  -4    4.40    3.80
  -9   3   4    6.60    4.80
   8  -3  -4    5.80    3.20
  -8   3   4    8.30    3.60
   7  -3  -4   59.39    5.50
  -7   3   4   47.50    5.50
   6  -3  -4   42.90    4.20
   6  -3  -4   40.30    4.20
  -6   3   4   33.10    4.40
   5  -3  -4   23.20    2.60
   5  -3  -4   16.30    2.40
  -5   3   4   11.60    2.70
   4  -3  -4   56.19    4.30
   4  -3  -4   55.49    4.30
  -4   3   4   59.89    4.70
   3  -3  -4  124.49    8.20
   3  -3  -4  126.69    8.00
  -3   3   4  123.99    8.40
   2  -3  -4  262.77   15.70
   2  -3  -4  258.57   15.80
  -2   3   4  239.98   16.00
   1  -3  -4   63.59    4.40
   1  -3  -4   71.89    4.50
  -1   3   4   67.79    4.60
   0  -3  -4  225.38   14.00
   0  -3  -4  221.88   14.00
   0   3   4  227.98   14.00
  -1  -3  -4   44.00    3.30
   1   3   4   45.80    3.00
   1   3   4   41.40    3.20
  -2  -3  -4   79.49    5.30
   2   3   4   74.59    5.40
  -3  -3  -4  168.98   10.90
   3   3   4  167.28   11.00
  -4  -3  -4    6.10    1.90
   4   3   4    8.20    2.30
  -5  -3  -4  109.29    7.50
   5   3   4   95.79    7.60
  -6  -3  -4  162.48   11.70
   6   3   4  173.58   11.90
  -7  -3  -4   91.99    7.60
  -8  -3  -4   37.60    5.10
   8   3   4   31.50    5.90
  -9  -3  -4   -1.60    4.60
   9   3   4   -0.90    4.80
 -10  -3  -4    5.20    5.40
  10   3   4    6.20    6.20
  10  -4  -4    5.80    5.60
   9  -4  -4   21.20    5.10
  -9   4   4   22.10    4.90
   8  -4  -4    1.90    3.20
  -8   4   4    1.80    4.10
   7  -4  -4    1.10    3.00
  -7   4   4    1.20    2.90
   6  -4  -4   95.79    7.00
  -6   4   4   89.79    7.50
   5  -4  -4   14.70    2.70
   5  -4  -4   11.80    2.00
  -5   4   4    6.40    2.50
   4  -4  -4  127.69    8.10
   4  -4  -4  124.89    8.40
  -4   4   4  122.09    8.70
   3  -4  -4  303.07   19.80
   3  -4  -4  320.77   19.60
  -3   4   4  332.57   20.10
   2  -4  -4  718.43   43.90
   2  -4  -4  731.83   43.70
  -2   4   4  700.33   44.00
   1  -4  -4  433.46   26.00
   1  -4  -4  419.46   26.20
  -1   4   4  422.66   26.30
   0  -4  -4   16.40    1.90
   0   4   4   15.30    1.70
   0   4   4   15.20    1.70
  -1  -4  -4    3.40    1.40
   1   4   4    1.60    0.90
   1   4   4    1.70    1.20
  -2  -4  -4  627.94   39.90
   2   4   4  657.13   40.00
   2   4   4  662.53   39.50
  -3  -4  -4  214.88   14.20
   3   4   4  230.38   14.40
  -4  -4  -4  313.97   20.60
   4   4   4  339.97   20.80
  -5  -4  -4   11.00    2.70
   5   4   4   14.50    3.00
  -6  -4  -4    2.60    2.60
   6   4   4    2.30    3.10
  -7  -4  -4    1.30    3.20
   7   4   4    8.90    4.00
  -8  -4  -4   -1.30    3.40
   8   4   4    0.60    4.20
  -9  -4  -4   90.19    8.90
   9   4   4   95.09    9.70
 -10  -4  -4    2.80    5.80
  10   4   4    8.30    7.30
  10  -5  -4    7.20    5.20
   9  -5  -4   16.30    5.20
  -9   5   4   11.30    5.20
   8  -5  -4    6.40    3.70
  -8   5   4   10.10    4.10
   7  -5  -4    0.00    2.80
  -7   5   4    2.00    3.70
   6  -5  -4    3.00    2.40
  -6   5   4    4.70    3.00
   5  -5  -4  133.29    9.10
  -5   5   4  128.79    9.40
   4  -5  -4   88.99    6.40
   4  -5  -4   87.89    5.90
  -4   5   4   91.19    6.80
   3  -5  -4   15.90    2.20
   3  -5  -4    9.40    1.30
  -3   5   4    6.20    2.20
   2  -5  -4  780.92   47.80
   2  -5  -4  797.42   47.40
  -2   5   4  757.22   47.90
   1  -5  -4   38.30    3.10
  -1   5   4   34.90    2.60
  -1   5   4   31.50    3.10
   0  -5  -4   67.09    5.00
   0   5   4   72.89    4.80
   0   5   4   66.49    4.90
  -1  -5  -4   17.00    2.20
   1   5   4   25.10    2.40
   1   5   4   18.20    2.00
  -2  -5  -4   50.29    4.20
   2   5   4   49.99    3.60
   2   5   4   60.49    4.30
  -3  -5  -4   40.80    4.00
  -3  -5  -4   46.60    2.90
   3   5   4   45.70    4.20
  -4  -5  -4   25.30    3.30
   4   5   4   36.00    4.20
  -5  -5  -4   59.39    5.40
   5   5   4   68.39    6.00
  -6  -5  -4   39.60    4.80
   6   5   4   57.39    5.80
  -7  -5  -4    2.80    3.10
   7   5   4    4.40    4.00
  -8  -5  -4   39.50    5.40
   8   5   4   51.39    6.60
  -9  -5  -4   -0.30    4.50
   9   5   4    1.20    5.20
 -10  -5  -4   35.00    7.90
  10   5   4   47.50    8.50
  10  -6  -4   -5.40    5.40
 -10   6   4   -1.70    5.60
   9  -6  -4   19.10    5.00
  -9   6   4   23.50    5.50
   8  -6  -4  221.58   14.40
  -8   6   4  182.68   14.20
   7  -6  -4   42.70    5.00
  -7   6   4   48.50    5.90
   6  -6  -4   29.60    3.90
  -6   6   4   25.80    4.30
   5  -6  -4   47.60    4.60
  -5   6   4   46.20    5.00
   4  -6  -4   58.19    4.80
  -4   6   4   56.89    5.20
   3  -6  -4   99.19    6.90
   3  -6  -4  100.79    6.20
  -3   6   4   88.49    7.10
   2  -6  -4   85.59    6.20
  -2   6   4   80.09    6.30
  -2   6   4   90.89    5.60
   1  -6  -4 1896.11  115.99
  -1   6   4 1923.41  115.69
  -1   6   4 1900.21  115.99
   0  -6  -4  161.88   10.70
   0   6   4  160.88   10.50
   0   6   4  166.78   10.50
  -1  -6  -4  111.09    7.40
   1   6   4  102.69    7.30
  -2  -6  -4   95.29    7.00
   2   6   4   99.69    7.10
   2   6   4  101.69    6.50
  -3  -6  -4   68.79    5.50
   3   6   4   70.59    5.90
  -4  -6  -4   15.50    2.80
   4   6   4    7.80    3.10
  -5  -6  -4   17.10    3.40
   5   6   4   12.40    3.60
  -6  -6  -4   95.29    7.80
   6   6   4   95.99    8.80
  -7  -6  -4    2.60    3.80
   7   6   4    1.40    4.00
  -8  -6  -4   -0.30    3.80
   8   6   4   -0.50    4.50
  -9  -6  -4   -0.20    4.80
   9   6   4    2.10    5.60
   9  -7  -4   33.80    5.80
  -9   7   4   23.20    5.90
   8  -7  -4    2.00    4.20
  -8   7   4    2.30    4.10
   7  -7  -4   51.49    5.60
  -7   7   4   47.00    5.80
   6  -7  -4  277.17   18.30
  -6   7   4  282.77   18.60
   5  -7  -4  343.67   21.40
  -5   7   4  325.27   21.60
   4  -7  -4   19.10    3.20
  -4   7   4   19.50    3.40
   3  -7  -4   99.19    6.70
  -3   7   4   81.19    6.80
   2  -7  -4  312.17   19.80
  -2   7   4  296.97   19.90
  -2   7   4  323.67   19.30
   1  -7  -4   40.90    3.90
  -1   7   4   45.30    3.40
  -1   7   4   42.90    4.10
   0  -7  -4   48.80    4.30
   0   7   4   58.09    4.20
   0   7   4   46.50    4.20
  -1  -7  -4   85.79    6.90
   1   7   4   94.39    6.60
   1   7   4  110.69    6.90
  -2  -7  -4  110.19    9.00
   2   7   4  132.39    9.20
   2   7   4  148.09    8.70
  -3  -7  -4  230.28   15.10
   3   7   4  233.08   15.30
  -4  -7  -4   35.90    4.20
   4   7   4   34.80    4.50
  -5  -7  -4  300.37   20.90
   5   7   4  359.86   21.70
   6   7   4  355.96   23.50
   7   7   4  167.38   12.90
  -8  -7  -4    5.40    4.20
   8   7   4   -0.20    4.60
  -9  -7  -4    5.90    5.30
   9   7   4    6.50    7.10
   9  -8  -4    0.80    5.00
  -9   8   4    5.50    5.40
   8  -8  -4    5.00    4.60
  -8   8   4    2.10    4.40
   7  -8  -4   70.39    6.60
  -7   8   4   55.09    6.70
   6  -8  -4  196.48   14.30
  -6   8   4  217.78   14.70
   5  -8  -4   89.29    7.10
  -5   8   4   84.69    7.40
   4  -8  -4   23.90    3.40
  -4   8   4   13.20    3.20
   3  -8  -4   14.60    2.90
  -3   8   4   16.20    3.10
   2  -8  -4  399.16   24.20
  -2   8   4  369.26   24.20
   1  -8  -4   81.39    6.20
  -1   8   4   74.59    6.20
  -1   8   4   81.39    5.60
   0  -8  -4  149.09    9.30
   0   8   4  122.69    8.90
   0   8   4  132.09    9.10
  -1  -8  -4   73.09    6.50
   1   8   4   91.89    6.50
   1   8   4   93.19    6.30
  -2  -8  -4    3.50    2.30
   2   8   4    1.20    1.60
   2   8   4    2.70    2.20
  -3  -8  -4   31.20    4.10
   3   8   4   43.70    4.70
  -4  -8  -4    5.30    2.80
   4   8   4    8.60    3.40
  -5  -8  -4   10.00    3.30
   5   8   4   16.70    4.10
  -6  -8  -4   16.50    3.80
   6   8   4   14.20    4.40
  -7  -8  -4   16.80    4.40
   7   8   4   20.60    5.80
  -8  -8  -4   53.29    7.10
   8   8   4   75.29    8.50
  -9  -8  -4    4.10    5.60
   9   8   4   -0.30    6.40
   9  -9  -4    1.20    6.00
  -9   9   4   -2.60    5.80
   8  -9  -4    3.50    4.60
  -8   9   4    2.30    4.80
   7  -9  -4   77.89    7.30
  -7   9   4   66.49    7.50
   6  -9  -4   19.40    4.10
  -6   9   4   24.70    4.70
   5  -9  -4   71.59    6.60
  -5   9   4   72.89    6.90
   4  -9  -4  184.28   12.70
  -4   9   4  184.28   12.80
   3  -9  -4   30.20    3.90
  -3   9   4   29.40    4.10
   2  -9  -4  157.18   11.10
  -2   9   4  165.88   11.20
   1  -9  -4  328.67   21.20
  -1   9   4  332.17   21.10
   0  -9  -4  115.09    8.60
   0   9   4  116.39    8.20
   0   9   4  119.89    8.40
  -1  -9  -4   55.19    5.00
   1   9   4   52.09    4.80
   1   9   4   48.40    4.50
  -2  -9  -4   96.89    7.80
   2   9   4  112.19    8.00
  -3  -9  -4  201.58   14.30
   3   9   4  226.48   14.50
  -4  -9  -4    1.00    3.00
   4   9   4   -1.30    3.20
  -5  -9  -4    2.70    3.10
   5   9   4   -0.10    3.70
  -6  -9  -4   -0.20    3.40
   6   9   4   -2.00    4.50
  -7  -9  -4    4.30    4.00
   7   9   4    2.90    5.00
  -8  -9  -4   43.70    6.60
   8   9   4   39.50    7.70
   8 -10  -4   -2.50    5.00
  -8  10   4    1.60    5.30
   7 -10  -4   29.50    5.50
  -7  10   4   24.10    5.60
   6 -10  -4    2.20    3.70
  -6  10   4    2.50    3.80
   5 -10  -4   23.10    4.40
  -5  10   4   26.00    4.50
   4 -10  -4   75.89    7.20
  -4  10   4   89.69    7.40
   3 -10  -4  258.47   16.60
  -3  10   4  240.08   16.60
   2 -10  -4   10.80    3.20
  -2  10   4   14.20    3.40
   1 -10  -4  490.05   32.50
  -1  10   4  540.85   32.50
   0 -10  -4   -0.90    2.60
   0  10   4    1.20    2.70
  -1 -10  -4   36.30    4.50
   1  10   4   36.50    4.10
   1  10   4   35.90    4.30
  -2 -10  -4  114.09    8.50
   2  10   4  103.99    8.50
  -3 -10  -4  291.87   19.20
  -4 -10  -4   56.99    5.80
   4  10   4   43.30    5.80
  -5 -10  -4    0.70    3.40
   5  10   4    4.20    4.00
  -6 -10  -4    4.80    4.00
   6  10   4    5.80    4.90
  -7 -10  -4    4.50    4.50
   7  10   4    0.80    5.40
  -8 -10  -4   45.10    7.00
   8  10   4   27.70    7.80
   8 -11  -4    1.90    5.70
   7 -11  -4   27.00    5.80
  -7  11   4   13.60    5.40
   6 -11  -4   22.70    5.10
  -6  11   4   24.10    5.00
   5 -11  -4   11.00    4.10
  -5  11   4    7.90    3.90
   4 -11  -4    5.20    3.60
  -4  11   4    4.10    3.70
   3 -11  -4   -0.20    3.60
  -3  11   4   -0.10    3.40
   2 -11  -4    0.70    3.30
  -2  11   4    0.80    3.20
   1 -11  -4    8.10    3.60
  -1  11   4    9.30    3.10
   0 -11  -4   99.49    8.20
   0  11   4  101.29    7.80
  -1 -11  -4  565.54   36.50
   1  11   4  588.54   36.70
   1  11   4  585.34   36.30
  -2 -11  -4  136.69   10.20
   2  11   4  134.59   10.30
  -3 -11  -4    0.50    3.30
   3  11   4    2.20    3.90
  -4 -11  -4    0.30    3.50
   4  11   4   -1.80    3.80
  -5 -11  -4   16.90    4.30
   5  11   4   20.40    5.60
  -6 -11  -4    0.40    4.30
   6  11   4   -2.10    5.10
  -7 -11  -4    8.90    5.00
   7  11   4    2.00    6.40
   7 -12  -4   45.90    7.30
  -7  12   4   37.50    7.40
   6 -12  -4    4.00    4.80
  -6  12   4   -0.70    4.70
   5 -12  -4   25.80    5.20
  -5  12   4   26.00    5.30
   4 -12  -4   12.90    4.50
  -4  12   4    9.80    4.20
   3 -12  -4   80.89    7.40
  -3  12   4   66.49    7.20
   2 -12  -4    8.60    4.00
  -2  12   4    7.70    3.60
   1 -12  -4   11.80    3.90
  -1  12   4   10.20    3.50
   0 -12  -4   11.50    4.10
   0  12   4   22.60    4.30
  -1 -12  -4   20.60    4.40
  -2 -12  -4    4.60    3.60
   2  12   4    4.10    3.90
  -3 -12  -4    8.80    3.90
   3  12   4    1.80    4.40
  -4 -12  -4    3.60    4.10
   4  12   4   13.40    4.80
  -5 -12  -4   57.79    7.00
   5  12   4   58.49    7.40
  -6 -12  -4   16.60    5.50
   6  12   4   25.80    6.60
  -7 -12  -4    3.90    6.20
   7  12   4    3.60    7.70
   6 -13  -4   10.00    5.80
  -6  13   4   17.00    6.70
   5 -13  -4   -0.90    4.90
  -5  13   4    2.80    4.80
   4 -13  -4    5.80    4.70
  -4  13   4    5.10    4.50
   3 -13  -4   -0.60    4.90
  -3  13   4    1.90    4.40
   2 -13  -4    6.70    4.30
  -2  13   4    9.80    4.10
   1 -13  -4   29.30    5.20
  -1  13   4   32.20    5.00
   0 -13  -4   96.39    9.00
   0  13   4  111.09   12.10
  -1 -13  -4   73.69    7.60
  -2 -13  -4    0.80    3.80
  -3 -13  -4   24.20    5.20
   3  13   4   38.20    6.90
  -4 -13  -4   57.19    7.10
   4  13   4   64.59    7.80
  -5 -13  -4   33.40    6.20
   5  13   4   28.90    6.70
  -6 -13  -4    6.90    6.30
   6  13   4   11.30    7.70
   5 -14  -4   14.30    6.90
  -5  14   4   17.30    6.10
   4 -14  -4    2.80    6.00
  -4  14   4    1.40    4.90
   3 -14  -4    2.30    5.10
  -3  14   4   -1.40    4.80
   2 -14  -4    7.40    5.20
  -2  14   4    4.30    4.30
   1 -14  -4    0.80    5.00
  -1  14   4   -1.80    4.60
   0 -14  -4    0.90    4.50
  -1 -14  -4    4.60    4.60
  -2 -14  -4   33.30    6.00
  -3 -14  -4   26.00    6.20
  -4 -14  -4    4.20    6.00
  -5 -14  -4   46.20    7.70
   5  14   4   59.79    8.40
   4 -15  -4    1.10    6.40
  -4  15   4    2.80    5.80
   3 -15  -4    1.30    6.00
  -3  15   4   -2.10    5.80
   2 -15  -4    4.70    6.10
  -2  15   4   -0.50    4.80
   1 -15  -4   15.70    5.70
   0 -15  -4    4.00    5.40
  -1 -15  -4    7.00    6.00
  -2 -15  -4    2.20    6.10
  -3 -15  -4   24.00    6.50
  -4 -15  -4   -0.40    6.10
  -2  16   4  106.49   11.00
   1 -16  -4   13.90    6.70
   0 -16  -4    0.00    6.90
  -1 -16  -4    6.00    6.40
  -2 -16   5    5.60    6.50
  -1 -16   5    7.10    6.50
   0  16  -5    4.70    6.20
   0 -16   5    3.60    6.60
  -1  16  -5    4.20    6.10
   1 -16   5   -4.00    7.10
  -2  16  -5    6.10    6.30
   2 -16   5    8.90    6.60
  -3 -15   5    6.60    6.40
  -2 -15   5    7.30    6.30
  -1 -15   5    1.50    5.90
   0  15  -5    0.90    5.10
   0 -15   5   -1.10    5.90
  -1  15  -5    0.60    5.60
   1 -15   5   -3.30    5.70
  -2  15  -5    4.70    5.30
   2 -15   5    5.90    5.70
  -3  15  -5    2.40    5.40
   3 -15   5    5.30    5.60
  -4  15  -5   32.00    7.10
   4 -15   5   34.20    7.10
   5  14  -5    5.70    6.20
  -3 -14   5   -1.10    4.70
  -2 -14   5   17.20    5.20
   1  14  -5   39.10    6.20
  -1 -14   5   37.40    6.50
   0  14  -5    2.40    4.30
   0 -14   5    2.20    5.10
  -1  14  -5    6.50    4.50
   1 -14   5    4.30    5.20
  -2  14  -5    1.40    4.70
   2 -14   5   -1.00    4.50
  -3  14  -5   19.80    5.50
   3 -14   5   20.40    5.50
  -4  14  -5   11.60    5.40
   4 -14   5   11.60    5.30
  -5  14  -5   -0.60    5.40
   5 -14   5   -2.30    5.40
   6  13  -5   20.40    6.70
   5  13  -5    6.40    5.20
   4  13  -5    2.60    4.80
  -4 -13   5   -0.70    4.80
  -3 -13   5   27.70    5.20
  -2 -13   5    0.00    4.00
   1  13  -5   29.90    5.50
  -1 -13   5   33.30    5.40
   0  13  -5   12.00    4.20
   0 -13   5    7.60    4.30
  -1  13  -5    0.00    3.80
   1 -13   5   -0.90    4.50
  -2  13  -5  152.68   11.70
   2 -13   5  149.49   11.60
  -3  13  -5   16.70    5.00
   3 -13   5   25.10    5.00
  -4  13  -5    2.30    4.50
   4 -13   5    1.90    4.30
  -5  13  -5   36.10    6.60
   5 -13   5   39.50    6.20
  -6  13  -5   -1.50    5.50
   6 -13   5    0.90    5.30
   7  12  -5    4.50    7.20
   6  12  -5    9.40    5.60
   5  12  -5    2.50    4.50
   4  12  -5   15.60    4.90
  -4 -12   5    5.60    4.40
   3  12  -5   86.29    8.30
  -3 -12   5   91.69    8.60
   2  12  -5    9.10    3.70
  -2 -12   5    5.60    3.70
   1  12  -5   48.50    6.00
  -1 -12   5   51.09    5.90
   0  12  -5    9.80    3.70
   0 -12   5    9.40    3.80
  -1  12  -5  189.48   12.90
   1 -12   5  166.18   12.70
  -2  12  -5   22.10    4.50
   2 -12   5   12.50    4.00
  -3  12  -5   -1.30    3.50
   3 -12   5    2.70    3.50
  -4  12  -5    4.70    3.80
   4 -12   5   -1.50    3.60
  -5  12  -5   -1.60    4.40
   5 -12   5    2.00    3.90
  -6  12  -5   10.10    5.20
   6 -12   5    6.90    4.70
  -7  12  -5   16.50    6.20
   7 -12   5   14.60    5.60
   7  11  -5   20.30    6.60
   6  11  -5    7.00    5.00
   5  11  -5   -0.10    3.90
  -5 -11   5    2.20    4.20
   4  11  -5    2.10    4.20
  -4 -11   5   -3.10    3.40
   3  11  -5   15.50    3.80
  -3 -11   5   16.10    4.20
   2  11  -5    5.40    3.30
   2  11  -5    9.90    3.30
  -2 -11   5    9.00    3.40
   1  11  -5    2.40    3.40
  -1 -11   5    2.40    3.10
   0  11  -5   26.70    4.30
   0 -11   5   37.90    4.90
  -1  11  -5   39.30    5.10
   1 -11   5   52.89    5.30
  -2  11  -5  183.18   13.70
   2 -11   5  203.18   13.40
  -3  11  -5  426.26   29.50
   3 -11   5  496.85   29.50
  -4  11  -5   47.30    6.00
   4 -11   5   54.49    5.80
  -5  11  -5    1.00    3.90
   5 -11   5   -0.90    3.40
  -6  11  -5   17.30    5.20
   6 -11   5   26.10    5.00
  -7  11  -5    3.40    4.90
   7 -11   5    2.00    4.60
  -8  11  -5    2.70    6.60
   8  10  -5    8.70    6.60
   7  10  -5   23.40    6.20
   6  10  -5   21.70    5.80
   5  10  -5   10.60    4.30
  -5 -10   5   15.90    4.10
   4  10  -5    1.40    3.70
  -4 -10   5   -1.10    3.00
   3  10  -5  147.39   11.70
  -3 -10   5  180.28   11.70
   2  10  -5   -0.30    2.70
   2  10  -5   -0.10    2.90
  -2 -10   5    0.60    2.70
   1  10  -5  204.48   13.60
   1  10  -5  198.98   13.40
  -1 -10   5  204.48   13.80
   0  10  -5   46.00    4.90
   0 -10   5   46.00    4.90
  -1  10  -5  248.48   16.10
   1 -10   5  235.28   15.90
  -2  10  -5   -1.00    2.80
   2 -10   5    2.10    2.80
  -3  10  -5  153.28   11.60
   3 -10   5  167.28   11.40
  -4  10  -5  331.07   21.30
   4 -10   5  313.77   20.90
  -5  10  -5   30.70    5.10
   5 -10   5   44.70    5.10
  -6  10  -5    0.80    4.40
   6 -10   5   -0.10    3.50
  -7  10  -5   15.20    5.00
   7 -10   5   10.20    4.30
  -8  10  -5   12.20    5.70
   8 -10   5   15.50    5.50
   8   9  -5   33.40    7.10
   7   9  -5   14.00    5.80
   6   9  -5   43.90    6.30
  -6  -9   5   52.09    5.90
   5   9  -5    2.30    3.60
  -5  -9   5    0.30    3.30
   4   9  -5   -1.20    3.40
  -4  -9   5    0.10    3.00
   3   9  -5   26.10    3.90
  -3  -9   5   32.90    3.80
  -3  -9   5   26.50    3.70
   2   9  -5   53.09    4.90
   2   9  -5   40.30    4.50
  -2  -9   5   49.80    4.70
   1   9  -5    3.70    2.00
   1   9  -5    1.60    2.30
  -1  -9   5    1.90    2.30
   0   9  -5   46.20    3.80
   0   9  -5   40.90    4.40
   0  -9   5   40.20    4.30
  -1   9  -5   70.09    6.00
   1  -9   5   70.09    5.80
  -2   9  -5  299.77   19.30
   2  -9   5  292.77   19.00
  -3   9  -5  166.78   12.00
   3  -9   5  181.18   11.90
  -4   9  -5    1.60    3.00
   4  -9   5    1.50    2.70
  -5   9  -5  520.25   32.20
   5  -9   5  490.65   31.90
  -6   9  -5   43.70    5.70
   6  -9   5   50.69    5.50
  -7   9  -5   66.99    7.60
   7  -9   5   84.49    7.50
  -8   9  -5   41.80    6.30
   8  -9   5   24.30    5.70
  -9   9  -5   58.89    8.10
   9   8  -5   24.70    7.10
   8   8  -5    9.20    5.20
   7   8  -5  104.69   10.40
   6   8  -5  107.79    9.00
  -6  -8   5   95.49    8.30
   5   8  -5  145.19   11.00
  -5  -8   5  149.69   10.50
   4   8  -5   73.79    6.70
  -4  -8   5   67.89    6.10
  -4  -8   5   85.59    6.10
   3   8  -5    5.10    2.90
  -3  -8   5    6.10    2.30
  -3  -8   5    2.00    2.20
   2   8  -5  317.57   20.20
   2   8  -5  311.67   20.20
  -2  -8   5  321.47   20.10
   1   8  -5   75.19    6.00
   1   8  -5   80.39    5.80
  -1  -8   5   74.99    5.90
   0   8  -5    3.70    2.30
   0   8  -5    2.50    1.60
   0  -8   5    3.00    2.00
  -1   8  -5   -0.30    1.30
  -1   8  -5    0.80    2.00
   1  -8   5    1.30    2.10
  -2   8  -5   68.19    5.30
   2  -8   5   55.19    5.00
  -3   8  -5  135.19   10.00
   3  -8   5  145.69    9.80
  -4   8  -5   17.00    3.40
   4  -8   5   10.30    2.80
  -5   8  -5  143.69   11.00
   5  -8   5  162.48   10.80
  -6   8  -5   71.79    6.80
   6  -8   5   69.49    6.80
  -7   8  -5   24.20    4.70
   7  -8   5   24.60    4.40
  -8   8  -5   28.30    5.40
   8  -8   5   22.30    5.20
  -9   8  -5    5.10    5.80
   9  -8   5    4.30    5.30
   9   7  -5   15.40    7.00
   8   7  -5   16.40    5.30
   7   7  -5    6.60    4.20
  -7  -7   5    5.60    3.50
   6   7  -5   86.89    8.70
  -6  -7   5   95.99    7.40
   5   7  -5   -1.70    2.80
  -5  -7   5    0.80    2.70
   4   7  -5   25.80    3.90
  -4  -7   5   29.80    3.30
  -4  -7   5   26.80    3.30
   3   7  -5   97.79    7.20
  -3  -7   5   86.29    6.80
  -3  -7   5  100.19    6.70
   2   7  -5   75.19    6.00
   2   7  -5   88.89    6.20
  -2  -7   5   86.49    6.20
   1   7  -5   21.50    2.80
   1   7  -5   27.10    2.70
  -1  -7   5   15.40    2.50
   0   7  -5   55.29    4.60
   0   7  -5   57.19    4.20
   0  -7   5   56.89    4.50
  -1   7  -5    3.90    1.90
  -1   7  -5    3.00    1.30
   1  -7   5    2.30    1.70
  -2   7  -5  121.29    7.60
  -2   7  -5  125.79    8.40
   2  -7   5  112.09    8.20
  -3   7  -5  123.79    8.20
   3  -7   5  101.89    7.80
  -4   7  -5   64.79    5.80
   4  -7   5   67.19    5.50
  -5   7  -5    8.90    3.10
   5  -7   5    5.80    2.60
  -6   7  -5    1.00    2.90
   6  -7   5    3.30    2.90
  -7   7  -5   18.80    4.20
   7  -7   5   28.50    4.40
  -8   7  -5    8.70    4.20
   8  -7   5   12.20    4.50
  -9   7  -5   -0.70    5.30
   9  -7   5    2.80    5.10
   9   6  -5   22.30    6.80
   8   6  -5    7.70    5.00
   7   6  -5   22.40    5.10
  -7  -6   5   13.90    4.00
   6   6  -5  184.88   13.30
  -6  -6   5  186.38   12.50
   5   6  -5   95.79    7.70
  -5  -6   5   94.99    6.90
  -5  -6   5   90.39    6.90
   4   6  -5   28.10    3.80
  -4  -6   5   29.10    3.30
  -4  -6   5   28.80    3.20
   3   6  -5  295.57   18.70
  -3  -6   5  299.57   18.40
  -3  -6   5  281.37   18.40
   2   6  -5  118.19    8.70
   2   6  -5  128.89    8.80
  -2  -6   5  146.29    8.70
   1   6  -5   93.59    6.00
   1   6  -5   83.09    6.00
  -1  -6   5   79.19    5.90
   0   6  -5  333.37   19.90
   0   6  -5  317.57   20.20
   0  -6   5  310.77   20.00
  -1   6  -5   24.30    2.30
  -1   6  -5   27.60    3.00
   1  -6   5   30.90    2.90
  -2   6  -5   20.90    1.90
  -2   6  -5   24.90    3.00
   2  -6   5   19.70    2.50
  -3   6  -5    5.00    2.10
   3  -6   5    5.10    2.10
  -4   6  -5  126.19    8.90
   4  -6   5  125.69    8.70
  -5   6  -5  127.39    9.40
   5  -6   5  137.79    9.40
  -6   6  -5  119.19    9.30
   6  -6   5  126.79    9.10
  -7   6  -5    4.00    3.30
   7  -6   5    8.00    3.40
  -8   6  -5   17.50    4.70
   8  -6   5   14.70    4.40
   9  -6   5   -1.00    4.60
  10   5  -5   33.50    8.30
   9   5  -5    3.10    5.10
   8   5  -5   33.60    5.70
   7   5  -5   37.40    5.40
  -7  -5   5   35.80    4.40
   6   5  -5   45.80    5.10
  -6  -5   5   31.90    4.20
   5   5  -5    9.60    3.10
  -5  -5   5    5.50    2.50
  -5  -5   5    9.40    2.40
   4   5  -5    1.40    2.20
  -4  -5   5    1.40    1.90
  -4  -5   5    1.20    1.50
   3   5  -5  705.93   44.50
  -3  -5   5  733.53   44.20
  -3  -5   5  720.43   44.20
   2   5  -5   41.00    3.50
  -2  -5   5   37.40    3.30
  -2  -5   5   39.90    3.30
   1   5  -5    4.20    1.50
   1   5  -5    4.30    1.50
  -1  -5   5    4.40    1.40
   0   5  -5  166.88   11.10
   0   5  -5  180.48   10.90
   0  -5   5  165.28   10.90
  -1   5  -5   53.69    4.30
  -1   5  -5   55.99    3.80
   1  -5   5   52.39    4.10
  -2   5  -5   25.70    2.90
  -2   5  -5   26.30    2.10
   2  -5   5   23.70    2.60
  -3   5  -5   14.90    2.40
   3  -5   5   10.20    2.10
   3  -5   5   13.30    1.50
  -4   5  -5  266.47   17.20
   4  -5   5  276.57   16.70
   4  -5   5  258.67   17.10
  -5   5  -5   48.20    4.90
   5  -5   5   47.70    4.50
  -6   5  -5  136.49   10.00
   6  -5   5  146.09   10.00
  -7   5  -5   80.89    7.30
   7  -5   5   82.49    7.10
  -8   5  -5   -3.40    3.80
   8  -5   5    0.10    3.80
   9  -5   5    2.70    4.40
  10  -5   5   10.90    5.80
  10   4  -5   51.89    8.90
   9   4  -5    3.40    5.00
   8   4  -5   83.69    8.00
  -8  -4   5   67.79    7.40
   7   4  -5  253.17   17.00
  -7  -4   5  240.98   16.30
   6   4  -5  309.67   19.20
  -6  -4   5  274.67   18.60
  -6  -4   5  289.77   18.50
   5   4  -5   10.90    2.90
  -5  -4   5   12.20    2.40
  -5  -4   5   17.30    2.70
   4   4  -5  195.38   13.80
  -4  -4   5  224.38   13.50
  -4  -4   5  207.48   13.40
   3   4  -5  813.22   51.19
  -3  -4   5  837.32   50.89
  -3  -4   5  850.01   51.09
   2   4  -5  187.18   12.60
  -2  -4   5  195.28   12.30
  -2  -4   5  205.98   12.50
   1   4  -5  121.79    8.30
   1   4  -5  127.69    8.20
  -1  -4   5  130.09    8.10
   0   4  -5  142.39    8.50
   0   4  -5  127.89    8.60
   0  -4   5  128.79    8.40
  -1   4  -5  994.90   61.89
  -1   4  -5 1048.90   61.59
   1  -4   5  993.80   61.69
  -2   4  -5  338.97   21.30
  -2   4  -5  353.86   21.00
   2  -4   5  329.97   21.20
  -3   4  -5  179.78   11.70
   3  -4   5  187.98   11.30
   3  -4   5  170.68   11.60
  -4   4  -5  397.36   23.00
   4  -4   5  339.87   22.80
   4  -4   5  361.26   22.50
  -5   4  -5    3.40    2.00
  -5   4  -5    5.20    2.30
   5  -4   5    6.50    2.10
  -6   4  -5   -1.40    2.20
  -6   4  -5    1.80    2.60
  -7   4  -5   17.10    3.60
  -7   4  -5   15.20    3.70
   9  -4   5   21.50    5.10
  10  -4   5    4.40    5.40
  10   3  -5    4.30    5.60
   9   3  -5   12.20    5.60
   8   3  -5   14.30    4.80
  -8  -3   5    9.60    3.80
   7   3  -5   29.00    5.10
  -7  -3   5   27.40    3.80
   6   3  -5    9.50    3.20
  -6  -3   5    6.10    2.60
  -6  -3   5   12.50    2.90
   5   3  -5   64.69    5.80
  -5  -3   5   72.39    5.50
  -5  -3   5   67.49    5.30
   4   3  -5   89.99    6.70
  -4  -3   5   85.99    6.20
  -4  -3   5   95.19    6.40
   3   3  -5   22.20    2.70
  -3  -3   5   18.90    2.10
  -3  -3   5   20.20    2.20
   2   3  -5   67.79    5.00
  -2  -3   5   76.19    4.70
  -2  -3   5   66.29    4.90
   1   3  -5   29.20    2.40
   1   3  -5   24.30    2.40
  -1  -3   5   28.50    2.10
   0   3  -5  243.38   16.10
   0   3  -5  267.37   16.00
   0  -3   5  263.67   15.90
  -1   3  -5  257.27   15.50
  -1   3  -5  248.78   15.30
   1  -3   5  237.68   15.30
  -2   3  -5  124.59    8.20
  -2   3  -5  131.49    7.90
   2  -3   5  117.59    8.00
  -3   3  -5  286.37   18.00
  -3   3  -5  290.87   18.00
   3  -3   5  284.67   17.70
  -4   3  -5  166.38   11.40
  -4   3  -5  174.58   11.50
   4  -3   5  184.68   11.20
  -5   3  -5    0.40    2.00
  -5   3  -5    0.70    1.90
   5  -3   5    0.20    1.90
  -6   3  -5   15.00    3.10
  -6   3  -5   17.50    3.00
   6  -3   5   16.80    3.00
  -7   3  -5   31.80    3.80
  -7   3  -5   18.40    3.90
  -8   3  -5   19.20    4.30
  -9   3  -5   90.59    8.60
 -10   3  -5   22.80    6.30
  10   2  -5    4.50    6.10
   9   2  -5   38.60    6.10
   8   2  -5    2.80    3.70
  -8  -2   5    1.60    3.30
   7   2  -5   -0.60    3.10
  -7  -2   5    1.10    2.90
  -7  -2   5    3.50    2.60
   6   2  -5   35.80    4.60
  -6  -2   5   40.80    4.30
  -6  -2   5   47.70    4.60
   5   2  -5  848.32   51.79
  -5  -2   5  823.72   51.39
  -5  -2   5  847.72   51.49
  -4  -2   5 2304.37  143.89
  -4  -2   5 2431.26  143.69
   3   2  -5  400.46   26.00
  -3  -2   5  438.96   25.80
  -3  -2   5  415.76   25.90
   2   2  -5  360.16   22.80
  -2  -2   5  376.36   22.50
  -2  -2   5  366.56   22.70
   1   2  -5 2313.57  141.09
  -1  -2   5 2235.38  141.09
  -1  -2   5 2427.46  140.89
   0   2  -5 4433.26  278.77
   0   2  -5 4689.53  278.77
   0  -2   5 4685.23  278.57
  -1   2  -5  816.32   49.70
  -1   2  -5  839.12   49.80
  -1   2  -5  797.42   49.90
  -2   2  -5    3.80    1.20
  -2   2  -5    5.00    1.00
  -2   2  -5    2.70    1.00
  -3   2  -5   17.40    1.90
  -3   2  -5   15.00    2.00
   3  -2   5   14.90    1.70
  -4   2  -5   30.70    3.00
  -4   2  -5   34.30    3.20
   4  -2   5   30.00    2.90
  -5   2  -5   95.39    6.60
  -5   2  -5   83.59    6.70
   5  -2   5   94.49    6.70
  -6   2  -5   57.79    5.10
  -6   2  -5   50.99    4.70
   6  -2   5   53.29    5.10
  -7   2  -5   30.70    3.90
  -7   2  -5   30.60    4.20
   7  -2   5   26.60    4.10
  -8   2  -5   39.90    5.20
  -9   2  -5    2.40    4.10
 -10   2  -5    7.00    5.60
   9   1  -5   17.70    4.80
  -9  -1   5   20.10    5.50
   8   1  -5    3.50    3.60
  -8  -1   5    2.20    3.00
   7   1  -5    2.30    3.30
  -7  -1   5    1.70    2.60
  -7  -1   5    1.40    2.40
   6   1  -5   19.10    3.50
  -6  -1   5   18.40    3.00
  -6  -1   5   14.10    2.60
   5   1  -5   13.30    2.80
  -5  -1   5   10.70    2.20
  -5  -1   5   18.20    2.60
   4   1  -5  588.24   37.50
  -4  -1   5  619.94   37.50
  -4  -1   5  615.34   37.30
   3   1  -5 1343.67   80.79
  -3  -1   5 1286.07   80.69
  -3  -1   5 1348.17   80.49
   2   1  -5 1689.63  104.49
  -2  -1   5 1756.52  104.19
  -2  -1   5 1712.73  104.49
   1   1  -5 1689.13  100.09
  -1  -1   5 1607.04  100.09
  -1  -1   5 1648.94   99.79
   0   1  -5  342.17   21.30
   0   1  -5  358.86   21.20
   0  -1   5  339.57   21.40
  -1   1  -5  681.53   42.80
  -1   1  -5  708.33   42.70
  -1   1  -5  716.73   42.80
  -2   1  -5    2.10    1.00
  -2   1  -5    1.20    0.80
  -2   1  -5    2.30    0.90
  -3   1  -5   69.59    4.80
  -3   1  -5   72.59    5.00
   3  -1   5   67.29    4.80
  -4   1  -5   23.90    2.60
  -4   1  -5   16.90    2.10
   4  -1   5   21.10    2.50
  -5   1  -5   16.00    2.60
  -5   1  -5   16.30    2.20
   5  -1   5   11.90    2.40
  -6   1  -5    7.80    2.10
  -6   1  -5    9.80    2.70
   6  -1   5    8.00    2.90
  -7   1  -5    0.30    2.50
   7  -1   5    0.50    3.00
  -8   1  -5    0.70    3.70
   8  -1   5    4.30    3.60
  -9   1  -5   82.09    8.10
 -10   1  -5    9.90    6.00
   9   0  -5    4.60    4.70
  -9   0   5    3.00    4.00
   8   0  -5    7.30    4.00
  -8   0   5    8.00    3.90
  -8   0   5   10.50    3.40
   7   0  -5   46.80    5.10
  -7   0   5   45.80    4.80
  -7   0   5   40.60    4.90
   6   0  -5   11.40    3.00
  -6   0   5   15.60    2.90
  -6   0   5   10.10    2.40
   5   0  -5  248.88   16.20
  -5   0   5  242.58   15.90
  -5   0   5  261.87   16.10
   4   0  -5   60.89    4.80
  -4   0   5   62.39    4.60
  -4   0   5   69.49    5.00
   3   0  -5   12.90    1.90
  -3   0   5   16.60    1.70
  -3   0   5   20.40    2.20
   2   0  -5 4434.56  269.27
  -2   0   5 4368.46  269.27
  -2   0   5 4531.45  269.07
   1   0  -5   50.29    3.10
   1   0  -5   44.50    3.40
  -1   0   5   51.59    3.50
   0   0  -5  259.57   15.80
   0   0  -5  258.97   15.60
   0   0   5  247.18   15.80
  -1   0  -5   91.39    5.80
  -1   0  -5   91.39    5.80
  -1   0  -5   88.99    5.90
  -2   0  -5 3786.22  226.38
  -2   0  -5 3720.93  226.58
   2   0   5 3710.33  226.48
  -3   0  -5   58.59    4.00
  -3   0  -5   65.19    4.40
   3   0   5   54.59    4.30
  -4   0  -5  956.50   58.39
  -4   0  -5  970.90   58.09
   4   0   5  930.61   58.29
  -5   0  -5  634.44   38.00
  -5   0  -5  613.34   38.40
   5   0   5  607.34   38.30
  -6   0  -5   41.70    4.50
  -6   0  -5   41.70    4.20
   6   0   5   46.40    4.80
  -7   0  -5   28.50    4.10
   7   0   5   28.80    4.20
  -8   0  -5   66.39    6.80
   8   0   5   73.89    7.60
  -9   0  -5    0.60    4.00
 -10   0  -5    5.70    5.10
  -9   1   5    8.50    4.70
   8  -1  -5   63.29    6.30
  -8   1   5   58.59    6.20
  -8   1   5   57.49    6.00
   7  -1  -5   27.00    4.10
  -7   1   5   33.90    4.00
  -7   1   5   29.90    4.40
   6  -1  -5   14.20    2.90
  -6   1   5    8.20    2.40
  -6   1   5   15.20    2.80
   5  -1  -5   10.10    2.30
  -5   1   5   14.50    2.30
  -5   1   5   15.20    2.60
   4  -1  -5  284.57   18.40
  -4   1   5  294.97   18.30
  -4   1   5  300.87   18.60
   3  -1  -5  356.56   21.50
   3  -1  -5  348.97   21.60
  -3   1   5  339.87   21.70
   2  -1  -5   17.00    1.90
   2  -1  -5   19.80    1.70
  -2   1   5   23.20    2.20
   1  -1  -5  183.68   11.40
   1  -1  -5  190.08   11.60
  -1   1   5  183.58   11.60
   0  -1  -5 2774.22  172.18
   0  -1  -5 2893.81  172.08
   0   1   5 2858.61  172.18
  -1  -1  -5 1336.37   80.59
  -1  -1  -5 1301.37   80.59
   1   1   5 1343.87   80.49
  -2  -1  -5  740.03   45.10
  -2  -1  -5  752.72   44.80
   2   1   5  720.43   45.10
  -3  -1  -5 2357.36  144.99
  -3  -1  -5 2446.66  144.69
   3   1   5 2357.06  144.99
  -4  -1  -5   71.29    4.70
  -4  -1  -5   74.79    5.40
   4   1   5   68.19    5.50
  -5  -1  -5  123.29    7.20
  -5  -1  -5  104.39    7.80
   5   1   5   89.19    7.80
  -6  -1  -5   48.90    5.10
   6   1   5   64.09    5.40
  -7  -1  -5    1.10    2.90
   7   1   5   -0.40    3.00
  -8  -1  -5   86.69    7.70
   8   1   5   84.99    8.60
  -9  -1  -5   21.50    5.00
   9   1   5   45.70    6.10
 -10  -1  -5    2.30    4.90
   9  -2  -5   58.39    6.50
   8  -2  -5    7.40    3.10
  -8   2   5    2.50    3.70
   7  -2  -5   64.39    5.70
   7  -2  -5   52.79    5.70
  -7   2   5   62.99    6.20
   6  -2  -5   -0.40    2.10
   6  -2  -5    2.00    2.20
  -6   2   5    0.80    2.30
   5  -2  -5   20.40    2.50
   5  -2  -5   19.00    2.70
  -5   2   5   20.20    2.90
   4  -2  -5  621.94   37.00
   4  -2  -5  601.44   37.00
  -4   2   5  581.44   37.20
   3  -2  -5    2.50    1.20
   3  -2  -5    2.10    1.10
  -3   2   5    2.40    1.60
   2  -2  -5 1100.69   67.19
   2  -2  -5 1120.89   67.19
  -2   2   5 1096.49   67.39
   1  -2  -5  363.46   22.40
   1  -2  -5  369.16   22.40
  -1   2   5  360.16   22.50
   0  -2  -5 1200.78   72.29
   0  -2  -5 1205.48   72.29
   0   2   5 1165.08   72.29
  -1  -2  -5  177.58   10.80
  -1  -2  -5  166.28   10.80
   1   2   5  170.48   10.60
  -2  -2  -5    0.70    1.10
   2   2   5   -0.10    0.40
   2   2   5    1.20    1.20
  -3  -2  -5   26.10    2.70
   3   2   5   24.80    2.70
  -4  -2  -5  620.64   39.20
   4   2   5  649.93   39.30
  -5  -2  -5   98.19    7.00
   5   2   5   90.39    7.30
  -6  -2  -5   13.40    3.00
   6   2   5    4.70    2.90
  -7  -2  -5  402.86   26.80
   7   2   5  437.36   27.10
  -8  -2  -5   20.50    4.20
   8   2   5   11.10    4.40
  -9  -2  -5   23.40    5.00
   9   2   5   16.60    5.20
 -10  -2  -5   20.90    6.30
  10   2   5    9.10    6.30
  10  -3  -5   39.50    6.70
   9  -3  -5    1.50    3.70
  -9   3   5    0.50    4.10
   8  -3  -5   45.20    5.30
  -8   3   5   39.70    5.70
   7  -3  -5    0.10    2.40
  -7   3   5   -0.90    2.90
   6  -3  -5    4.30    2.50
   6  -3  -5    6.20    2.20
  -6   3   5    3.10    2.60
   5  -3  -5   32.40    3.40
   5  -3  -5   36.30    3.50
  -5   3   5   35.60    3.90
   4  -3  -5   18.60    2.30
   4  -3  -5   22.60    2.40
  -4   3   5   18.80    2.80
   3  -3  -5  133.09    8.80
   3  -3  -5  139.19    8.90
  -3   3   5  140.69    9.20
   2  -3  -5    0.10    0.90
   2  -3  -5   -0.70    0.90
  -2   3   5   -1.50    1.30
   1  -3  -5   79.19    5.10
   1  -3  -5   79.09    5.20
  -1   3   5   76.99    5.40
   0  -3  -5  380.16   23.00
   0  -3  -5  370.46   23.00
   0   3   5  372.56   23.00
  -1  -3  -5  137.29    8.90
   1   3   5  136.99    8.70
   1   3   5  142.99    8.90
  -2  -3  -5  177.48   11.40
   2   3   5  178.08   11.40
  -3  -3  -5  190.58   12.40
   3   3   5  195.78   12.60
  -4  -3  -5  798.82   47.90
   4   3   5  757.12   47.90
  -5  -3  -5   14.50    2.70
   5   3   5    8.30    2.80
  -6  -3  -5   32.20    4.20
   6   3   5   36.40    4.60
  -7  -3  -5    5.10    3.00
   7   3   5    0.10    3.50
  -8  -3  -5   -0.50    3.40
   8   3   5   -0.80    3.90
  -9  -3  -5    6.40    4.60
   9   3   5    2.60    5.50
 -10  -3  -5    2.20    5.30
  10   3   5    3.90    6.30
  10  -4  -5   -1.60    5.40
   9  -4  -5    3.30    4.50
  -9   4   5    9.00    4.60
   8  -4  -5  136.69    9.90
  -8   4   5  116.09    9.90
   7  -4  -5    0.80    2.60
  -7   4   5    2.70    3.20
   6  -4  -5   33.50    3.70
  -6   4   5   24.10    4.00
   5  -4  -5   39.30    3.70
   5  -4  -5   43.00    3.80
  -5   4   5   37.90    4.30
   4  -4  -5  321.17   20.30
   4  -4  -5  340.17   20.60
  -4   4   5  322.97   20.90
   3  -4  -5   52.19    3.80
   3  -4  -5   59.49    4.10
  -3   4   5   49.50    4.40
   2  -4  -5   10.00    1.30
   2  -4  -5    8.90    1.50
  -2   4   5    6.60    1.80
   1  -4  -5  668.43   40.90
   1  -4  -5  666.23   40.80
  -1   4   5  670.93   41.00
   0  -4  -5    3.10    1.30
   0   4   5    5.30    1.40
   0   4   5    9.50    1.30
  -1  -4  -5   20.60    2.20
   1   4   5   20.00    2.10
   1   4   5   18.60    1.80
  -2  -4  -5  229.48   14.50
   2   4   5  230.38   14.00
   2   4   5  223.58   14.50
  -3  -4  -5  269.57   17.70
   3   4   5  292.87   17.90
  -4  -4  -5   -0.10    1.80
   4   4   5    2.10    2.20
  -5  -4  -5  103.79    8.00
   5   4   5  117.49    8.40
  -6  -4  -5  171.38   11.70
   6   4   5  162.48   12.00
  -7  -4  -5    1.40    3.10
   7   4   5   -1.60    3.70
  -8  -4  -5    4.40    3.70
   8   4   5    1.90    4.60
  -9  -4  -5   53.99    7.10
   9   4   5   86.99    8.80
 -10  -4  -5   30.70    6.70
  10   4   5   29.70    7.80
  10  -5  -5  198.98   15.30
 -10   5   5  194.18   15.10
   9  -5  -5    0.70    4.60
  -9   5   5    3.20    5.10
   8  -5  -5   68.19    6.40
  -8   5   5   53.89    7.00
   7  -5  -5   22.60    3.70
  -7   5   5   14.70    4.00
   6  -5  -5   85.09    6.60
  -6   5   5   81.89    7.10
   5  -5  -5   25.30    3.30
  -5   5   5   34.90    4.10
   4  -5  -5  135.19    8.50
   4  -5  -5  129.09    8.90
  -4   5   5  128.59    9.20
   3  -5  -5  183.98   11.20
   3  -5  -5  178.38   11.60
  -3   5   5  170.68   11.80
   2  -5  -5  191.08   11.60
   2  -5  -5  177.58   11.20
  -2   5   5  168.08   11.60
   1  -5  -5   41.40    3.10
   1  -5  -5   40.70    3.50
  -1   5   5   41.60    3.50
   0  -5  -5   27.30    2.70
   0   5   5   21.80    2.40
   0   5   5   26.90    2.40
  -1  -5  -5  305.87   19.40
   1   5   5  315.07   19.30
   1   5   5  306.87   19.10
  -2  -5  -5  588.34   36.90
   2   5   5  606.44   36.50
   2   5   5  598.84   37.00
  -3  -5  -5   -0.30    1.70
   3   5   5   -0.90    1.90
  -4  -5  -5  100.79    8.00
   4   5   5  129.19    8.40
  -5  -5  -5   98.49    7.30
   5   5   5   92.09    7.60
  -6  -5  -5  150.58   11.40
   6   5   5  180.98   12.10
  -7  -5  -5  124.09    9.50
   7   5   5  119.79   10.00
  -8  -5  -5   -0.10    3.70
   8   5   5   -6.20    4.60
  -9  -5  -5    3.10    4.70
   9   5   5    1.40    6.20
 -10  -5  -5   18.00    6.50
  10   5   5   19.50    8.30
  10  -6  -5    9.30    5.70
 -10   6   5   14.60    7.00
   9  -6  -5   64.39    6.90
  -9   6   5   46.80    6.70
   8  -6  -5   87.59    8.10
  -8   6   5   84.59    8.20
   7  -6  -5   83.39    7.00
  -7   6   5   76.39    7.40
   6  -6  -5  150.18   10.20
  -6   6   5  136.59   10.50
   5  -6  -5    0.30    2.20
  -5   6   5    2.90    2.60
   4  -6  -5   35.30    3.50
  -4   6   5   28.40    3.80
   3  -6  -5   86.49    5.50
   3  -6  -5   68.59    4.80
  -3   6   5   61.59    5.60
   2  -6  -5   31.40    3.00
   2  -6  -5   24.90    2.30
  -2   6   5   25.40    3.10
   1  -6  -5   27.70    2.90
  -1   6   5   24.80    2.90
  -1   6   5   28.50    2.50
   0  -6  -5    4.30    1.70
   0   6   5    2.90    1.40
   0   6   5    2.00    1.60
  -1  -6  -5  182.68   12.50
   1   6   5  193.28   12.30
   1   6   5  205.68   12.50
  -2  -6  -5    0.20    1.70
   2   6   5    1.10    1.10
   2   6   5   -2.00    1.70
  -3  -6  -5   16.20    2.70
   3   6   5   21.40    3.30
  -4  -6  -5  862.71   54.79
   4   6   5  920.31   55.09
  -5  -6  -5   36.00    4.40
   5   6   5   42.60    5.10
  -6  -6  -5    4.10    3.20
   6   6   5   -0.50    3.40
  -7  -6  -5   44.90    5.50
   7   6   5   47.10    6.10
  -8  -6  -5    4.80    4.20
   8   6   5    7.60    5.00
  -9  -6  -5   30.20    6.50
   9   6   5   16.10    7.00
   9  -7  -5   11.50    5.60
  -9   7   5    7.80    5.30
   8  -7  -5   70.59    7.20
  -8   7   5   57.29    7.00
   7  -7  -5    2.30    3.20
  -7   7   5    3.70    3.70
   6  -7  -5    4.20    3.30
  -6   7   5   -0.80    3.30
   5  -7  -5    1.00    2.50
  -5   7   5    4.40    3.00
   4  -7  -5    4.50    2.60
  -4   7   5    3.80    2.70
   3  -7  -5  113.39    8.10
  -3   7   5  116.19    8.30
   2  -7  -5   26.40    3.40
  -2   7   5   37.70    2.80
  -2   7   5   32.20    3.70
   1  -7  -5   57.59    4.50
  -1   7   5   51.89    3.90
  -1   7   5   50.99    4.40
   0  -7  -5   15.90    2.50
   0   7   5   13.00    2.10
   0   7   5   16.30    2.50
  -1  -7  -5    0.10    1.90
   1   7   5    3.10    1.50
   1   7   5    2.50    1.90
  -2  -7  -5  218.48   15.10
   2   7   5  246.08   15.20
   2   7   5  233.78   14.60
  -3  -7  -5   29.80    3.80
   3   7   5   34.80    4.00
  -4  -7  -5   44.50    4.70
   4   7   5   43.50    5.00
  -5  -7  -5    1.70    2.80
   5   7   5    5.50    3.40
  -6  -7  -5    8.70    3.30
   6   7   5    3.00    4.30
  -7  -7  -5   39.70    5.40
   7   7   5   41.40    6.00
  -8  -7  -5   -0.50    4.70
   8   7   5    1.60    4.90
  -9  -7  -5   13.90    6.30
   9   7   5   11.20    6.60
   9  -8  -5   30.10    6.10
  -9   8   5   27.50    6.70
   8  -8  -5    9.30    4.40
  -8   8   5   12.40    5.00
   7  -8  -5   23.00    4.30
  -7   8   5   20.40    4.70
   6  -8  -5   64.09    5.90
  -6   8   5   53.09    6.20
   5  -8  -5  268.07   16.80
  -5   8   5  239.58   17.00
   4  -8  -5  321.97   21.00
  -4   8   5  335.37   21.30
   3  -8  -5   45.70    4.80
  -3   8   5   57.39    5.10
   2  -8  -5    1.90    2.20
  -2   8   5    0.60    2.40
   1  -8  -5   38.10    4.00
  -1   8   5   33.40    3.80
  -1   8   5   37.10    3.20
   0  -8  -5    0.50    2.00
   0   8   5    0.60    1.80
   0   8   5    0.00    1.70
  -1  -8  -5    1.60    2.30
   1   8   5    3.30    2.20
   1   8   5    2.70    1.80
  -2  -8  -5   13.90    2.90
   2   8   5   21.90    3.40
   2   8   5   18.40    2.40
  -3  -8  -5  297.67   18.80
   3   8   5  281.17   18.80
  -4  -8  -5   -0.80    2.50
   4   8   5    1.00    3.10
  -5  -8  -5    4.50    3.10
   5   8   5    3.50    3.70
  -6  -8  -5    5.20    3.40
   6   8   5    9.50    4.40
  -7  -8  -5   32.80    5.10
   7   8   5   20.80    6.00
  -8  -8  -5    5.90    4.80
   8   8   5    1.90    5.30
  -9  -8  -5   -1.30    5.70
   9   8   5   -3.80    7.20
   9  -9  -5   -1.30    5.50
   8  -9  -5    8.40    5.30
  -8   9   5    0.50    5.10
   7  -9  -5   18.10    4.30
  -7   9   5    8.50    4.60
   6  -9  -5   19.00    4.00
  -6   9   5   15.20    4.40
   5  -9  -5   78.79    7.20
  -5   9   5   87.59    7.50
   4  -9  -5    3.30    2.90
  -4   9   5    2.80    3.10
   3  -9  -5  707.83   44.20
  -3   9   5  714.63   44.30
   2  -9  -5   64.89    5.80
  -2   9   5   66.29    5.80
   1  -9  -5    8.40    2.80
  -1   9   5    9.30    2.60
   0  -9  -5  110.99    8.60
   0   9   5  118.29    8.30
   0   9   5  123.19    8.30
  -1  -9  -5   10.50    2.80
   1   9   5    6.70    2.60
   1   9   5   10.80    2.50
  -2  -9  -5    5.80    2.60
   2   9   5   10.90    2.90
  -3  -9  -5   89.59    7.20
   3   9   5   83.49    7.20
  -4  -9  -5  129.59    9.70
   4   9   5  128.79   10.30
  -5  -9  -5    8.10    3.50
   5   9   5    5.40    3.70
  -6  -9  -5    0.00    3.90
   6   9   5    2.60    4.10
  -7  -9  -5   16.60    5.20
   7   9   5   13.70    5.50
  -8  -9  -5    7.10    5.60
   8   9   5    7.00    7.10
   8 -10  -5    1.70    5.70
  -8  10   5   -2.20    5.40
   7 -10  -5    2.30    4.30
  -7  10   5    1.30    5.30
   6 -10  -5   59.59    6.60
  -6  10   5   51.69    6.60
   5 -10  -5    1.40    3.40
  -5  10   5   -4.30    3.20
   4 -10  -5  319.07   20.80
  -4  10   5  318.57   21.00
   3 -10  -5   16.30    3.60
  -3  10   5   12.30    3.40
   2 -10  -5   17.50    3.60
  -2  10   5   12.60    3.40
   1 -10  -5  287.67   18.90
  -1  10   5  289.77   18.80
   0 -10  -5   99.39    7.70
   0  10   5   90.89    7.10
  -1 -10  -5    1.80    2.70
   1  10   5   -0.60    2.50
   1  10   5    2.40    2.50
  -2 -10  -5  125.69    9.30
   2  10   5  123.59    9.20
  -3 -10  -5   54.79    5.70
   3  10   5   51.49    5.70
  -4 -10  -5    5.00    3.40
   4  10   5    1.90    3.70
  -5 -10  -5    6.80    4.10
   5  10   5    7.50    4.30
  -6 -10  -5   90.09    8.20
   6  10   5   83.39    9.10
  -7 -10  -5   -1.90    4.30
   7  10   5   -1.90    6.10
  -8 -10  -5   -3.90    5.10
   8  10   5    4.00    7.40
   8 -11  -5    3.30    6.40
   7 -11  -5   26.20    5.80
  -7  11   5   22.50    6.20
   6 -11  -5   23.70    5.20
  -6  11   5   17.50    5.00
   5 -11  -5   -0.90    3.60
  -5  11   5    0.00    3.70
   4 -11  -5   37.70    5.20
  -4  11   5   37.00    5.30
   3 -11  -5   11.70    3.90
  -3  11   5   12.60    4.20
   2 -11  -5   -0.60    3.20
  -2  11   5    1.60    3.00
   1 -11  -5    3.40    3.70
  -1  11   5    4.20    3.40
   0 -11  -5  324.37   21.00
   0  11   5  315.47   20.60
  -1 -11  -5    0.20    3.00
   1  11   5    0.20    3.00
  -2 -11  -5   -1.00    3.50
   2  11   5    3.40    3.70
  -3 -11  -5   32.50    5.10
   3  11   5   25.10    4.60
  -4 -11  -5    8.20    3.90
   4  11   5   12.70    4.40
  -5 -11  -5   90.69    8.40
   5  11   5   97.09    9.10
  -6 -11  -5   -0.20    4.80
   6  11   5   -2.60    5.10
  -7 -11  -5    7.40    4.90
   7  11   5    4.40    6.50
   7 -12  -5    5.10    5.60
  -7  12   5   -1.00    6.80
   6 -12  -5   19.10    5.60
  -6  12   5   28.30    6.00
   5 -12  -5   19.80    5.20
  -5  12   5   16.70    5.00
   4 -12  -5   10.80    4.70
  -4  12   5    7.90    4.00
   3 -12  -5   -0.60    3.60
  -3  12   5   -0.40    3.50
   2 -12  -5   27.90    5.00
  -2  12   5   38.50    5.10
   1 -12  -5    5.80    3.80
  -1  12   5    5.10    3.70
   0 -12  -5    2.40    3.60
   0  12   5    5.80    3.20
  -1 -12  -5   55.09    6.10
  -2 -12  -5  342.07   22.90
   2  12   5  355.36   22.90
  -3 -12  -5   48.50    6.30
   3  12   5   71.49    7.20
  -4 -12  -5   23.70    5.00
   4  12   5   32.30    6.00
  -5 -12  -5   30.40    5.90
   5  12   5   26.70    6.10
  -6 -12  -5    3.90    5.60
   6  12   5    3.40    5.80
  -7 -12  -5    5.00    5.70
   7  12   5    9.50    7.10
   6 -13  -5   47.80    7.40
  -6  13   5   35.60    6.80
   5 -13  -5   10.60    5.50
  -5  13   5   14.70    5.50
   4 -13  -5    3.90    4.70
  -4  13   5    1.70    4.60
   3 -13  -5    9.10    4.70
  -3  13   5    7.90    4.30
   2 -13  -5    2.40    4.30
  -2  13   5    3.90    3.90
   1 -13  -5    3.10    4.20
  -1  13   5    4.30    4.30
   0 -13  -5   -0.20    4.00
  -1 -13  -5    5.00    4.10
  -2 -13  -5   89.69    8.50
  -3 -13  -5    3.30    4.10
   3  13   5    2.90    5.40
  -4 -13  -5   47.60    6.60
   4  13   5   59.49    7.20
  -5 -13  -5    2.70    5.00
   5  13   5   -1.10    5.60
  -6 -13  -5   28.40    6.50
   6  13   5   33.70    8.30
   5 -14  -5   64.49    8.40
  -5  14   5   51.69    8.00
   4 -14  -5   11.40    5.80
  -4  14   5    6.30    5.20
   3 -14  -5    0.60    5.30
  -3  14   5   -0.10    4.30
   2 -14  -5    3.90    5.00
  -2  14   5   -0.80    4.70
   1 -14  -5    3.40    5.30
  -1  14   5    1.40    4.10
   0 -14  -5   39.60    6.30
  -1 -14  -5    5.90    4.70
  -2 -14  -5   17.60    5.10
  -3 -14  -5   13.60    5.30
  -4 -14  -5    1.10    5.00
  -5 -14  -5    7.20    6.10
   5  14   5    7.30    6.30
   4 -15  -5   28.00    8.50
  -4  15   5   35.40    7.10
   3 -15  -5   -0.80    6.10
  -3  15   5    0.50    6.00
   2 -15  -5   -3.00    6.50
  -2  15   5    0.60    4.90
   1 -15  -5   58.99    8.00
   0 -15  -5    1.40    5.20
  -1 -15  -5   12.70    5.80
  -2 -15  -5    1.30    5.50
  -3 -15  -5   -3.80    5.70
   1 -16  -5   14.00    8.00
   0 -16  -5    3.40    6.40
  -1 -16  -5   18.80    8.10
  -2 -16   6    1.20   11.30
  -1 -16   6   -0.30    6.30
   0  16  -6    1.30    5.70
   0 -16   6   -5.40    7.10
  -1  16  -6    1.40    7.00
   1 -16   6   -2.70    6.50
  -2  16  -6   -1.60    6.10
   2 -16   6   -4.20    7.20
  -2 -15   6   61.49    8.40
  -1 -15   6   15.10    6.50
   0  15  -6    9.20    5.40
   0 -15   6    5.80    5.60
  -1  15  -6    8.20    5.50
   1 -15   6   16.70    5.90
  -2  15  -6   10.60    6.30
   2 -15   6    6.00    5.80
  -3  15  -6    3.80    5.70
   3 -15   6    4.20    6.50
  -4  15  -6   13.20    7.30
   4 -15   6   21.40    6.50
   5  14  -6    2.30    6.10
  -3 -14   6   53.49    7.50
  -2 -14   6   65.19    7.60
   1  14  -6    3.60    4.40
  -1 -14   6    1.80    4.70
   0  14  -6   13.20    5.50
   0 -14   6    9.90    4.80
  -1  14  -6   -2.50    4.30
   1 -14   6    2.10    4.60
  -2  14  -6    0.10    4.40
   2 -14   6    3.80    4.80
  -3  14  -6   40.90    6.60
   3 -14   6   44.30    6.60
  -4  14  -6   28.80    6.70
   4 -14   6   21.20    5.80
  -5  14  -6    1.70    5.20
   5 -14   6    1.00    5.50
   6  13  -6   12.70    7.10
   5  13  -6   14.60    5.50
   4  13  -6    0.90    4.60
  -3 -13   6    5.40    4.30
   2  13  -6   14.30    6.00
  -2 -13   6   20.40    5.10
   1  13  -6   69.29    7.10
  -1 -13   6   62.99    7.30
   0  13  -6   10.10    4.30
   0 -13   6   15.60    4.90
  -1  13  -6   -0.40    3.80
   1 -13   6   -2.90    4.40
  -2  13  -6    0.80    3.90
   2 -13   6    1.20    3.90
  -3  13  -6   20.70    5.10
   3 -13   6   20.20    5.30
  -4  13  -6    3.20    4.50
   4 -13   6    0.40    4.30
  -5  13  -6    5.90    5.30
   5 -13   6    9.20    5.00
  -6  13  -6    3.50    6.00
   6 -13   6    1.00    5.40
   7  12  -6    4.70    7.10
   6  12  -6    5.80    5.50
   5  12  -6    4.80    4.70
   4  12  -6   16.60    5.00
  -4 -12   6   14.00    4.90
   3  12  -6    2.40    3.40
  -3 -12   6    4.10    4.20
   2  12  -6   30.30    5.30
  -2 -12   6   43.60    5.30
   1  12  -6   -1.50    3.70
  -1 -12   6    0.50    4.00
   0  12  -6    5.50    3.70
   0 -12   6    5.10    3.80
  -1  12  -6    6.30    4.10
   1 -12   6    9.00    3.80
  -2  12  -6    4.20    3.70
   2 -12   6    6.70    3.80
  -3  12  -6   73.29    7.70
   3 -12   6   64.59    7.00
  -4  12  -6    0.40    3.90
   4 -12   6    2.40    3.70
  -5  12  -6   23.60    5.40
   5 -12   6   18.00    4.80
  -6  12  -6   -0.60    5.90
   6 -12   6    3.00    4.40
  -7  12  -6    7.20    6.00
   7 -12   6   11.80    5.50
   7  11  -6   20.80    7.30
   6  11  -6    7.10    5.50
   5  11  -6   22.30    5.40
   4  11  -6    6.30    3.80
  -4 -11   6    1.10    4.00
   3  11  -6   81.29    7.90
  -3 -11   6   98.69    8.10
  -3 -11   6   92.49    7.70
   2  11  -6   39.80    4.70
   2  11  -6   35.80    4.90
  -2 -11   6   34.80    5.00
   1  11  -6   96.09    8.00
  -1 -11   6  104.49    8.40
   0  11  -6  163.88   11.90
   0 -11   6  170.68   12.10
  -1  11  -6  118.89    9.20
   1 -11   6  116.99    9.00
  -2  11  -6    0.00    3.10
   2 -11   6    3.20    3.20
  -3  11  -6  144.09   10.90
   3 -11   6  146.99   10.70
  -4  11  -6   21.80    4.40
   4 -11   6   23.50    4.30
  -5  11  -6    3.50    4.10
   5 -11   6    0.50    3.50
  -6  11  -6   -0.80    4.40
   6 -11   6    1.40    4.00
  -7  11  -6   12.10    5.60
   7 -11   6   16.10    5.30
   8  10  -6    8.70    6.60
   7  10  -6   14.20    6.30
   6  10  -6    6.30    5.10
   5  10  -6    5.30    3.90
  -5 -10   6    5.50    3.90
   4  10  -6    1.40    3.70
  -4 -10   6   -2.70    3.20
   3  10  -6   61.59    6.30
  -3 -10   6   67.69    6.00
  -3 -10   6   60.39    6.30
   2  10  -6    2.70    3.10
   2  10  -6    8.30    2.90
  -2 -10   6    7.50    3.30
   1  10  -6   23.30    3.50
   1  10  -6   26.40    4.20
  -1 -10   6   32.80    4.10
   0  10  -6   38.20    4.80
   0 -10   6   47.70    4.80
  -1  10  -6   58.69    5.40
   1 -10   6   45.20    5.10
  -2  10  -6   24.20    4.20
   2 -10   6   25.80    3.90
  -3  10  -6   61.19    6.00
   3 -10   6   48.40    5.40
  -4  10  -6   20.80    4.10
   4 -10   6   18.40    3.80
  -5  10  -6    1.50    3.60
   5 -10   6    4.30    3.40
  -6  10  -6   -0.70    3.90
   6 -10   6   -0.30    3.40
  -7  10  -6   -0.10    4.50
   7 -10   6   -1.40    4.00
  -8  10  -6   16.00    5.80
   8 -10   6   14.90    5.60
   8   9  -6   29.30    7.50
   7   9  -6    5.40    4.90
   6   9  -6    2.30    4.10
   5   9  -6    3.00    4.10
  -5  -9   6    4.10    3.20
   4   9  -6    2.60    3.40
  -4  -9   6    0.10    2.60
  -4  -9   6   -1.60    2.60
   3   9  -6    2.30    2.60
  -3  -9   6   -0.60    2.40
  -3  -9   6    1.60    2.80
   2   9  -6    3.90    2.50
   2   9  -6    4.40    2.30
  -2  -9   6    4.50    2.80
   1   9  -6    3.80    2.20
   1   9  -6    1.00    2.40
  -1  -9   6    0.00    2.20
   0   9  -6    8.00    2.10
   0   9  -6   10.90    2.80
   0  -9   6    8.30    2.50
  -1   9  -6  158.58   11.30
   1  -9   6  169.38   11.10
  -2   9  -6    0.00    2.50
   2  -9   6   -0.50    2.30
  -3   9  -6   -0.20    2.90
   3  -9   6   -1.90    2.70
  -4   9  -6   79.09    7.20
   4  -9   6   86.79    7.20
  -5   9  -6   77.19    7.30
   5  -9   6   82.89    7.00
  -6   9  -6   71.29    7.30
   6  -9   6   84.39    7.20
  -7   9  -6    8.50    4.30
   7  -9   6    8.70    4.00
  -8   9  -6    3.70    5.50
   8  -9   6   11.90    4.90
  -9   9  -6    0.90    6.50
   8   8  -6    7.40    5.20
   7   8  -6   14.60    5.00
   6   8  -6   46.80    6.20
   5   8  -6   11.00    3.70
  -5  -8   6    7.00    3.30
   4   8  -6   42.60    4.90
  -4  -8   6   43.30    4.40
  -4  -8   6   41.40    4.20
   3   8  -6   23.40    3.60
  -3  -8   6   16.00    3.00
  -3  -8   6   16.20    3.00
   2   8  -6   -0.50    1.90
   2   8  -6    2.40    2.10
  -2  -8   6    0.20    2.00
   1   8  -6   20.50    2.70
   1   8  -6   14.20    2.70
  -1  -8   6   18.60    2.90
   0   8  -6  530.25   32.90
   0   8  -6  518.95   32.40
   0  -8   6  529.55   32.60
  -1   8  -6   19.50    3.10
  -1   8  -6   22.00    2.30
   1  -8   6   15.30    2.90
  -2   8  -6  117.39    8.20
   2  -8   6  103.59    7.80
  -3   8  -6   22.30    3.60
   3  -8   6   19.10    3.10
  -4   8  -6   37.70    4.60
   4  -8   6   34.50    4.20
  -5   8  -6   49.80    5.50
   5  -8   6   48.10    5.10
  -6   8  -6   58.89    6.40
   6  -8   6   54.79    5.90
  -7   8  -6   78.69    7.60
   7  -8   6   85.89    7.60
  -8   8  -6    5.20    4.50
   8  -8   6    6.30    4.20
  -9   8  -6   32.00    7.20
   9  -8   6   51.09    7.10
   9   7  -6   14.50    7.00
   8   7  -6   13.00    5.10
   7   7  -6    0.40    3.80
   6   7  -6   10.20    4.10
  -6  -7   6   14.00    3.60
   5   7  -6    3.70    3.60
  -5  -7   6    0.90    2.70
  -5  -7   6   -0.80    2.60
   4   7  -6  117.59    8.70
  -4  -7   6  114.79    7.90
  -4  -7   6  100.29    7.90
   3   7  -6   76.29    5.90
  -3  -7   6   75.29    5.60
  -3  -7   6   61.29    5.50
   2   7  -6  273.67   17.00
   2   7  -6  270.67   17.00
  -2  -7   6  252.37   16.80
   1   7  -6   29.40    3.30
   1   7  -6   27.70    2.90
  -1  -7   6   27.80    3.00
   0   7  -6   30.50    2.80
   0   7  -6   19.40    3.10
   0  -7   6   23.70    2.80
  -1   7  -6   37.20    3.80
  -1   7  -6   43.00    3.20
   1  -7   6   35.10    3.60
  -2   7  -6  281.17   17.10
  -2   7  -6  270.17   17.80
   2  -7   6  275.17   17.60
  -3   7  -6    0.70    2.30
   3  -7   6    2.30    2.00
  -4   7  -6   -0.90    2.40
   4  -7   6    2.40    2.20
  -5   7  -6  111.09    8.40
   5  -7   6  107.19    8.10
  -6   7  -6   11.10    3.50
   6  -7   6    7.50    3.50
  -7   7  -6   23.40    4.60
   7  -7   6   32.20    4.60
  -8   7  -6   11.50    4.30
   8  -7   6    9.10    4.30
   9  -7   6    4.20    5.10
   9   6  -6   24.80    6.40
   8   6  -6   11.40    4.70
   7   6  -6   11.40    4.60
   6   6  -6    3.30    3.40
  -6  -6   6    4.70    3.00
   5   6  -6   31.00    4.30
  -5  -6   6   29.30    3.70
  -5  -6   6   31.10    3.70
   4   6  -6   96.89    7.50
  -4  -6   6  100.09    6.80
  -4  -6   6   81.29    6.60
   3   6  -6   59.09    5.10
  -3  -6   6   59.69    4.80
  -3  -6   6   64.29    4.90
   2   6  -6   37.40    3.60
   2   6  -6   39.10    3.60
  -2  -6   6   39.00    3.50
   1   6  -6  390.76   24.00
   1   6  -6  380.76   23.80
  -1  -6   6  379.06   23.80
   0   6  -6   40.60    3.60
   0   6  -6   41.00    3.30
   0  -6   6   34.80    3.20
  -1   6  -6  137.79    8.40
  -1   6  -6  125.19    8.80
   1  -6   6  125.89    8.60
  -2   6  -6  416.26   26.00
  -2   6  -6  428.86   25.40
   2  -6   6  395.16   25.80
  -3   6  -6  212.38   13.10
   3  -6   6  183.88   12.80
  -4   6  -6   23.80    3.40
   4  -6   6   26.10    3.20
  -5   6  -6    3.70    2.60
   5  -6   6    2.30    2.40
  -6   6  -6  493.55   31.90
   6  -6   6  518.45   31.90
  -7   6  -6    8.90    3.50
   7  -6   6   15.70    3.70
  -8   6  -6    1.30    3.70
   8  -6   6    2.40    3.90
   9  -6   6   25.50    5.80
  10   5  -6   12.10    7.40
   9   5  -6   56.39    8.20
   8   5  -6   14.90    4.80
   7   5  -6  120.59   10.70
  -7  -5   6  155.48   10.20
   6   5  -6   77.99    6.70
  -6  -5   6   64.09    6.00
   5   5  -6   -0.90    2.60
  -5  -5   6    1.10    2.20
  -5  -5   6   -1.70    2.10
   4   5  -6   42.80    4.50
  -4  -5   6   44.60    4.10
  -4  -5   6   53.99    4.30
   3   5  -6  461.75   29.70
  -3  -5   6  494.05   29.40
  -3  -5   6  473.15   29.50
   2   5  -6    2.30    1.60
  -2  -5   6    2.00    1.40
  -2  -5   6    2.80    1.50
   1   5  -6    7.00    1.70
   1   5  -6    9.20    1.90
  -1  -5   6    5.50    1.40
   0   5  -6   64.79    5.00
   0   5  -6   71.29    4.80
   0  -5   6   68.09    4.70
  -1   5  -6  129.29    7.60
  -1   5  -6  105.99    7.90
   1  -5   6  116.29    7.70
  -2   5  -6  568.84   35.40
  -2   5  -6  588.74   34.90
   2  -5   6  554.34   35.20
  -3   5  -6    2.60    1.80
   3  -5   6    1.60    1.60
  -4   5  -6   83.79    6.20
   4  -5   6   74.59    6.00
   4  -5   6   82.19    5.50
  -5   5  -6  135.49    9.60
   5  -5   6  138.79    9.50
  -6   5  -6    5.10    2.70
   6  -5   6    3.60    2.60
  -7   5  -6   18.10    3.70
   7  -5   6   22.00    3.80
  -8   5  -6    7.90    4.20
   8  -5   6   12.90    4.00
   9  -5   6   16.30    5.20
  10   4  -6   15.40    7.00
   9   4  -6    3.30    5.50
   8   4  -6   17.40    4.70
   7   4  -6   46.50    5.70
   6   4  -6    8.30    3.40
  -6  -4   6    5.90    2.90
  -6  -4   6    5.20    2.50
   5   4  -6   64.29    6.00
  -5  -4   6   69.99    5.50
  -5  -4   6   77.69    5.60
   4   4  -6    0.70    2.10
  -4  -4   6    5.00    1.70
  -4  -4   6    6.10    2.10
   3   4  -6    9.80    2.20
  -3  -4   6   11.50    1.70
  -3  -4   6   11.40    2.00
   2   4  -6  137.19    9.30
  -2  -4   6  143.79    9.00
  -2  -4   6  140.99    9.20
   1   4  -6 1354.06   83.89
   1   4  -6 1371.06   83.79
  -1  -4   6 1403.86   83.59
   0   4  -6   64.19    4.60
   0   4  -6   60.69    4.30
   0  -4   6   62.39    4.20
  -1   4  -6 1064.49   64.89
  -1   4  -6 1087.99   64.59
   1  -4   6 1035.10   64.69
  -2   4  -6 1024.90   61.99
  -2   4  -6 1019.40   61.59
   2  -4   6  997.70   61.79
  -3   4  -6  729.13   43.50
   3  -4   6  719.33   43.10
   3  -4   6  670.73   43.30
  -4   4  -6  115.79    7.20
   4  -4   6   98.09    6.70
   4  -4   6   86.79    7.00
  -5   4  -6   58.39    4.90
  -5   4  -6   52.99    4.90
   5  -4   6   49.50    4.50
  -6   4  -6   42.00    4.60
  -6   4  -6   36.90    4.40
  -7   4  -6   92.29    7.60
  -7   4  -6   92.99    7.70
  -8   4  -6    1.10    3.50
   9  -4   6    2.50    4.40
  10  -4   6   10.00    5.60
  10   3  -6   18.20    7.00
   9   3  -6   18.90    5.60
   8   3  -6   21.80    4.80
   7   3  -6  117.39    9.70
  -7  -3   6  134.39    9.40
   6   3  -6   -0.80    2.70
  -6  -3   6   -0.40    2.60
  -6  -3   6   -0.90    2.20
   5   3  -6  188.58   12.10
  -5  -3   6  173.48   11.60
  -5  -3   6  170.78   11.50
   4   3  -6   56.89    5.10
  -4  -3   6   61.99    4.60
  -4  -3   6   68.79    5.00
   3   3  -6    1.30    1.60
  -3  -3   6    2.50    1.20
  -3  -3   6    3.50    1.50
   2   3  -6  376.26   23.60
  -2  -3   6  385.96   23.60
  -2  -3   6  379.36   23.30
   1   3  -6   31.10    2.50
  -1  -3   6   27.90    2.10
  -1  -3   6   25.60    2.50
   0   3  -6  146.39   10.10
   0   3  -6  166.78   10.00
   0  -3   6  158.68    9.80
  -1   3  -6  220.98   13.90
  -1   3  -6  225.88   14.10
   1  -3   6  227.48   13.90
  -2   3  -6  319.97   19.40
  -2   3  -6  303.77   19.10
   2  -3   6  309.87   19.30
  -3   3  -6  611.44   38.90
  -3   3  -6  647.84   39.00
   3  -3   6  640.04   38.70
  -4   3  -6  142.89    9.20
  -4   3  -6  145.59    9.30
   4  -3   6  130.39    9.00
  -5   3  -6   38.40    3.50
  -5   3  -6   34.30    3.70
   5  -3   6   30.20    3.50
  -6   3  -6  281.77   18.00
  -6   3  -6  268.47   17.70
   6  -3   6  277.07   17.70
  -7   3  -6    9.10    3.40
  -7   3  -6   12.30    2.90
  -8   3  -6    8.40    3.70
  -9   3  -6    7.60    4.50
 -10   3  -6   40.10    7.00
  10   2  -6    3.20    5.50
   9   2  -6   13.70    4.80
   8   2  -6    7.60    4.30
  -8  -2   6    5.10    3.30
   7   2  -6   12.00    3.60
  -7  -2   6   11.60    3.60
  -7  -2   6    6.00    2.90
   6   2  -6  246.98   15.70
  -6  -2   6  229.08   15.30
  -6  -2   6  228.88   15.00
   5   2  -6    4.00    2.30
  -5  -2   6    4.20    2.40
  -5  -2   6    3.10    1.90
   4   2  -6  360.36   23.80
  -4  -2   6  388.06   23.70
  -4  -2   6  386.76   23.50
   3   2  -6  128.49    9.60
  -3  -2   6  152.28    9.30
  -3  -2   6  156.08    9.60
   2   2  -6  286.77   18.90
  -2  -2   6  315.67   18.50
  -2  -2   6  301.77   18.90
   1   2  -6 1040.90   63.39
  -1  -2   6 1012.10   63.39
  -1  -2   6 1067.29   63.09
   0   2  -6 2251.87  137.69
   0   2  -6 2222.58  137.79
   0  -2   6 2335.37  137.59
  -1   2  -6 1131.99   68.19
  -1   2  -6 1133.49   68.19
  -1   2  -6 1100.69   68.29
  -2   2  -6   63.09    4.30
  -2   2  -6   60.39    4.20
  -2   2  -6   59.09    4.30
  -3   2  -6  256.77   15.80
  -3   2  -6  253.87   15.80
   3  -2   6  244.98   15.70
  -4   2  -6  481.55   28.30
  -4   2  -6  439.86   28.40
   4  -2   6  446.86   28.20
  -5   2  -6   91.79    6.20
  -5   2  -6   83.19    6.40
   5  -2   6   78.29    6.30
  -6   2  -6   18.70    2.80
  -6   2  -6   18.90    3.20
   6  -2   6   17.10    3.20
  -7   2  -6    1.90    3.20
   7  -2   6    0.20    3.00
  -8   2  -6   -1.20    3.50
  -9   2  -6   -0.80    4.10
 -10   2  -6   18.90    6.10
   9   1  -6   34.50    5.70
   8   1  -6    2.40    3.50
  -8  -1   6    0.10    3.20
   7   1  -6   25.80    4.30
  -7  -1   6   21.20    3.70
  -7  -1   6   24.40    3.50
   6   1  -6   89.49    7.00
  -6  -1   6   74.69    6.30
  -6  -1   6   87.79    6.60
   5   1  -6   76.49    6.10
  -5  -1   6   81.89    5.90
  -5  -1   6   70.19    5.50
   4   1  -6  500.35   30.50
  -4  -1   6  481.05   30.20
  -4  -1   6  494.05   30.50
   3   1  -6   52.49    4.10
  -3  -1   6   49.70    3.60
  -3  -1   6   58.19    4.30
   2   1  -6  697.53   42.80
  -2  -1   6  714.03   42.40
  -2  -1   6  682.03   42.80
   1   1  -6 2233.58  132.69
  -1  -1   6 2142.19  132.79
   0   1  -6 4279.17  251.97
   0   1  -6 4111.59  252.17
   0  -1   6 4095.59  252.17
  -1   1  -6 2582.34  159.48
  -1   1  -6 2711.03  159.48
  -1   1  -6 2601.94  159.38
  -2   1  -6   48.20    3.40
  -2   1  -6   43.90    3.40
  -2   1  -6   46.90    3.30
  -3   1  -6  297.37   19.30
  -3   1  -6  324.67   19.20
   3  -1   6  305.87   19.30
  -4   1  -6  175.68   11.40
  -4   1  -6  188.58   11.20
   4  -1   6  160.08   11.30
  -5   1  -6    2.20    1.90
  -5   1  -6    0.30    1.60
   5  -1   6   -0.90    2.00
  -6   1  -6   37.40    4.00
  -6   1  -6   39.50    4.30
   6  -1   6   47.00    4.70
  -7   1  -6    0.80    2.60
   7  -1   6    2.30    3.40
  -8   1  -6    8.40    4.00
   8  -1   6   10.50    4.40
  -9   1  -6    3.50    4.10
 -10   1  -6    4.60    6.00
   9   0  -6   17.90    5.50
   8   0  -6   46.60    6.00
  -8   0   6   52.99    5.60
  -8   0   6   54.59    6.00
   7   0  -6   51.19    5.50
  -7   0   6   48.60    5.40
  -7   0   6   50.79    5.20
   6   0  -6   24.10    3.40
  -6   0   6   25.20    3.20
  -6   0   6   23.20    3.50
   5   0  -6  156.88   10.70
  -5   0   6  163.58   10.70
  -5   0   6  154.08   10.30
   4   0  -6  107.69    7.50
  -4   0   6  110.69    7.10
  -4   0   6  103.59    7.50
   3   0  -6  291.37   18.70
  -3   0   6  311.97   18.40
  -3   0   6  288.57   18.70
   2   0  -6  536.95   31.80
   2   0  -6  522.05   31.50
  -2   0   6  494.45   31.90
   1   0  -6 3333.97  202.78
   1   0  -6 3423.96  203.08
  -1   0   6 3298.07  203.08
   0   0  -6 6613.04  403.66
   0   0  -6 6651.53  403.66
   0   0   6 6743.03  403.66
  -1   0  -6 1717.43  104.79
  -1   0  -6 1709.43  104.89
   1   0   6 1759.32  104.79
  -2   0  -6   11.80    1.50
  -2   0  -6    6.90    1.30
  -2   0  -6    9.90    1.20
  -3   0  -6    1.30    1.20
  -3   0  -6    2.30    0.90
   3   0   6    1.70    1.20
  -4   0  -6   67.29    4.60
  -4   0  -6   69.99    5.10
   4   0   6   58.69    5.00
  -5   0  -6  131.09    9.50
  -5   0  -6  147.09    9.00
   5   0   6  133.39    9.60
  -6   0  -6   93.69    6.90
   6   0   6   77.49    7.00
  -7   0  -6    1.10    2.70
   7   0   6    1.30    3.10
  -8   0  -6   10.50    3.70
   8   0   6    0.90    4.30
  -9   0  -6   59.49    6.80
 -10   0  -6   34.10    6.30
   9  -1  -6    3.00    4.20
   8  -1  -6   -0.30    3.60
  -8   1   6    1.10    3.90
  -8   1   6   -1.00    3.50
   7  -1  -6   10.10    3.50
  -7   1   6   10.00    3.40
  -7   1   6    1.80    2.60
   6  -1  -6   -1.30    2.20
  -6   1   6   -0.40    2.40
  -6   1   6   -0.10    1.90
   5  -1  -6   36.80    3.80
  -5   1   6   37.60    3.90
  -5   1   6   33.90    3.50
   4  -1  -6   27.10    2.70
   4  -1  -6   26.60    3.00
  -4   1   6   33.00    3.30
   3  -1  -6   41.00    3.50
   3  -1  -6   47.80    3.30
  -3   1   6   46.00    3.80
   2  -1  -6  210.68   13.20
   2  -1  -6  222.08   13.40
  -2   1   6  209.68   13.50
   1  -1  -6   25.00    2.30
   1  -1  -6   32.00    2.10
  -1   1   6   28.70    2.50
   0  -1  -6   70.39    4.70
   0  -1  -6   69.69    4.60
   0   1   6   72.59    4.70
  -1  -1  -6  933.31   55.69
  -1  -1  -6  895.01   55.79
   1   1   6  918.61   55.59
  -2  -1  -6   59.09    4.20
   2   1   6   58.39    3.80
   2   1   6   58.09    4.20
  -3  -1  -6    1.50    1.40
  -3  -1  -6    2.30    0.90
   3   1   6    2.50    1.40
  -4  -1  -6 1045.90   64.59
  -4  -1  -6 1069.69   64.19
   4   1   6 1050.49   64.69
  -5  -1  -6   32.10    3.70
  -5  -1  -6   38.90    2.90
   5   1   6   30.10    3.80
  -6  -1  -6   50.09    4.80
   6   1   6   40.70    4.80
  -7  -1  -6    0.70    3.00
   7   1   6   -2.10    3.50
  -8  -1  -6   37.60    5.10
   8   1   6   36.80    5.90
  -9  -1  -6   35.90    5.50
   9   1   6   41.60    6.70
 -10  -1  -6    8.20    6.10
   9  -2  -6   -1.40    3.50
  -9   2   6    2.40    4.20
   8  -2  -6   24.10    4.20
  -8   2   6   24.00    4.40
   7  -2  -6   52.69    5.10
   7  -2  -6   36.20    4.40
  -7   2   6   38.50    4.90
   6  -2  -6   37.20    4.00
   6  -2  -6   44.70    4.30
  -6   2   6   31.70    4.20
   5  -2  -6    0.40    1.50
   5  -2  -6    0.30    1.90
  -5   2   6    0.10    2.20
   4  -2  -6   72.59    5.00
   4  -2  -6   66.49    5.00
  -4   2   6   68.29    5.40
   3  -2  -6   56.09    3.80
   3  -2  -6   49.00    3.90
  -3   2   6   54.49    4.40
   2  -2  -6    4.20    1.20
   2  -2  -6    4.20    1.00
  -2   2   6    1.90    1.40
   1  -2  -6    5.80    1.20
   1  -2  -6    6.50    1.00
  -1   2   6    7.00    1.40
   0  -2  -6   11.70    1.50
   0  -2  -6   15.70    1.60
   0   2   6   12.70    1.50
  -1  -2  -6   29.30    2.50
  -1  -2  -6   37.20    2.60
   1   2   6   28.70    2.30
  -2  -2  -6   25.10    2.40
   2   2   6   22.60    1.70
   2   2   6   23.10    2.30
  -3  -2  -6   22.80    2.40
   3   2   6   18.00    2.40
   3   2   6   19.40    1.50
  -4  -2  -6  996.20   62.89
  -4  -2  -6 1048.20   62.29
   4   2   6 1029.40   62.89
  -5  -2  -6   99.29    7.20
   5   2   6   94.19    7.30
  -6  -2  -6  129.69    9.70
   6   2   6  139.49    9.90
  -7  -2  -6   25.40    4.20
   7   2   6   22.30    4.40
  -8  -2  -6   27.60    4.60
   8   2   6   16.50    4.80
  -9  -2  -6    0.10    4.10
   9   2   6   -5.70    4.90
 -10  -2  -6    6.50    5.40
  10   2   6    2.50    6.10
   9  -3  -6   41.00    5.80
  -9   3   6   36.70    5.70
   8  -3  -6    7.90    3.40
  -8   3   6   12.30    4.00
   7  -3  -6    1.70    2.50
  -7   3   6    2.10    3.40
   6  -3  -6   13.30    2.80
   6  -3  -6   12.40    2.80
  -6   3   6   10.20    3.50
   5  -3  -6   20.00    2.70
   5  -3  -6   19.90    2.60
  -5   3   6   19.60    3.20
   4  -3  -6  157.98   10.30
   4  -3  -6  156.58   10.30
  -4   3   6  163.28   10.70
   3  -3  -6 2405.46  146.29
   3  -3  -6 2460.35  146.29
  -3   3   6 2365.76  146.59
   2  -3  -6  180.88   11.00
   2  -3  -6  174.98   11.00
  -2   3   6  164.48   11.30
   1  -3  -6   69.99    4.70
   1  -3  -6   71.59    4.70
  -1   3   6   67.39    4.90
   0  -3  -6  188.38   11.90
   0  -3  -6  188.98   11.90
   0   3   6  192.28   11.90
  -1  -3  -6    1.00    1.10
   1   3   6    0.40    1.00
   1   3   6   -0.20    0.90
  -2  -3  -6  158.88   10.90
   2   3   6  173.58   10.40
   2   3   6  172.78   10.90
  -3  -3  -6  139.29    9.50
   3   3   6  147.89    9.60
  -4  -3  -6  123.49    9.10
   4   3   6  144.69    9.30
  -5  -3  -6   88.79    7.10
   5   3   6  104.79    7.70
  -6  -3  -6  441.16   29.00
   6   3   6  478.95   29.40
  -7  -3  -6   23.20    4.10
   7   3   6   26.50    4.70
  -8  -3  -6   43.40    5.40
   8   3   6   42.50    6.50
  -9  -3  -6    1.90    4.30
   9   3   6   13.30    6.00
 -10  -3  -6   10.60    6.50
  10   3   6   15.80    7.50
   9  -4  -6   11.70    4.70
  -9   4   6   10.70    4.70
   8  -4  -6    2.00    3.20
  -8   4   6    0.20    3.60
   7  -4  -6  210.88   13.90
  -7   4   6  203.88   14.30
   6  -4  -6   43.30    4.30
  -6   4   6   45.30    5.00
   5  -4  -6   21.90    2.80
   5  -4  -6   16.00    2.60
  -5   4   6   20.60    3.40
   4  -4  -6    3.60    1.60
   4  -4  -6    6.50    1.80
  -4   4   6    5.40    2.30
   3  -4  -6    2.30    1.30
   3  -4  -6    1.60    1.50
  -3   4   6    2.50    1.90
   2  -4  -6   19.50    1.90
   2  -4  -6   17.30    2.00
  -2   4   6   15.70    2.30
   1  -4  -6  237.18   14.40
   1  -4  -6  227.38   14.40
  -1   4   6  225.38   14.60
   0  -4  -6  910.61   56.29
   0  -4  -6  942.11   56.29
   0   4   6  915.71   56.29
  -1  -4  -6  295.77   18.90
   1   4   6  306.97   18.70
   1   4   6  306.47   18.90
  -2  -4  -6   44.60    3.40
   2   4   6   30.40    3.20
   2   4   6   35.70    2.50
  -3  -4  -6  341.97   21.70
   3   4   6  351.26   21.80
  -4  -4  -6    0.30    1.90
   4   4   6    3.60    2.20
  -5  -4  -6   23.90    3.40
   5   4   6   27.60    4.20
  -6  -4  -6   69.09    6.30
   6   4   6   73.99    6.70
  -7  -4  -6   75.59    7.30
   7   4   6   93.59    8.00
  -8  -4  -6   32.80    5.10
   8   4   6   38.80    5.90
  -9  -4  -6    2.30    4.60
   9   4   6   -0.30    5.10
 -10  -4  -6   10.60    6.00
  10   4   6    9.70    7.80
 -10   5   6   10.90    6.60
   9  -5  -6    9.30    4.90
  -9   5   6    5.00    4.90
   8  -5  -6   35.90    5.10
  -8   5   6   34.60    5.70
   7  -5  -6   16.20    3.70
  -7   5   6    7.50    3.80
   6  -5  -6  162.58   11.20
  -6   5   6  168.78   11.80
   5  -5  -6  104.19    7.70
  -5   5   6  114.99    8.30
   4  -5  -6  152.38    9.60
   4  -5  -6  151.68    9.90
  -4   5   6  141.19   10.30
   3  -5  -6    4.90    1.80
   3  -5  -6    4.80    1.40
  -3   5   6    4.60    2.20
   2  -5  -6  427.36   26.30
   2  -5  -6  427.56   26.50
  -2   5   6  429.16   26.70
   1  -5  -6   30.80    3.00
   1  -5  -6   35.60    2.80
  -1   5   6   32.70    3.10
   0  -5  -6  115.69    7.60
   0   5   6  113.39    7.60
   0   5   6  112.39    7.50
  -1  -5  -6  139.99    9.30
   1   5   6  137.79    9.00
   1   5   6  144.39    9.20
  -2  -5  -6  448.66   28.60
   2   5   6  468.35   28.10
   2   5   6  459.35   28.60
  -3  -5  -6  415.86   25.90
   3   5   6  410.36   25.90
  -4  -5  -6   85.79    6.50
   4   5   6   85.09    6.70
  -5  -5  -6    8.70    2.80
   5   5   6   10.50    3.30
  -6  -5  -6    8.80    3.10
   6   5   6    7.40    3.60
  -7  -5  -6   17.70    4.10
   7   5   6   30.30    5.20
  -8  -5  -6   14.50    4.30
   8   5   6    7.90    5.40
  -9  -5  -6    2.90    4.80
   9   5   6   -1.00    5.40
  10   5   6    3.20    7.00
  10  -6  -6   -1.30    5.30
   9  -6  -6   41.30    6.00
  -9   6   6   39.40    6.60
   8  -6  -6   20.00    4.20
  -8   6   6   13.30    4.60
   7  -6  -6    9.70    3.40
  -7   6   6    6.40    3.70
   6  -6  -6  214.18   14.20
  -6   6   6  204.38   14.40
   5  -6  -6    1.10    2.40
  -5   6   6    0.60    2.80
   4  -6  -6   32.80    3.50
  -4   6   6   29.20    3.90
   3  -6  -6  137.19    9.30
   3  -6  -6  135.29    8.80
  -3   6   6  142.09    9.60
   2  -6  -6    8.10    2.00
   2  -6  -6   10.10    1.60
  -2   6   6    7.40    2.20
   1  -6  -6  247.58   15.70
  -1   6   6  252.37   15.40
  -1   6   6  240.58   15.70
   0  -6  -6    6.90    2.00
   0   6   6    3.90    1.80
   0   6   6   12.00    1.80
  -1  -6  -6  775.22   49.99
   1   6   6  857.41   49.80
   1   6   6  808.02   49.99
  -2  -6  -6   25.60    3.00
   2   6   6   26.90    3.20
   2   6   6   20.70    2.20
  -3  -6  -6   48.70    4.80
   3   6   6   60.99    5.00
  -4  -6  -6  105.99    7.60
   4   6   6   97.19    7.80
  -5  -6  -6    1.30    2.60
   5   6   6    1.90    3.50
  -6  -6  -6   31.40    4.60
   6   6   6   39.90    5.30
  -7  -6  -6   30.30    4.60
   7   6   6   22.20    4.90
  -8  -6  -6    1.10    4.10
   8   6   6    0.40    4.60
  -9  -6  -6   31.10    6.10
   9   6   6   30.60    7.10
   9  -7  -6    5.20    5.30
  -9   7   6    2.60    5.30
   8  -7  -6    8.70    3.90
  -8   7   6   12.60    4.90
   7  -7  -6   58.29    6.10
  -7   7   6   51.69    6.20
   6  -7  -6   58.69    5.70
  -6   7   6   58.39    6.30
   5  -7  -6   -1.70    2.40
  -5   7   6    1.10    2.90
   4  -7  -6   20.80    3.10
  -4   7   6   17.20    3.40
   3  -7  -6   21.40    3.00
  -3   7   6   22.60    3.40
   2  -7  -6    0.20    1.80
  -2   7   6    0.20    2.00
  -2   7   6    0.30    1.20
   1  -7  -6  118.59    8.40
  -1   7   6  117.69    8.50
  -1   7   6  127.59    8.00
   0  -7  -6  112.19    7.80
   0   7   6  114.89    7.50
   0   7   6  105.89    7.70
  -1  -7  -6  116.39    9.00
   1   7   6  137.09    9.00
   1   7   6  138.39    8.70
  -2  -7  -6   31.70    3.40
   2   7   6   25.20    2.70
   2   7   6   30.20    3.40
  -3  -7  -6  126.69    8.70
   3   7   6  115.69    8.70
  -4  -7  -6  229.38   15.60
   4   7   6  247.88   16.10
  -5  -7  -6  264.27   17.20
   5   7   6  252.27   17.40
  -6  -7  -6   43.30    5.00
   6   7   6   40.80    5.90
  -7  -7  -6    7.60    3.80
   7   7   6   11.80    4.70
  -8  -7  -6   -1.40    4.00
   8   7   6    6.30    5.00
  -9  -7  -6    0.80    5.20
   9   7   6    4.30    7.00
   9  -8  -6   23.30    5.70
  -9   8   6   16.10    6.30
   8  -8  -6   19.80    4.70
  -8   8   6   10.20    5.00
   7  -8  -6    5.00    3.60
  -7   8   6    1.70    4.40
   6  -8  -6  163.28   11.10
  -6   8   6  143.29   11.50
   5  -8  -6  197.98   13.00
  -5   8   6  181.68   13.30
   4  -8  -6   69.49    6.10
  -4   8   6   74.49    6.50
   3  -8  -6    2.80    2.30
  -3   8   6    1.10    2.60
   2  -8  -6  171.68   10.60
  -2   8   6  139.29   10.50
   1  -8  -6  107.39    7.80
  -1   8   6   95.59    7.60
  -1   8   6  116.59    7.30
   0  -8  -6   85.09    6.40
   0   8   6   78.19    6.10
   0   8   6   84.99    6.00
  -1  -8  -6    6.40    2.40
   1   8   6    7.60    2.40
   1   8   6   12.00    2.20
  -2  -8  -6  120.49    8.10
   2   8   6  101.79    7.90
  -3  -8  -6  205.28   14.10
   3   8   6  215.68   14.20
  -4  -8  -6    7.20    3.30
   4   8   6    2.30    3.60
  -5  -8  -6   63.89    6.70
   5   8   6   71.89    7.40
  -6  -8  -6   21.20    4.10
   6   8   6   42.80    6.30
  -7  -8  -6    4.10    4.00
   7   8   6    5.70    5.50
  -8  -8  -6    5.30    4.90
   8   8   6    7.40    6.20
  -9  -8  -6    6.80    5.90
   9  -9  -6    6.40    5.70
   8  -9  -6   17.60    5.70
  -8   9   6   13.40    5.60
   7  -9  -6    4.60    4.00
  -7   9   6    4.40    4.20
   6  -9  -6   -2.30    3.70
  -6   9   6    1.60    3.70
   5  -9  -6    1.50    3.10
  -5   9   6    4.70    3.40
   4  -9  -6  219.18   15.30
  -4   9   6  238.08   15.60
   3  -9  -6    3.50    2.80
  -3   9   6   -1.00    2.60
   2  -9  -6   88.19    6.80
  -2   9   6   80.09    6.80
   1  -9  -6    5.00    2.70
  -1   9   6    3.00    2.70
   0  -9  -6   15.20    3.10
   0   9   6    7.00    2.60
   0   9   6   11.20    2.60
  -1  -9  -6    8.60    2.80
   1   9   6   10.40    2.40
   1   9   6   17.80    3.10
  -2  -9  -6   86.59    7.00
   2   9   6   84.59    7.10
  -3  -9  -6   74.09    6.60
   3   9   6   74.79    7.10
  -4  -9  -6   29.00    4.40
   4   9   6   42.60    5.40
  -5  -9  -6    2.50    3.00
   5   9   6    1.80    4.00
  -6  -9  -6   11.80    4.00
   6   9   6   13.90    4.80
  -7  -9  -6    4.90    4.40
   7   9   6    4.60    5.80
  -8  -9  -6    6.70    5.30
   8   9   6   23.30    7.10
   8 -10  -6   32.40    6.90
  -8  10   6   27.10    6.70
   7 -10  -6    1.60    4.40
  -7  10   6    3.20    4.90
   6 -10  -6    9.90    4.60
  -6  10   6    5.20    3.90
   5 -10  -6   14.50    4.00
  -5  10   6   11.50    4.00
   4 -10  -6   45.60    5.40
  -4  10   6   35.90    5.20
   3 -10  -6  571.14   34.40
  -3  10   6  519.85   34.30
   2 -10  -6    9.90    3.40
  -2  10   6    7.30    3.10
   1 -10  -6   70.49    6.40
  -1  10   6   68.29    6.10
   0 -10  -6   -0.10    2.90
   0  10   6    0.90    2.80
   0  10   6   -0.20    2.80
  -1 -10  -6   45.80    5.30
   1  10   6   49.10    5.00
   1  10   6   55.19    4.90
  -2 -10  -6    3.80    3.00
   2  10   6    1.20    2.90
  -3 -10  -6   13.30    3.60
   3  10   6   10.70    3.90
  -4 -10  -6    2.20    3.30
   4  10   6   -0.90    3.70
  -5 -10  -6   82.69    7.60
   5  10   6   88.09    9.00
  -6 -10  -6    0.00    3.90
   6  10   6   -0.50    4.70
  -7 -10  -6    3.90    4.40
   7  10   6    0.80    5.70
  -8 -10  -6    1.50    5.20
   8  10   6    7.50    8.10
   8 -11  -6    2.30    6.00
   7 -11  -6   29.10    6.50
  -7  11   6   19.30    6.20
   6 -11  -6    4.10    4.40
  -6  11   6   10.90    5.20
   5 -11  -6   19.70    4.80
  -5  11   6   12.60    4.40
   4 -11  -6   26.00    4.90
  -4  11   6   18.60    4.40
   3 -11  -6   35.50    4.90
  -3  11   6   33.70    5.20
   2 -11  -6   34.50    5.30
  -2  11   6   40.90    5.00
   1 -11  -6  414.76   27.00
  -1  11   6  426.26   26.90
   0 -11  -6   33.80    5.00
   0  11   6   46.40    5.00
  -1 -11  -6   56.59    6.10
   1  11   6   60.39    5.90
  -2 -11  -6    0.20    3.10
   2  11   6    1.60    3.60
  -3 -11  -6   16.20    4.10
   3  11   6   17.60    4.30
  -4 -11  -6   27.80    4.70
   4  11   6   28.30    5.70
  -5 -11  -6   25.20    5.00
   5  11   6   32.50    5.60
  -6 -11  -6   10.70    4.80
   6  11   6   17.90    5.80
  -7 -11  -6   24.90    6.40
   7  11   6   35.60    8.20
   7 -12  -6   17.50    6.30
   6 -12  -6    6.70    5.60
  -6  12   6    6.60    5.40
   5 -12  -6    0.40    4.40
  -5  12   6    0.10    4.50
   4 -12  -6   10.70    4.40
  -4  12   6    8.70    4.30
   3 -12  -6   25.20    5.00
  -3  12   6   30.10    5.00
   2 -12  -6   16.80    4.40
  -2  12   6   14.90    4.10
   1 -12  -6   24.60    4.80
  -1  12   6   27.00    4.70
   0 -12  -6   98.39    9.20
   0  12   6  104.69    8.60
  -1 -12  -6   87.99    8.00
  -2 -12  -6  122.89    9.90
  -3 -12  -6   59.39    6.80
   3  12   6   56.09    7.00
  -4 -12  -6    2.00    4.00
   4  12   6    2.50    4.20
  -5 -12  -6   12.30    4.80
   5  12   6   15.90    5.60
  -6 -12  -6   19.30    5.70
   6  12   6   15.70    7.20
   6 -13  -6    3.40    5.70
  -6  13   6    0.90    6.40
   5 -13  -6    7.50    6.00
  -5  13   6    6.40    5.30
   4 -13  -6   25.20    5.70
  -4  13   6   18.00    5.00
   3 -13  -6   25.60    5.40
  -3  13   6   18.10    5.50
   2 -13  -6    2.10    4.40
  -2  13   6    0.40    4.30
   1 -13  -6    0.80    4.10
  -1  13   6    2.00    4.20
   0 -13  -6   10.50    4.60
  -1 -13  -6  118.59    9.90
  -2 -13  -6   56.09    7.00
  -3 -13  -6    8.40    5.00
   3  13   6   10.30    5.20
  -4 -13  -6    1.80    5.20
   4  13   6   -1.20    5.30
  -5 -13  -6    2.90    5.20
   5  13   6   -4.90    5.60
  -6 -13  -6   -2.20    5.60
   6  13   6   -5.30    6.40
   5 -14  -6    0.90    5.90
  -5  14   6   -0.20    5.80
   4 -14  -6    5.10    5.80
  -4  14   6    4.50    5.40
   3 -14  -6    1.40    5.30
  -3  14   6    2.80    4.70
   2 -14  -6   16.20    5.50
  -2  14   6   11.40    4.60
   1 -14  -6    2.40    4.90
   0 -14  -6   11.00    5.00
  -1 -14  -6    0.90    5.10
  -2 -14  -6    0.10    4.60
  -3 -14  -6   14.40    5.50
  -4 -14  -6   -3.30    6.00
  -5 -14  -6   26.70    7.80
   5  14   6   25.00    8.00
  -4  15   6   -2.00    5.80
   3 -15  -6   13.90    6.80
  -3  15   6   14.50    6.40
   2 -15  -6   44.40    8.20
  -2  15   6   45.20    6.90
   1 -15  -6    2.40    5.80
   0 -15  -6   27.40    6.40
  -1 -15  -6    4.00    5.60
  -2 -15  -6    0.80    5.50
  -3 -15  -6   16.30    6.50
  -1 -16   7    4.30    7.30
   0  16  -7    2.10    7.00
   0 -16   7    3.30    6.70
  -1  16  -7   -1.90    7.10
   1 -16   7    4.00    7.50
  -2  16  -7   -0.50    7.20
   2 -16   7   -0.60    6.60
   1  15  -7   -2.10    7.00
  -1 -15   7    5.80    5.50
   0  15  -7    4.70    5.90
   0 -15   7    9.00    6.20
  -1  15  -7    4.10    6.20
   1 -15   7    2.60    6.00
  -2  15  -7   12.20    5.70
   2 -15   7    2.40    6.40
  -3  15  -7   -3.90    5.40
   3 -15   7    1.30    5.70
   4 -15   7    9.30    7.00
   5  14  -7    4.40    6.40
  -2 -14   7    2.20    4.70
   1  14  -7   68.79    8.00
  -1 -14   7   61.59    7.90
   0  14  -7    1.80    4.70
   0 -14   7   -1.80    4.40
  -1  14  -7   -2.20    4.50
   1 -14   7    2.30    4.60
  -2  14  -7   13.80    5.20
   2 -14   7    9.60    5.60
  -3  14  -7    2.90    4.90
   3 -14   7   -1.40    4.70
  -4  14  -7    1.40    5.00
   4 -14   7   -0.80    5.00
  -5  14  -7    3.90    5.90
   5 -14   7    1.60    5.70
   6  13  -7    9.10    6.40
   5  13  -7   25.10    6.50
   4  13  -7    1.30    4.70
   2  13  -7   -2.80    4.50
  -2 -13   7    0.50    4.60
   1  13  -7   26.10    5.10
  -1 -13   7   35.80    5.90
   0  13  -7   31.90    5.40
   0 -13   7   34.00    5.30
  -1  13  -7    3.60    4.00
   1 -13   7    3.60    4.10
  -2  13  -7   -1.80    3.90
   2 -13   7   -2.70    3.80
  -3  13  -7    9.80    4.50
   3 -13   7    0.40    4.10
  -4  13  -7    6.30    4.70
   4 -13   7    5.80    4.60
  -5  13  -7    2.60    5.40
   5 -13   7    2.40    4.80
  -6  13  -7    1.20    5.80
   6 -13   7   -1.50    5.40
   6  12  -7   -1.20    5.10
   5  12  -7    0.30    4.40
   4  12  -7   26.60    5.00
   3  12  -7   50.89    6.30
  -3 -12   7   72.29    6.90
  -2 -12   7  244.28   16.60
   1  12  -7   80.29    8.20
  -1 -12   7   94.79    7.90
   0  12  -7    3.00    3.70
   0 -12   7    4.40    3.60
  -1  12  -7   82.59    7.80
   1 -12   7   85.49    7.70
  -2  12  -7   16.90    4.60
   2 -12   7   20.20    4.40
  -3  12  -7   -2.20    3.60
   3 -12   7   -0.40    4.00
  -4  12  -7    8.20    4.30
   4 -12   7   13.40    4.30
  -5  12  -7   26.90    5.80
   5 -12   7   35.90    5.60
  -6  12  -7   -0.70    5.20
   6 -12   7   -0.10    5.10
  -7  12  -7    1.70    6.20
   7 -12   7   -2.00    5.70
   7  11  -7   45.90    7.70
   6  11  -7    4.60    4.80
   5  11  -7   25.30    5.50
   4  11  -7   81.29    8.10
   3  11  -7    6.20    3.70
  -3 -11   7    3.50    3.30
  -3 -11   7    1.00    3.40
   2  11  -7   -0.60    3.00
   2  11  -7   -1.20    2.90
  -2 -11   7    2.10    3.60
   1  11  -7  120.59    9.10
  -1 -11   7  114.29    9.00
   0  11  -7  686.43   43.80
   0 -11   7  713.23   43.70
  -1  11  -7  249.58   16.90
   1 -11   7  248.98   16.60
  -2  11  -7   27.20    4.70
   2 -11   7   33.30    4.50
  -3  11  -7    5.50    3.60
   3 -11   7    1.50    3.30
  -4  11  -7    9.30    3.90
   4 -11   7   10.60    4.20
  -5  11  -7    5.70    4.40
   5 -11   7    4.60    3.80
  -6  11  -7   -1.40    4.60
   6 -11   7    1.30    4.00
  -7  11  -7    8.20    5.60
   7 -11   7    1.70    4.70
   8  10  -7    4.50    7.20
   7  10  -7    1.60    5.50
   6  10  -7   40.10    6.30
   5  10  -7   24.00    5.20
   4  10  -7    7.90    3.50
  -4 -10   7    6.90    3.50
   3  10  -7    1.20    2.80
  -3 -10   7   -1.60    2.70
  -3 -10   7    1.80    3.00
   2  10  -7   16.00    3.40
   2  10  -7   19.90    3.60
  -2 -10   7   22.20    3.90
   1  10  -7  332.47   23.00
   1  10  -7  369.76   22.70
  -1 -10   7  371.36   22.90
   0  10  -7  414.16   26.90
   0 -10   7  429.56   26.70
  -1  10  -7   32.00    4.30
   1 -10   7   28.10    3.90
  -2  10  -7    1.10    2.90
   2 -10   7    2.80    2.80
  -3  10  -7   43.20    5.40
   3 -10   7   50.69    5.20
  -4  10  -7   45.60    5.50
   4 -10   7   34.60    4.70
  -5  10  -7   28.00    5.10
   5 -10   7   30.60    4.50
  -6  10  -7    0.80    4.20
   6 -10   7    4.20    4.10
  -7  10  -7   10.70    5.10
   7 -10   7   14.30    4.80
  -8  10  -7    7.30    6.40
   8 -10   7    0.50    5.10
   8   9  -7   11.10    6.30
   7   9  -7    8.10    5.10
   6   9  -7   13.80    4.60
   5   9  -7   15.60    4.20
   4   9  -7   60.99    6.30
  -4  -9   7   68.39    6.30
  -4  -9   7   70.89    6.10
   3   9  -7   22.50    3.80
  -3  -9   7   22.20    3.60
  -3  -9   7   21.10    3.30
   2   9  -7   -0.30    2.30
   2   9  -7   -0.50    2.50
  -2  -9   7   -0.40    2.60
   1   9  -7  123.79    8.80
   1   9  -7  117.59    8.50
  -1  -9   7  123.09    8.80
   0   9  -7   24.00    3.80
   0   9  -7   29.20    3.20
   0  -9   7   24.50    3.50
  -1   9  -7   40.60    4.50
   1  -9   7   39.40    4.20
  -2   9  -7  517.75   33.00
   2  -9   7  528.15   32.70
  -3   9  -7   19.60    3.70
   3  -9   7   11.80    3.10
  -4   9  -7    6.10    3.50
   4  -9   7    1.30    2.70
  -5   9  -7   60.79    6.30
   5  -9   7   53.99    5.80
  -6   9  -7   92.29    8.50
   6  -9   7  103.79    8.30
  -7   9  -7   24.70    5.30
   7  -9   7   31.20    5.00
  -8   9  -7    4.20    4.80
   8  -9   7    0.40    4.60
   8   8  -7    0.80    5.10
   7   8  -7   59.79    7.40
   6   8  -7   64.99    7.10
   5   8  -7    1.40    3.30
  -5  -8   7   -0.60    3.00
   4   8  -7    0.70    2.80
  -4  -8   7   -0.60    2.60
  -4  -8   7   -1.20    2.40
   3   8  -7  100.89    7.90
  -3  -8   7   93.99    7.50
  -3  -8   7  111.79    7.70
   2   8  -7  135.69    9.20
   2   8  -7  127.19    9.10
  -2  -8   7  131.19    9.00
   1   8  -7  225.98   14.50
   1   8  -7  224.28   14.70
  -1  -8   7  222.58   14.50
   0   8  -7    1.80    2.20
   0   8  -7    0.40    1.80
   0  -8   7   -0.10    1.80
  -1   8  -7   55.29    5.00
  -1   8  -7   58.09    4.30
   1  -8   7   52.99    4.70
  -2   8  -7   18.40    3.20
   2  -8   7    9.90    2.50
  -3   8  -7    9.90    3.00
   3  -8   7    9.60    2.60
  -4   8  -7   30.50    4.40
   4  -8   7   36.60    4.20
  -5   8  -7   11.70    3.60
   5  -8   7    6.40    2.90
  -6   8  -7   -0.50    3.40
   6  -8   7    2.20    3.10
  -7   8  -7    3.60    3.80
   7  -8   7    1.50    3.50
  -8   8  -7   -0.70    4.50
   8  -8   7    3.50    4.30
  -9   8  -7    9.60    7.00
   9  -8   7    0.90    5.80
   9   7  -7   64.89    8.60
   8   7  -7    2.80    4.80
   7   7  -7   67.09    7.60
   6   7  -7    0.70    3.40
   5   7  -7   28.30    4.60
  -5  -7   7   16.40    3.30
  -5  -7   7   24.90    3.60
   4   7  -7   -1.20    2.50
  -4  -7   7    1.60    2.20
  -4  -7   7    0.30    2.40
   3   7  -7   94.79    7.30
  -3  -7   7  100.49    7.10
  -3  -7   7  101.09    7.10
   2   7  -7   80.59    6.00
   2   7  -7   79.19    6.10
  -2  -7   7   71.89    5.70
   1   7  -7  114.09    7.50
   1   7  -7  108.29    7.80
  -1  -7   7  105.79    7.50
   0   7  -7   97.59    6.40
   0   7  -7   90.59    6.70
   0  -7   7   84.09    6.30
  -1   7  -7    9.10    1.70
  -1   7  -7    9.50    2.30
   1  -7   7    9.80    2.30
  -2   7  -7    7.90    2.40
  -2   7  -7    5.70    1.40
   2  -7   7    6.50    2.30
  -3   7  -7   10.10    2.70
   3  -7   7    8.10    2.50
  -4   7  -7  103.29    8.00
   4  -7   7  105.59    7.70
  -5   7  -7    7.70    3.10
   5  -7   7    9.80    2.90
  -6   7  -7   23.10    4.30
   6  -7   7   35.20    4.40
  -7   7  -7   -1.00    3.90
   7  -7   7   -1.90    3.20
  -8   7  -7    4.60    4.70
   8  -7   7    9.00    4.70
   9  -7   7   91.99    9.60
   9   6  -7   11.40    5.70
   8   6  -7   10.20    4.80
   7   6  -7    7.80    4.00
   6   6  -7    7.60    4.00
   5   6  -7    3.50    2.90
  -5  -6   7    0.30    2.20
  -5  -6   7    0.30    2.40
   4   6  -7    0.80    2.60
  -4  -6   7    0.90    1.90
  -4  -6   7    1.30    2.20
   3   6  -7   85.19    6.70
  -3  -6   7   95.69    6.70
  -3  -6   7   89.29    6.40
   2   6  -7  136.39    9.40
  -2  -6   7  147.59    9.50
  -2  -6   7  136.59    9.20
   1   6  -7  115.69    7.30
   1   6  -7   97.49    7.40
  -1  -6   7  103.39    7.10
   0   6  -7  108.99    7.10
   0   6  -7  107.49    7.50
   0  -6   7  101.79    7.10
  -1   6  -7  143.79    9.30
  -1   6  -7  143.69    9.70
   1  -6   7  146.59    9.50
  -2   6  -7    4.30    2.00
  -2   6  -7    3.50    1.30
   2  -6   7    2.40    1.80
  -3   6  -7    1.40    1.20
  -3   6  -7    2.50    2.10
   3  -6   7   -0.30    1.70
  -4   6  -7   19.20    3.10
   4  -6   7   11.70    2.60
  -5   6  -7   -0.40    2.40
   5  -6   7   -0.20    2.30
  -6   6  -7   12.30    3.20
   6  -6   7    7.90    3.10
  -7   6  -7   25.00    4.30
   7  -6   7   23.10    4.10
  -8   6  -7    1.30    3.80
   8  -6   7    2.10    3.70
   9  -6   7   25.10    5.80
  10   5  -7    6.20    8.40
   9   5  -7    0.90    5.10
   8   5  -7   34.60    5.80
   7   5  -7    1.10    3.90
   6   5  -7   13.20    3.60
  -6  -5   7   11.30    3.00
  -6  -5   7   12.20    3.30
   5   5  -7   38.10    4.70
  -5  -5   7   46.10    4.40
  -5  -5   7   33.40    3.70
   4   5  -7   53.49    5.30
  -4  -5   7   57.69    4.70
  -4  -5   7   57.79    4.50
   3   5  -7    4.00    2.00
  -3  -5   7    6.80    1.70
  -3  -5   7    9.80    2.20
   2   5  -7   69.09    5.20
  -2  -5   7   63.89    4.90
  -2  -5   7   76.49    5.20
   1   5  -7   26.20    2.70
   1   5  -7   20.30    2.60
  -1  -5   7   23.40    2.30
   0   5  -7   24.80    3.00
   0   5  -7   36.50    2.90
   0  -5   7   32.80    2.70
  -1   5  -7  167.58   11.10
  -1   5  -7  173.68   10.80
   1  -5   7  168.58   10.80
  -2   5  -7    5.70    1.90
  -2   5  -7    3.90    1.20
   2  -5   7    1.10    1.40
  -3   5  -7  378.76   23.20
  -3   5  -7  384.36   23.70
   3  -5   7  365.86   23.50
  -4   5  -7  215.08   13.60
   4  -5   7  196.18   13.40
   4  -5   7  207.68   13.00
  -5   5  -7   37.60    4.20
   5  -5   7   40.10    4.20
  -6   5  -7    7.00    2.80
   6  -5   7    5.80    2.70
  -7   5  -7   12.40    3.80
   7  -5   7   11.80    3.40
   8  -5   7    8.50    3.90
   9  -5   7   25.20    5.60
  10   4  -7    5.60    6.30
   9   4  -7    9.30    5.20
   8   4  -7  130.89   10.60
   7   4  -7    8.30    3.80
   6   4  -7   62.89    5.60
  -6  -4   7   40.60    4.60
  -6  -4   7   44.70    5.00
   5   4  -7   48.60    5.00
  -5  -4   7   48.70    4.30
  -5  -4   7   53.19    4.90
   4   4  -7   36.80    4.20
  -4  -4   7   45.70    3.60
  -4  -4   7   43.90    4.20
   3   4  -7  101.89    6.90
  -3  -4   7   92.39    6.40
  -3  -4   7   94.29    6.80
   2   4  -7   28.00    2.90
  -2  -4   7   29.90    2.70
  -2  -4   7   19.30    2.20
   1   4  -7 1430.86   87.59
   1   4  -7 1428.56   87.59
  -1  -4   7 1455.15   87.29
   0   4  -7    9.10    1.50
   0   4  -7    8.70    1.70
   0  -4   7   12.00    1.40
  -1   4  -7  488.45   30.30
  -1   4  -7  499.95   30.50
   1  -4   7  493.05   30.30
  -2   4  -7   19.00    2.40
  -2   4  -7   20.10    2.00
   2  -4   7   19.20    2.20
  -3   4  -7   -0.30    1.20
  -3   4  -7    0.60    1.60
   3  -4   7   -0.10    1.40
  -4   4  -7  284.07   19.00
  -4   4  -7  306.67   19.10
   4  -4   7  306.77   18.70
  -5   4  -7  442.16   28.40
  -5   4  -7  454.55   28.30
   5  -4   7  457.25   28.00
  -6   4  -7  167.38   11.70
  -6   4  -7  173.68   11.80
  -7   4  -7  189.68   13.00
  -7   4  -7  193.28   13.40
  -8   4  -7   45.60    6.10
   9  -4   7   83.29    8.60
  10  -4   7   16.20    6.00
  10   3  -7    2.70    6.00
   9   3  -7    3.20    4.60
   8   3  -7    3.40    3.90
   7   3  -7  136.39   10.50
  -7  -3   7  141.99   10.40
   6   3  -7  690.53   43.40
  -6  -3   7  700.03   43.10
   5   3  -7   60.79    5.00
  -5  -3   7   53.59    4.60
  -5  -3   7   41.00    4.20
   4   3  -7  104.89    7.50
  -4  -3   7  102.69    7.00
  -4  -3   7  102.89    7.20
   3   3  -7   22.40    2.80
  -3  -3   7   28.40    3.00
  -3  -3   7   24.50    2.30
   2   3  -7   94.79    6.80
  -2  -3   7  103.99    6.80
  -2  -3   7  100.69    6.40
   1   3  -7    2.90    1.20
  -1  -3   7    1.60    0.80
  -1  -3   7    2.60    1.10
   0   3  -7  381.76   22.80
   0   3  -7  364.86   22.90
   0  -3   7  360.26   22.50
  -1   3  -7  737.93   45.00
  -1   3  -7  742.53   45.20
   1  -3   7  733.93   45.00
  -2   3  -7   98.79    6.90
  -2   3  -7  104.69    6.80
  -2   3  -7  104.49    6.70
  -3   3  -7   39.00    3.50
  -3   3  -7   43.70    3.60
  -4   3  -7  241.18   15.50
  -4   3  -7  247.58   15.40
   4  -3   7  236.28   15.20
  -5   3  -7    2.10    2.20
  -5   3  -7    8.10    2.10
   5  -3   7    5.30    2.10
  -6   3  -7   10.90    3.00
  -6   3  -7   11.70    2.80
   6  -3   7   12.70    2.90
  -7   3  -7    0.30    3.00
  -7   3  -7   -1.00    2.70
  -8   3  -7   40.50    5.40
  -9   3  -7   -1.40    4.30
 -10   3  -7   18.30    6.10
  10   2  -7   14.30    6.90
   9   2  -7    5.50    5.00
   8   2  -7  101.29    8.80
   7   2  -7    0.90    3.10
  -7  -2   7    0.00    2.50
  -7  -2   7    3.60    3.00
   6   2  -7  211.48   14.00
  -6  -2   7  214.28   13.90
  -6  -2   7  197.18   13.50
   5   2  -7   20.80    3.10
  -5  -2   7   21.00    2.60
  -5  -2   7   19.50    3.10
   4   2  -7  194.18   12.90
  -4  -2   7  200.18   12.40
  -4  -2   7  193.78   12.80
   3   2  -7   57.69    5.00
  -3  -2   7   79.29    5.10
  -3  -2   7   67.69    4.50
   2   2  -7    1.20    1.30
  -2  -2   7    0.10    1.30
  -2  -2   7    1.80    0.70
   1   2  -7   14.90    1.80
  -1  -2   7   18.80    1.90
  -1  -2   7   14.10    1.20
   0   2  -7  270.07   17.50
   0   2  -7  276.57   17.60
   0  -2   7  296.67   17.30
  -1   2  -7  686.63   41.00
  -1   2  -7  658.23   41.00
  -1   2  -7  671.73   41.10
  -2   2  -7  271.47   17.20
  -2   2  -7  284.57   17.40
  -2   2  -7  278.27   17.30
  -3   2  -7    1.10    1.20
  -3   2  -7    0.80    1.40
   3  -2   7    0.50    1.20
  -4   2  -7   15.70    2.30
  -4   2  -7   19.30    2.60
   4  -2   7   16.60    2.20
  -5   2  -7  501.75   30.20
  -5   2  -7  486.15   29.80
   5  -2   7  458.95   29.90
  -6   2  -7   16.80    2.80
  -6   2  -7   11.30    3.00
   6  -2   7   14.50    3.20
  -7   2  -7    1.10    3.00
   7  -2   7    2.90    3.50
  -8   2  -7    9.10    3.70
  -9   2  -7   17.30    4.80
   9   1  -7   15.50    5.40
   8   1  -7   19.10    4.70
  -8  -1   7    5.40    4.00
   7   1  -7   22.90    4.20
  -7  -1   7   23.30    4.20
  -7  -1   7   14.20    3.30
   6   1  -7  233.28   14.00
  -6  -1   7  190.58   13.30
  -6  -1   7  195.78   13.70
   5   1  -7  140.29   10.50
  -5  -1   7  176.48   10.80
  -5  -1   7  154.38   10.20
   4   1  -7   14.30    2.40
  -4  -1   7   19.60    2.60
  -4  -1   7   14.90    1.90
   3   1  -7  177.68   11.10
  -3  -1   7  167.68   10.60
  -3  -1   7  166.38   11.00
   2   1  -7  711.43   43.50
  -2  -1   7  692.83   43.50
  -2  -1   7  722.73   43.10
   1   1  -7 6538.15  384.36
  -1  -1   7 6156.88  384.36
   0   1  -7 2750.62  162.68
   0   1  -7 2627.84  162.88
   0  -1   7 2680.93  162.98
  -1   1  -7  633.04   38.00
  -1   1  -7  616.64   38.10
  -1   1  -7  619.34   38.10
  -2   1  -7   57.09    4.00
  -2   1  -7   56.49    4.10
  -2   1  -7   56.19    4.00
  -3   1  -7  188.98   12.50
  -3   1  -7  199.88   12.40
   3  -1   7  199.58   12.50
  -4   1  -7   41.80    3.90
  -4   1  -7   49.40    3.60
   4  -1   7   39.90    3.80
  -5   1  -7   22.30    2.60
  -5   1  -7   20.00    3.00
   5  -1   7   16.90    2.90
  -6   1  -7    3.20    2.50
  -6   1  -7    0.20    2.00
   6  -1   7    3.10    2.80
  -7   1  -7   -1.90    2.70
   7  -1   7   -1.30    3.30
  -8   1  -7    3.40    3.50
   8  -1   7    7.40    4.20
  -9   1  -7    6.20    4.20
   9   0  -7    3.40    4.90
   8   0  -7    7.90    3.80
  -8   0   7   10.50    3.80
   7   0  -7    4.10    3.30
  -7   0   7    3.10    2.90
  -7   0   7    1.80    3.10
   6   0  -7   70.19    5.80
  -6   0   7   66.79    6.20
  -6   0   7   65.29    5.50
   5   0  -7   98.39    7.90
  -5   0   7  112.29    7.60
  -5   0   7  121.79    8.00
   4   0  -7   32.00    3.50
  -4   0   7   29.80    3.50
  -4   0   7   37.50    3.00
   3   0  -7  122.19    8.70
  -3   0   7  143.39    8.90
   2   0  -7  528.95   33.00
   2   0  -7  543.55   32.70
  -2   0   7  538.55   33.10
   1   0  -7  278.67   16.00
   1   0  -7  258.27   16.40
  -1   0   7  244.78   16.40
   0   0  -7   11.00    1.20
   0   0  -7   15.50    1.60
   0   0   7   10.10    1.50
  -1   0  -7  402.56   24.80
  -1   0  -7  408.26   24.70
   1   0   7  398.66   24.70
  -2   0  -7  197.28   12.50
  -2   0  -7  194.68   12.40
  -2   0  -7  199.58   12.30
  -3   0  -7   -1.00    1.30
  -3   0  -7   -0.40    0.90
   3   0   7    0.00    1.30
  -4   0  -7    9.30    1.50
  -4   0  -7   13.90    2.30
   4   0   7    7.60    2.00
  -5   0  -7   26.40    2.70
  -5   0  -7   20.10    3.00
   5   0   7   23.90    3.30
  -6   0  -7   42.70    4.60
   6   0   7   48.70    5.20
  -7   0  -7   11.70    3.40
   7   0   7   10.30    3.80
  -8   0  -7   11.50    3.80
   8   0   7   11.80    4.70
  -9   0  -7   15.40    4.50
 -10   0  -7    7.10    5.50
   8  -1  -7   -0.60    3.70
   8  -1  -7    0.00    2.80
  -8   1   7    1.20    3.50
   7  -1  -7    2.60    2.80
   7  -1  -7   -1.90    2.50
  -7   1   7   -0.40    2.80
   6  -1  -7  232.58   15.30
   6  -1  -7  231.68   15.00
  -6   1   7  235.38   15.50
   5  -1  -7   98.99    6.80
   5  -1  -7   93.09    7.20
  -5   1   7  102.29    7.40
   4  -1  -7  130.79    8.40
   4  -1  -7  132.69    8.70
  -4   1   7  124.59    8.90
   3  -1  -7  300.97   18.30
   3  -1  -7  291.17   18.50
  -3   1   7  293.77   18.70
   2  -1  -7  128.49    8.70
   2  -1  -7  136.49    8.40
  -2   1   7  142.19    8.90
   1  -1  -7   38.60    2.70
   1  -1  -7   42.60    3.10
  -1   1   7   34.60    3.10
   0  -1  -7  352.86   22.40
   0  -1  -7  386.66   22.30
   0   1   7  351.96   22.40
  -1  -1  -7  201.18   12.20
  -1  -1  -7  189.68   12.30
   1   1   7  195.88   12.20
  -2  -1  -7 1183.38   72.39
  -2  -1  -7 1161.58   72.49
   2   1   7 1221.68   72.19
  -3  -1  -7   16.80    1.60
  -3  -1  -7   18.50    2.20
   3   1   7   13.90    2.10
  -4  -1  -7   52.79    4.30
  -4  -1  -7   49.50    3.50
   4   1   7   43.80    4.30
  -5  -1  -7    5.00    2.20
   5   1   7    4.50    2.60
  -6  -1  -7    7.80    2.80
   6   1   7    7.90    3.00
  -7  -1  -7  675.13   43.50
   7   1   7  721.43   43.80
  -8  -1  -7    1.30    3.40
   8   1   7   -5.90    4.10
  -9  -1  -7    4.00    4.20
   9   1   7    3.30    4.60
 -10  -1  -7    2.60    5.40
  -9   2   7    2.80    4.20
   8  -2  -7   60.39    6.10
  -8   2   7   51.79    6.20
   7  -2  -7    9.00    2.90
   7  -2  -7    5.80    3.20
  -7   2   7    9.00    3.60
   6  -2  -7   49.60    5.10
   6  -2  -7   60.59    4.90
  -6   2   7   52.29    5.30
   5  -2  -7   10.70    2.00
   5  -2  -7   12.80    2.30
  -5   2   7   15.10    2.90
   4  -2  -7  297.07   18.20
   4  -2  -7  284.07   18.30
  -4   2   7  291.97   18.60
   3  -2  -7   71.39    5.20
   3  -2  -7   75.79    5.00
  -3   2   7   72.79    5.50
   2  -2  -7  369.56   22.90
   2  -2  -7  378.06   22.70
  -2   2   7  361.96   23.10
   1  -2  -7    1.60    1.00
   1  -2  -7    4.10    1.00
  -1   2   7    2.90    1.20
   0  -2  -7  132.99    8.60
   0  -2  -7  139.89    8.50
   0   2   7  131.09    8.60
  -1  -2  -7   79.79    5.20
  -1  -2  -7   72.69    5.30
   1   2   7   79.09    5.10
  -2  -2  -7  110.29    6.70
   2   2   7   97.49    6.20
   2   2   7   90.29    6.60
  -3  -2  -7   61.19    4.80
   3   2   7   67.29    4.20
   3   2   7   59.49    5.00
  -4  -2  -7  250.77   14.50
  -4  -2  -7  221.18   15.20
   4   2   7  220.98   15.30
  -5  -2  -7  181.88   11.60
   5   2   7  161.08   11.60
  -6  -2  -7    0.60    2.50
   6   2   7    4.90    3.40
  -7  -2  -7   46.10    5.40
   7   2   7   55.69    5.90
  -8  -2  -7    5.20    3.70
   8   2   7    2.20    4.60
  -9  -2  -7   21.60    5.50
   9   2   7   11.80    5.80
 -10  -2  -7    2.70    5.30
  10   2   7   -0.80    6.90
  -9   3   7    9.80    4.80
   8  -3  -7  200.98   14.00
  -8   3   7  209.48   14.50
   7  -3  -7   54.29    5.40
  -7   3   7   51.89    6.10
   6  -3  -7    1.30    2.20
   6  -3  -7    1.20    2.50
  -6   3   7    2.10    2.80
   5  -3  -7  133.39    9.00
   5  -3  -7  137.29    8.90
  -5   3   7  122.29    9.30
   4  -3  -7  264.67   16.40
   4  -3  -7  258.27   16.30
  -4   3   7  254.17   16.80
   3  -3  -7  251.27   15.70
   3  -3  -7  238.38   15.70
  -3   3   7  269.27   16.10
   2  -3  -7  436.86   26.50
   2  -3  -7  437.66   26.50
  -2   3   7  415.36   26.70
   1  -3  -7  846.52   51.19
   1  -3  -7  834.32   51.19
  -1   3   7  839.32   51.39
   0  -3  -7 2587.74  156.48
   0  -3  -7 2527.45  156.38
   0   3   7 2624.14  156.48
  -1  -3  -7  619.84   37.00
  -1  -3  -7  585.14   37.00
   1   3   7  606.64   36.80
  -2  -3  -7   52.19    4.00
   2   3   7   50.09    3.50
   2   3   7   56.39    4.10
  -3  -3  -7   10.10    2.00
   3   3   7    5.60    1.90
  -4  -3  -7  318.17   20.00
   4   3   7  310.97   20.00
  -5  -3  -7  359.76   23.00
   5   3   7  365.66   23.20
  -6  -3  -7  206.58   13.60
   6   3   7  193.18   14.00
  -7  -3  -7    3.80    3.20
   7   3   7    0.20    3.60
  -8  -3  -7    1.70    3.70
   8   3   7    1.60    4.20
  -9  -3  -7    9.20    4.70
   9   3   7    6.20    5.80
 -10  -3  -7   27.30    6.60
  10   3   7   32.10    7.50
 -10   4   7    7.70   10.50
   9  -4  -7    1.10    3.90
  -9   4   7    3.30    4.50
   8  -4  -7  100.89    8.30
  -8   4   7  106.09    9.10
   7  -4  -7   18.70    3.60
  -7   4   7   18.30    4.10
   6  -4  -7    9.20    2.50
  -6   4   7    6.30    3.30
   5  -4  -7  161.38   10.40
   5  -4  -7  159.38   10.50
  -5   4   7  148.59   10.90
   4  -4  -7  352.26   21.40
   4  -4  -7  355.96   21.50
  -4   4   7  319.67   21.80
   3  -4  -7    3.60    1.40
   3  -4  -7    4.80    1.70
  -3   4   7    2.50    1.80
   2  -4  -7   90.49    5.90
   2  -4  -7   91.49    6.00
  -2   4   7   80.29    6.30
   1  -4  -7   21.40    2.20
   1  -4  -7   25.60    2.40
  -1   4   7   22.80    2.60
   0  -4  -7  769.02   47.10
   0  -4  -7  754.92   47.10
   0   4   7  786.92   47.10
  -1  -4  -7 2558.44  156.78
   1   4   7 2610.94  156.58
   1   4   7 2577.14  156.68
  -2  -4  -7  175.78   10.90
   2   4   7  167.38   10.40
   2   4   7  158.88   10.90
  -3  -4  -7  291.57   19.00
   3   4   7  311.57   19.20
  -4  -4  -7  105.29    7.60
   4   4   7  107.59    8.00
  -5  -4  -7   40.50    4.30
   5   4   7   35.50    4.50
  -6  -4  -7  857.81   53.49
   6   4   7  870.91   53.79
  -7  -4  -7   81.29    7.40
   7   4   7   82.79    7.90
  -8  -4  -7   -0.60    3.60
   8   4   7   -1.30    4.20
  -9  -4  -7    7.40    4.50
   9   4   7   -0.20    5.20
 -10  -4  -7    2.20    5.70
  10   4   7    1.00    6.70
 -10   5   7   68.99    8.70
   9  -5  -7    5.40    4.20
  -9   5   7   10.30    5.10
   8  -5  -7    6.20    4.00
  -8   5   7    6.00    4.10
   7  -5  -7   58.19    6.10
  -7   5   7   62.19    6.60
   6  -5  -7  273.07   18.20
  -6   5   7  290.47   18.70
   5  -5  -7   60.39    5.30
  -5   5   7   78.29    6.20
   4  -5  -7    0.70    1.90
   4  -5  -7    0.50    1.60
  -4   5   7    0.30    2.40
   3  -5  -7    1.40    1.40
   3  -5  -7    4.10    1.90
  -3   5   7    1.20    2.00
   2  -5  -7   38.00    3.30
   2  -5  -7   49.50    3.60
  -2   5   7   39.70    3.90
   1  -5  -7    0.80    1.20
   1  -5  -7    3.50    1.50
  -1   5   7    0.70    1.60
   0  -5  -7  311.17   19.10
   0   5   7  297.37   19.00
   0   5   7  307.27   19.00
  -1  -5  -7  383.66   23.90
   1   5   7  373.66   23.80
   1   5   7  390.86   23.60
  -2  -5  -7   35.30    3.40
   2   5   7   31.00    2.50
   2   5   7   29.10    3.20
  -3  -5  -7   39.90    4.00
   3   5   7   44.60    4.10
  -4  -5  -7   33.30    3.70
   4   5   7   28.30    3.80
  -5  -5  -7   71.79    6.20
   5   5   7   74.29    6.60
  -6  -5  -7    0.20    2.70
   6   5   7    0.70    3.90
  -7  -5  -7   24.60    4.50
   7   5   7   32.60    5.30
  -8  -5  -7    0.10    4.20
   8   5   7   -3.40    4.80
  -9  -5  -7   13.80    5.00
   9   5   7   18.20    6.20
   9  -6  -7   -2.20    4.70
  -9   6   7    3.00    5.90
   8  -6  -7  102.49    9.00
  -8   6   7   99.59    9.20
   7  -6  -7  105.19    8.40
  -7   6   7  107.79    9.40
   6  -6  -7    0.60    2.50
  -6   6   7    0.70    3.30
   5  -6  -7  143.89    9.80
  -5   6   7  140.59   10.40
   4  -6  -7   18.00    2.80
  -4   6   7   19.70    3.30
   3  -6  -7  121.59    7.90
   3  -6  -7  121.59    8.20
  -3   6   7  115.89    8.60
   2  -6  -7    0.00    1.30
   2  -6  -7   -1.30    1.60
  -2   6   7    2.10    1.90
   1  -6  -7   68.39    5.00
   1  -6  -7   74.79    5.20
  -1   6   7   64.09    5.20
   0  -6  -7  679.83   42.10
   0   6   7  692.93   41.90
   0   6   7  677.03   42.00
  -1  -6  -7  159.78   10.50
   1   6   7  154.38   10.20
   1   6   7  163.48   10.40
  -2  -6  -7  533.15   32.80
   2   6   7  526.55   32.80
   2   6   7  525.45   32.30
  -3  -6  -7   10.70    2.60
   3   6   7   10.30    2.60
  -4  -6  -7  222.38   14.20
   4   6   7  203.18   14.30
  -5  -6  -7  154.98   10.50
   5   6   7  141.19   10.90
  -6  -6  -7   85.49    7.40
   6   6   7   88.09    8.30
  -7  -6  -7    2.50    3.50
   7   6   7   -0.30    4.00
  -8  -6  -7   12.70    4.60
   8   6   7   20.30    5.30
  -9  -6  -7    1.10    5.20
   9   6   7   -3.30    6.50
   9  -7  -7    6.90    4.80
  -9   7   7    6.10    6.30
   8  -7  -7    3.00    3.90
  -8   7   7    3.20    4.40
   7  -7  -7   40.80    5.00
  -7   7   7   35.60    5.60
   6  -7  -7   68.89    6.20
  -6   7   7   67.99    6.90
   5  -7  -7   14.00    3.00
  -5   7   7    4.90    3.10
   4  -7  -7  459.45   29.10
  -4   7   7  469.45   29.40
   3  -7  -7   41.90    4.00
  -3   7   7   37.10    4.30
   2  -7  -7   41.40    4.00
  -2   7   7   39.30    4.20
   1  -7  -7   50.59    4.30
  -1   7   7   43.40    4.20
  -1   7   7   47.20    3.70
   0  -7  -7  228.48   14.40
   0   7   7  218.18   14.30
   0   7   7  221.48   14.20
  -1  -7  -7  650.63   41.70
   1   7   7  687.13   41.50
   1   7   7  687.13   41.70
  -2  -7  -7   79.19    7.20
   2   7   7  101.29    6.60
   2   7   7  115.19    7.40
  -3  -7  -7   30.80    3.90
   3   7   7   37.60    4.40
  -4  -7  -7   26.90    3.90
   4   7   7   39.20    4.60
  -5  -7  -7   45.90    5.00
   5   7   7   42.40    5.60
  -6  -7  -7    7.80    3.40
   6   7   7    7.50    4.10
  -7  -7  -7    5.70    3.70
   7   7   7   -0.50    4.20
  -8  -7  -7    4.90    5.00
   8   7   7   15.70    6.20
  -9  -7  -7   10.50    5.80
   9   7   7   22.50    7.10
   9  -8  -7    1.40    5.20
  -9   8   7    7.20    6.70
   8  -8  -7    4.30    4.90
  -8   8   7   -1.20    4.80
   7  -8  -7   25.10    4.40
  -7   8   7   22.10    5.10
   6  -8  -7   52.69    5.80
  -6   8   7   63.09    6.60
   5  -8  -7   68.89    6.10
  -5   8   7   62.59    6.50
   4  -8  -7   70.59    5.90
  -4   8   7   61.19    6.20
   3  -8  -7   89.79    7.40
  -3   8   7  110.69    7.80
   2  -8  -7   15.50    2.90
  -2   8   7   15.50    3.10
   1  -8  -7    7.50    2.50
  -1   8   7    3.60    1.80
  -1   8   7    4.50    2.20
   0  -8  -7   10.10    2.70
   0   8   7   11.00    2.30
   0   8   7   11.10    2.60
  -1  -8  -7   20.40    3.10
   1   8   7   15.50    2.60
   1   8   7   19.00    2.90
  -2  -8  -7   53.29    5.20
   2   8   7   57.79    5.30
  -3  -8  -7    1.90    2.60
   3   8   7    2.90    2.90
  -4  -8  -7    3.60    2.90
   4   8   7    2.00    3.60
  -5  -8  -7  112.69    8.80
   5   8   7  112.49    9.30
  -6  -8  -7    3.20    3.30
   6   8   7    1.20    4.60
  -7  -8  -7   87.79    7.80
   7   8   7   62.19    8.20
  -8  -8  -7   10.30    5.00
   8   8   7   -3.10    5.30
   8  -9  -7   -0.80    5.20
  -8   9   7    0.30    6.10
   7  -9  -7    5.80    4.20
  -7   9   7    4.20    4.50
   6  -9  -7   12.80    3.90
  -6   9   7   11.00    4.20
   5  -9  -7   58.49    6.10
  -5   9   7   59.89    6.40
   4  -9  -7   15.00    3.50
  -4   9   7   19.90    4.00
   3  -9  -7  220.68   15.20
  -3   9   7  235.18   15.40
   2  -9  -7  560.74   34.00
  -2   9   7  525.85   34.00
   1  -9  -7  156.38   10.40
  -1   9   7  138.89   10.10
   0  -9  -7   97.79    7.50
   0   9   7   97.89    7.30
   0   9   7   96.69    7.20
  -1  -9  -7    4.10    2.70
   1   9   7    3.30    2.40
   1   9   7    3.80    2.60
  -2  -9  -7  169.38   11.70
   2   9   7  164.08   11.70
  -3  -9  -7  282.47   18.90
   3   9   7  295.87   19.00
  -4  -9  -7   39.00    4.70
   4   9   7   31.00    5.00
  -5  -9  -7   41.90    5.10
   5   9   7   46.90    6.30
  -6  -9  -7   -1.00    3.60
   6   9   7    5.10    4.70
  -7  -9  -7    9.50    4.60
   7   9   7   13.50    5.70
  -8  -9  -7   17.50    5.80
   8   9   7   20.00    7.10
   8 -10  -7   -1.30    5.30
  -8  10   7   -0.50    5.80
   7 -10  -7   -1.50    4.40
  -7  10   7    6.70    5.20
   6 -10  -7   -0.10    3.70
  -6  10   7    1.80    4.00
   5 -10  -7   69.99    6.60
  -5  10   7   55.49    6.60
   4 -10  -7   -1.20    3.20
  -4  10   7    0.90    3.20
   3 -10  -7   52.19    5.60
  -3  10   7   51.49    5.70
   2 -10  -7  342.77   22.50
  -2  10   7  353.56   22.50
   1 -10  -7   63.99    5.80
  -1  10   7   48.70    5.20
   0 -10  -7   12.60    3.50
   0  10   7   10.60    2.90
   0  10   7   16.70    3.10
  -1 -10  -7   78.79    6.70
   1  10   7   71.79    6.50
  -2 -10  -7   -0.50    3.00
   2  10   7   -1.50    3.20
  -3 -10  -7   56.89    6.20
   3  10   7   65.79    6.70
  -4 -10  -7    0.30    3.30
   4  10   7   -4.40    4.00
  -5 -10  -7   11.70    3.70
   5  10   7   10.20    4.70
  -6 -10  -7   31.10    5.10
   6  10   7   32.70    6.10
  -7 -10  -7    3.70    4.70
   7  10   7   -3.40    6.20
  -8 -10  -7   17.80    7.60
   7 -11  -7   20.80    5.80
  -7  11   7   23.60    6.40
   6 -11  -7    2.10    4.40
  -6  11   7    3.20    4.20
   5 -11  -7    4.90    4.50
  -5  11   7    3.90    4.10
   4 -11  -7   58.19    6.60
  -4  11   7   64.39    7.00
   3 -11  -7   19.80    4.40
  -3  11   7   23.00    4.40
   2 -11  -7   79.59    7.70
  -2  11   7   77.69    7.10
   1 -11  -7    1.70    3.30
  -1  11   7    3.80    3.50
   0 -11  -7  415.66   26.90
   0  11   7  419.16   26.60
  -1 -11  -7  460.35   28.70
   1  11   7  436.96   28.40
  -2 -11  -7   14.60    3.70
   2  11   7   12.90    3.90
  -3 -11  -7   -0.10    3.40
   3  11   7   -3.80    3.40
  -4 -11  -7    3.70    3.70
   4  11   7   -2.40    4.00
  -5 -11  -7   88.49    8.80
   5  11   7  113.59    9.70
  -6 -11  -7    1.40    4.40
   6  11   7   -1.80    5.90
  -7 -11  -7    4.00    5.10
   7  11   7   -2.60    6.10
   7 -12  -7   14.00    6.80
   6 -12  -7    1.00    4.90
  -6  12   7    3.70    5.20
   5 -12  -7    8.40    5.40
  -5  12   7    7.40    4.40
   4 -12  -7    0.90    4.10
  -4  12   7    1.50    4.60
   3 -12  -7   18.10    4.80
  -3  12   7   26.40    4.80
   2 -12  -7   -1.30    3.70
  -2  12   7    2.00    4.10
   1 -12  -7   20.50    4.60
  -1  12   7   14.40    4.40
   0 -12  -7   -1.20    3.70
  -1 -12  -7   -2.30    3.60
  -2 -12  -7    1.70    3.60
   2  12   7    0.80    4.20
  -3 -12  -7    3.10    3.80
   3  12   7    6.20    4.60
  -4 -12  -7   19.10    4.60
   4  12   7    7.00    5.10
  -5 -12  -7   -0.80    4.20
   5  12   7    0.20    5.10
  -6 -12  -7    3.60    5.20
   6  12   7    4.50    6.10
   6 -13  -7   -0.10    5.90
  -6  13   7    5.30    6.90
   5 -13  -7   -0.80    5.30
  -5  13   7    1.30    5.10
   4 -13  -7    4.10    5.00
  -4  13   7    7.70    4.70
   3 -13  -7    6.10    4.90
  -3  13   7    0.90    4.20
   2 -13  -7   -4.30    4.10
  -2  13   7   -1.20    3.90
   1 -13  -7    3.80    4.90
  -1  13   7   -0.70    3.70
   0 -13  -7    8.30    4.40
  -1 -13  -7   45.70    6.30
  -2 -13  -7   23.90    5.00
  -3 -13  -7    3.40    4.40
   3  13   7   -3.10    5.90
  -4 -13  -7    4.10    4.90
   4  13   7   -0.70    5.50
  -5 -13  -7   -3.20    5.00
   5  13   7    6.10    6.70
   6  13   7   24.10    8.30
   5 -14  -7    8.00    6.20
  -5  14   7    6.80    6.10
   4 -14  -7   -0.20    6.50
  -4  14   7    0.30    5.40
   3 -14  -7    0.80    6.10
  -3  14   7    5.90    4.90
   2 -14  -7    4.20    5.30
  -2  14   7    0.30    4.20
   1 -14  -7    6.60    5.30
   0 -14  -7    5.00    5.10
  -1 -14  -7   20.70    5.30
  -2 -14  -7    0.20    4.50
  -3 -14  -7   -0.60    5.60
  -4 -14  -7   28.20    6.50
   5  14   7   76.19   10.10
  -4  15   7    1.70    5.80
   3 -15  -7    4.60    6.30
  -3  15   7    9.40    5.70
   2 -15  -7    6.00    6.30
  -2  15   7    4.10    5.30
   1 -15  -7   32.90    7.00
   0 -15  -7    8.70    5.90
  -1 -15  -7   26.90    7.20
  -2 -15  -7   15.70    6.40
  -3 -15  -7    7.70    5.80
   0  16  -8    4.60    7.20
   0 -16   8   -0.90    6.60
  -1  16  -8   -2.10    6.60
   1 -16   8    0.30    6.70
   2 -16   8   24.90    8.30
   1  15  -8    1.30    6.10
  -1 -15   8    2.20    7.00
   0  15  -8    0.40    5.30
   0 -15   8    0.70    6.20
  -1  15  -8    6.90    5.70
   1 -15   8    0.20    5.60
  -2  15  -8   57.19    8.00
   2 -15   8   46.60    7.70
  -3  15  -8    1.20    5.90
   3 -15   8   -0.50    5.80
   4 -15   8   -0.10    6.30
   5  14  -8    6.50    6.80
   1  14  -8   23.70    5.50
  -1 -14   8   31.70    6.30
   0  14  -8   14.40    5.20
   0 -14   8   30.70    5.70
  -1  14  -8    2.90    5.40
   1 -14   8   -0.10    5.10
  -2  14  -8   -2.30    4.80
   2 -14   8    1.30    4.70
  -3  14  -8    0.30    5.00
   3 -14   8   -3.10    5.30
  -4  14  -8    3.00    5.00
   4 -14   8    3.80    5.40
   5 -14   8    0.60    5.80
   6  13  -8   11.40    6.50
   5  13  -8    5.00    5.40
   4  13  -8    2.80    4.90
   2  13  -8    2.30    4.10
  -2 -13   8    1.10    4.20
   1  13  -8   55.09    6.70
  -1 -13   8   57.79    6.70
   0  13  -8  199.38   15.00
   0 -13   8  219.58   15.20
  -1  13  -8   10.80    4.50
   1 -13   8    6.40    4.30
  -2  13  -8   -2.20    4.00
   2 -13   8    0.00    4.50
  -3  13  -8    7.20    4.50
   3 -13   8   -1.70    4.10
  -4  13  -8    7.70    4.70
   4 -13   8    7.00    4.70
  -5  13  -8    6.90    5.60
   5 -13   8   11.30    5.10
   6 -13   8   14.30    5.80
   6  12  -8    6.40    6.10
   5  12  -8    0.50    5.10
   4  12  -8   -0.10    4.00
   3  12  -8    3.40    4.20
  -3 -12   8    8.60    4.30
   2  12  -8    3.30    4.20
  -2 -12   8    5.50    3.80
   1  12  -8   44.80    5.90
  -1 -12   8   56.99    6.00
   0  12  -8   12.90    4.20
   0 -12   8   14.80    4.10
  -1  12  -8    0.00    3.60
   1 -12   8    0.90    4.00
  -2  12  -8   -1.00    3.60
   2 -12   8    0.00    3.60
  -3  12  -8   11.10    4.20
   3 -12   8   22.20    4.90
  -4  12  -8   74.59    7.70
   4 -12   8   73.09    7.40
  -5  12  -8    0.60    4.70
   5 -12   8    5.20    4.30
  -6  12  -8   10.70    5.70
   6 -12   8    4.60    4.90
   7  11  -8   12.40    6.30
   6  11  -8    4.40    5.50
   5  11  -8   27.00    5.60
   4  11  -8    7.10    4.10
   3  11  -8    0.60    3.30
  -3 -11   8    2.60    3.20
  -3 -11   8    0.60    3.70
   2  11  -8   10.00    3.50
   2  11  -8    5.80    3.50
  -2 -11   8   13.40    4.00
   1  11  -8   59.99    6.40
  -1 -11   8   67.49    6.60
   0  11  -8   60.79    6.10
   0 -11   8   49.80    5.60
  -1  11  -8   92.89    8.50
   1 -11   8   94.29    7.70
  -2  11  -8  129.99    9.60
   2 -11   8  112.29    9.20
  -3  11  -8   17.50    4.20
   3 -11   8   22.90    4.10
  -4  11  -8   56.59    6.70
   4 -11   8   51.19    6.20
  -5  11  -8   -0.20    3.90
   5 -11   8    1.20    3.70
  -6  11  -8   20.00    5.50
   6 -11   8   25.50    5.10
  -7  11  -8    3.70    5.30
   7 -11   8    2.20    4.90
   7  10  -8    3.80    5.90
   6  10  -8    0.50    4.30
   5  10  -8   35.00    5.50
   4  10  -8   25.70    4.60
  -4 -10   8   34.60    4.50
   3  10  -8   56.79    6.00
  -3 -10   8   48.90    5.40
  -3 -10   8   68.39    6.00
   2  10  -8   37.60    4.50
   2  10  -8   26.80    4.30
  -2 -10   8   39.80    4.50
   1  10  -8   47.10    4.70
   1  10  -8   42.40    5.00
  -1 -10   8   45.00    5.00
   0  10  -8   95.69    7.90
   0 -10   8  101.49    7.70
  -1  10  -8    3.40    3.00
   1 -10   8    7.20    2.90
  -2  10  -8  170.78   13.40
   2 -10   8  217.68   13.30
  -3  10  -8  117.89    9.10
   3 -10   8  108.59    8.60
  -4  10  -8   29.60    4.60
   4 -10   8   25.90    4.30
  -5  10  -8  184.78   13.60
   5 -10   8  188.58   13.20
  -6  10  -8    7.90    5.10
   6 -10   8    7.80    4.40
  -7  10  -8    2.20    5.00
   7 -10   8    3.60    4.50
  -8  10  -8    0.90    6.00
   8 -10   8    1.70    5.30
   8   9  -8    4.20    5.90
   7   9  -8   25.70    6.30
   6   9  -8  155.88   12.10
   5   9  -8    3.30    3.90
   4   9  -8    2.30    3.40
  -4  -9   8    3.50    3.10
   3   9  -8    4.00    2.70
  -3  -9   8    3.20    2.70
  -3  -9   8    3.00    2.60
   2   9  -8    2.50    2.60
   2   9  -8    3.80    2.70
  -2  -9   8    3.10    2.70
   1   9  -8   30.20    3.60
   1   9  -8   35.70    4.20
  -1  -9   8   27.80    3.80
   0   9  -8    6.40    2.20
   0   9  -8    9.90    3.00
   0  -9   8    9.80    2.80
  -1   9  -8   49.70    5.20
   1  -9   8   53.29    5.10
  -2   9  -8   81.19    6.80
   2  -9   8   80.89    6.50
  -3   9  -8  257.57   17.80
   3  -9   8  275.67   17.40
  -4   9  -8   34.00    4.80
   4  -9   8   40.30    4.60
  -5   9  -8   32.50    5.40
   5  -9   8   25.80    4.30
  -6   9  -8   40.30    5.80
   6  -9   8   52.79    5.70
  -7   9  -8    1.60    5.00
   7  -9   8    1.50    3.80
  -8   9  -8    0.20    5.10
   8  -9   8    0.60    4.80
   8   8  -8    4.10    5.70
   7   8  -8   39.10    6.20
   6   8  -8   66.89    7.20
   5   8  -8   14.50    4.10
   4   8  -8    4.90    2.90
  -4  -8   8    3.40    2.80
  -4  -8   8    1.60    2.60
   3   8  -8    6.50    2.60
  -3  -8   8    6.40    2.60
  -3  -8   8   12.60    2.70
   2   8  -8    3.00    2.40
   2   8  -8    5.90    2.30
  -2  -8   8    3.40    2.30
   1   8  -8   39.00    3.60
   1   8  -8   36.50    4.10
  -1  -8   8   32.30    3.70
   0   8  -8   15.80    2.40
   0   8  -8   13.70    2.90
   0  -8   8   11.40    2.40
  -1   8  -8   57.99    5.60
  -1   8  -8   70.09    4.90
   1  -8   8   63.09    5.40
  -2   8  -8  239.68   15.70
   2  -8   8  235.78   15.50
  -3   8  -8   -0.80    2.60
   3  -8   8    0.90    2.30
  -4   8  -8   88.59    7.20
   4  -8   8   79.79    6.70
  -5   8  -8   84.29    7.60
   5  -8   8   89.89    7.20
  -6   8  -8   71.99    7.30
   6  -8   8   85.89    7.10
  -7   8  -8   24.20    5.40
   7  -8   8   31.60    4.90
  -8   8  -8   26.70    5.60
   8  -8   8   17.90    5.00
   9   7  -8    5.70    6.10
   8   7  -8   -1.30    4.40
   7   7  -8   36.80    5.90
   6   7  -8   51.69    6.10
   5   7  -8   58.39    6.30
  -5  -7   8   73.39    6.00
   4   7  -8   74.99    6.20
  -4  -7   8   74.89    6.00
  -4  -7   8   63.29    5.60
   3   7  -8   32.40    4.00
  -3  -7   8   26.60    3.30
  -3  -7   8   30.70    3.60
   2   7  -8  137.79    9.30
  -2  -7   8  143.09    9.20
  -2  -7   8  122.09    8.90
   1   7  -8  145.49    9.90
   1   7  -8  148.69    9.70
  -1  -7   8  139.79    9.50
   0   7  -8  302.57   20.00
   0   7  -8  323.57   19.70
   0  -7   8  314.47   19.70
  -1   7  -8   29.50    3.70
  -1   7  -8   40.00    3.20
   1  -7   8   31.30    3.30
  -2   7  -8   56.99    4.80
  -2   7  -8   49.50    3.80
   2  -7   8   44.20    4.20
  -3   7  -8    7.50    2.70
   3  -7   8   13.70    2.60
  -4   7  -8   -1.40    2.40
   4  -7   8    0.40    2.20
  -5   7  -8  169.38   11.80
   5  -7   8  163.08   11.50
  -6   7  -8   14.90    3.80
   6  -7   8   10.90    3.40
  -7   7  -8  118.49    9.30
   7  -7   8  107.99    9.10
  -8   7  -8   -1.00    4.50
   8  -7   8   -1.70    4.40
   9  -7   8   73.49    8.40
   9   6  -8   20.70    6.90
   8   6  -8   10.40    4.70
   7   6  -8    2.10    3.60
   6   6  -8    4.10    3.30
   5   6  -8    4.80    2.90
  -5  -6   8   10.70    2.80
  -5  -6   8    6.20    3.00
   4   6  -8   21.70    3.40
  -4  -6   8   17.20    2.90
  -4  -6   8   20.90    2.70
   3   6  -8   98.79    7.20
  -3  -6   8   95.79    6.70
  -3  -6   8   93.99    7.00
   2   6  -8    5.90    2.10
  -2  -6   8   11.80    2.20
  -2  -6   8    8.70    1.90
   1   6  -8    1.40    1.80
   1   6  -8    0.50    1.70
  -1  -6   8    0.50    1.40
   0   6  -8   46.60    4.40
   0   6  -8   59.09    4.10
   0  -6   8   49.60    3.90
  -1   6  -8   24.30    2.40
  -1   6  -8   20.60    2.90
   1  -6   8   17.80    2.30
  -2   6  -8    6.00    1.50
  -2   6  -8    3.20    1.70
   2  -6   8    6.60    2.00
  -3   6  -8    3.50    2.20
  -3   6  -8    4.40    1.50
   3  -6   8    1.30    1.80
  -4   6  -8   55.99    5.30
   4  -6   8   59.89    5.00
  -5   6  -8   47.30    5.10
   5  -6   8   55.39    5.00
  -6   6  -8    7.30    3.50
   6  -6   8    7.00    3.10
  -7   6  -8   22.90    4.20
   7  -6   8   14.00    3.80
  -8   6  -8    0.20    4.30
   8  -6   8    0.10    3.70
   9  -6   8   12.30    5.20
   9   5  -8   14.00    5.70
   8   5  -8    9.50    5.00
   7   5  -8    0.50    3.50
   6   5  -8    2.40    3.10
  -6  -5   8    0.30    3.10
   5   5  -8   -2.30    2.50
  -5  -5   8    0.80    2.20
  -5  -5   8    0.90    2.60
   4   5  -8   26.40    3.60
  -4  -5   8   34.70    3.50
  -4  -5   8   29.70    3.10
   3   5  -8  140.19    9.90
  -3  -5   8  152.28    9.80
  -3  -5   8  142.39    9.40
   2   5  -8  259.57   17.20
  -2  -5   8  269.97   16.90
  -2  -5   8  282.37   17.20
   1   5  -8  177.38   11.80
   1   5  -8  177.58   11.70
  -1  -5   8  185.08   11.40
   0   5  -8    0.30    1.40
   0   5  -8    1.00    1.60
   0  -5   8    0.80    1.20
  -1   5  -8  671.13   40.60
  -1   5  -8  653.23   41.00
   1  -5   8  666.63   40.70
  -2   5  -8   55.49    3.90
  -2   5  -8   54.99    4.40
   2  -5   8   43.60    3.90
  -3   5  -8   43.70    3.50
  -3   5  -8   47.00    4.10
   3  -5   8   37.20    3.70
  -4   5  -8   -0.50    2.10
   4  -5   8    0.50    1.90
   4  -5   8    0.60    1.50
  -5   5  -8    0.50    2.60
   5  -5   8    1.60    2.50
  -6   5  -8    3.00    2.80
   6  -5   8    1.80    2.90
  -7   5  -8   89.19    8.00
   7  -5   8  113.29    8.20
   8  -5   8   18.50    4.30
   9  -5   8    3.10    4.60
  10   4  -8    1.30    7.10
   9   4  -8    4.40    5.00
   8   4  -8   11.20    4.40
   7   4  -8   30.00    4.70
   6   4  -8   36.30    4.70
  -6  -4   8   33.30    4.30
   5   4  -8   48.80    4.90
  -5  -4   8   49.90    4.20
  -5  -4   8   43.00    4.80
   4   4  -8    1.00    2.00
  -4  -4   8    0.50    1.40
  -4  -4   8    2.30    2.20
   3   4  -8    1.20    1.80
  -3  -4   8    0.10    1.20
  -3  -4   8    0.30    1.90
   2   4  -8  320.47   21.10
  -2  -4   8  337.77   21.20
  -2  -4   8  350.06   20.80
   1   4  -8   -1.00    1.30
  -1  -4   8    2.60    1.00
  -1  -4   8    4.00    1.50
   0   4  -8  844.02   52.59
   0   4  -8  866.81   52.79
   0  -4   8  870.51   52.39
  -1   4  -8   17.70    1.90
  -1   4  -8   15.60    2.20
   1  -4   8   11.60    1.70
  -2   4  -8   84.89    5.40
  -2   4  -8   80.89    5.70
   2  -4   8   69.79    5.40
  -3   4  -8  119.09    7.80
  -3   4  -8  125.49    8.20
   3  -4   8  111.99    7.90
  -4   4  -8    3.90    2.00
  -4   4  -8    3.10    2.20
   4  -4   8    4.30    1.70
  -5   4  -8   33.00    3.90
  -5   4  -8   29.70    3.70
   5  -4   8   36.10    3.50
  -6   4  -8   80.99    6.40
  -6   4  -8   74.49    6.60
  -7   4  -8    1.20    3.20
  -7   4  -8   -0.80    3.10
  -8   4  -8    0.10    3.80
  -9   4  -8   -1.00    4.30
  10   3  -8   26.40    7.80
   9   3  -8   25.20    5.90
   8   3  -8   31.60    5.20
   7   3  -8    7.10    3.80
  -7  -3   8    2.20    3.50
   6   3  -8   34.20    4.20
  -6  -3   8   16.40    3.20
  -6  -3   8   24.90    3.60
   5   3  -8    8.00    2.80
  -5  -3   8    5.60    1.90
  -5  -3   8    9.20    2.50
   4   3  -8   19.50    3.10
  -4  -3   8   25.10    3.20
  -4  -3   8   28.10    2.60
   3   3  -8   10.20    2.20
  -3  -3   8   15.30    1.60
  -3  -3   8    9.60    2.10
   2   3  -8   67.29    5.00
  -2  -3   8   69.49    5.00
  -2  -3   8   67.39    4.40
   1   3  -8   38.40    3.10
  -1  -3   8   32.90    2.50
  -1  -3   8   40.30    3.20
   0   3  -8  416.56   25.10
   0  -3   8  396.06   24.80
  -1   3  -8   14.20    1.80
  -1   3  -8   15.70    2.10
   1  -3   8   16.40    1.70
  -2   3  -8   20.40    2.20
  -2   3  -8   17.80    2.30
  -2   3  -8   24.00    2.20
  -3   3  -8  258.87   16.00
  -3   3  -8  258.77   16.30
  -3   3  -8  250.77   16.20
  -4   3  -8   47.90    4.00
  -4   3  -8   43.00    4.00
   4  -3   8   41.90    3.70
  -5   3  -8    9.50    2.50
  -5   3  -8    7.60    2.50
   5  -3   8    7.70    2.30
  -6   3  -8  368.36   24.10
  -6   3  -8  377.86   23.80
   6  -3   8  384.46   23.90
  -7   3  -8  291.67   19.30
  -8   3  -8   -1.00    3.50
  -9   3  -8   14.70    4.80
 -10   3  -8   38.70    7.70
  10   2  -8    1.90    5.80
   9   2  -8    1.50    5.10
   8   2  -8    3.80    4.00
   7   2  -8   21.70    4.50
  -7  -2   8   24.00    4.10
   6   2  -8   41.30    4.90
  -6  -2   8   34.90    3.90
  -6  -2   8   44.40    4.70
   5   2  -8   92.59    7.30
  -5  -2   8  107.39    7.30
  -5  -2   8   84.69    6.40
   4   2  -8  245.28   17.50
  -4  -2   8  281.67   17.00
  -4  -2   8  294.57   17.60
   3   2  -8   68.79    5.50
  -3  -2   8   74.89    5.60
  -3  -2   8   78.29    4.90
   2   2  -8   57.19    4.40
  -2  -2   8   58.19    4.40
  -2  -2   8   57.89    3.70
   1   2  -8  442.16   27.50
  -1  -2   8  452.55   27.50
  -1  -2   8  442.76   27.00
   0   2  -8 1487.95   92.89
   0  -2   8 1584.14   92.59
   0  -2   8 1506.75   92.89
  -1   2  -8    6.70    1.50
  -1   2  -8    5.80    1.30
  -1   2  -8    9.30    1.20
  -2   2  -8   29.60    2.70
  -2   2  -8   28.60    2.70
  -2   2  -8   31.50    2.70
  -3   2  -8  222.28   14.00
  -3   2  -8  218.38   14.00
  -3   2  -8  222.78   14.00
  -4   2  -8   65.39    5.00
  -4   2  -8   63.89    4.80
   4  -2   8   57.89    4.70
  -5   2  -8  248.38   16.10
  -5   2  -8  249.78   15.80
   5  -2   8  243.88   15.90
  -6   2  -8   68.49    5.70
  -6   2  -8   78.89    6.20
   6  -2   8   67.59    6.10
  -7   2  -8    6.80    3.30
   7  -2   8    8.00    3.70
  -8   2  -8    8.10    3.70
  -9   2  -8   20.00    4.80
 -10   2  -8    5.90    5.60
   9   1  -8    0.70    4.80
   8   1  -8    2.20    3.70
  -8  -1   8   -1.50    3.60
   7   1  -8  308.17   20.10
  -7  -1   8  298.57   20.00
   6   1  -8    1.80    2.60
  -6  -1   8    2.30    3.00
  -6  -1   8    0.70    2.00
   5   1  -8    1.10    2.30
  -5  -1   8   -0.70    1.60
  -5  -1   8    1.80    2.30
   4   1  -8  200.48   14.00
  -4  -1   8  222.98   13.60
  -4  -1   8  222.58   14.10
   3   1  -8   59.19    4.80
  -3  -1   8   66.39    4.20
  -3  -1   8   62.69    4.90
   2   1  -8    0.30    0.50
   2   1  -8    0.20    1.30
  -2  -1   8    0.80    1.40
   1   1  -8  346.17   21.50
  -1  -1   8  347.27   21.50
   0   1  -8  736.83   45.40
   0   1  -8  768.52   45.10
   0  -1   8  719.53   45.40
  -1   1  -8   55.29    3.80
  -1   1  -8   56.79    4.10
  -1   1  -8   56.29    4.10
  -2   1  -8 1329.97   81.59
  -2   1  -8 1347.27   81.59
  -2   1  -8 1346.87   81.59
  -3   1  -8   20.70    2.20
  -3   1  -8   15.60    2.20
   3  -1   8   17.20    2.20
  -4   1  -8  373.26   22.60
  -4   1  -8  356.66   22.80
   4  -1   8  359.26   22.70
  -5   1  -8   32.20    3.10
  -5   1  -8   22.40    3.30
   5  -1   8   32.90    3.70
  -6   1  -8  130.99    9.30
   6  -1   8  125.59    9.30
  -7   1  -8    5.10    3.10
   7  -1   8    4.50    3.60
  -8   1  -8    0.20    3.30
   8  -1   8   -2.20    4.40
  -9   1  -8   40.50    5.70
 -10   1  -8    4.70    5.40
   9   0  -8   23.70    5.80
   8   0  -8    1.50    4.10
  -8   0   8    0.60    3.50
   7   0  -8  211.28   14.40
  -7   0   8  218.18   14.50
  -7   0   8  206.58   14.10
   6   0  -8    1.90    2.50
  -6   0   8    1.70    2.20
  -6   0   8    1.70    3.10
   5   0  -8   45.50    4.40
  -5   0   8   54.89    4.70
  -5   0   8   42.60    3.90
   4   0  -8    0.70    1.90
  -4   0   8    3.10    2.00
   3   0  -8  627.54   39.60
   3   0  -8  666.13   39.20
  -3   0   8  630.64   39.70
   2   0  -8    0.70    1.30
   2   0  -8    1.40    0.60
  -2   0   8    0.30    1.40
   1   0  -8  327.77   20.60
   1   0  -8  342.67   20.20
  -1   0   8  322.47   20.70
   0   0  -8   10.50    1.50
   0   0  -8   10.70    1.10
   0   0   8   12.90    1.60
  -1   0  -8    2.00    1.20
  -1   0  -8    3.10    1.00
   1   0   8    1.70    1.00
  -2   0  -8  130.99    8.80
  -2   0  -8  144.59    8.80
  -2   0  -8  133.69    8.90
  -3   0  -8    5.30    1.30
  -3   0  -8    7.70    1.70
   3   0   8    6.80    1.70
  -4   0  -8  985.60   59.09
  -4   0  -8  966.90   59.49
   4   0   8  956.50   59.39
  -5   0  -8  141.39    9.00
  -5   0  -8  128.29    8.30
   5   0   8  112.39    8.80
  -6   0  -8  145.79   10.40
   6   0   8  149.79   10.60
  -7   0  -8   13.80    3.60
   7   0   8   11.80    4.10
  -8   0  -8   22.30    4.80
   8   0   8   38.90    5.70
  -9   0  -8    2.40    4.20
 -10   0  -8   39.60    7.00
  -9   1   8   22.50    5.10
   8  -1  -8  102.29    8.80
  -8   1   8   92.99    8.30
   7  -1  -8    8.20    3.50
   7  -1  -8    9.00    2.80
  -7   1   8    0.30    3.00
   6  -1  -8    1.20    2.00
   6  -1  -8   -1.20    2.30
  -6   1   8    0.30    2.70
   5  -1  -8   23.00    3.30
   5  -1  -8   24.60    2.60
  -5   1   8   24.10    3.50
   4  -1  -8    1.00    1.90
   4  -1  -8    1.20    1.30
  -4   1   8    0.00    2.00
   3  -1  -8    7.40    1.70
   3  -1  -8    7.10    1.20
  -3   1   8    8.20    2.20
   2  -1  -8  125.19    8.50
   2  -1  -8  134.89    8.10
  -2   1   8  127.29    8.70
   1  -1  -8   54.89    3.50
   1  -1  -8   51.59    3.80
  -1   1   8   44.90    3.90
   0  -1  -8  331.97   19.50
   0  -1  -8  302.17   19.70
   0   1   8  318.37   19.70
  -1  -1  -8   43.90    3.20
  -1  -1  -8   41.00    3.00
   1   1   8   38.10    3.00
  -2  -1  -8    3.90    1.30
  -2  -1  -8    2.00    1.40
   2   1   8    1.40    0.90
  -3  -1  -8  636.84   39.30
  -3  -1  -8  645.14   39.00
   3   1   8  635.94   39.40
  -4  -1  -8  303.07   17.80
  -4  -1  -8  292.77   18.30
   4   1   8  262.47   18.30
  -5  -1  -8   23.90    3.20
   5   1   8   18.30    3.20
  -6  -1  -8  200.48   14.00
   6   1   8  216.98   14.10
  -7  -1  -8   64.59    6.30
   7   1   8   61.29    6.70
  -8  -1  -8   55.29    5.90
   8   1   8   41.40    6.10
  -9  -1  -8   43.80    5.90
   9   1   8   33.50    6.30
 -10  -1  -8    3.10    5.20
  -9   2   8    5.00    4.40
   8  -2  -8    3.60    3.60
  -8   2   8   -0.20    3.60
   7  -2  -8   20.40    3.30
   7  -2  -8   16.20    3.80
  -7   2   8   18.20    4.30
   6  -2  -8   30.70    3.30
   6  -2  -8   16.60    3.30
  -6   2   8   25.50    4.00
   5  -2  -8  260.27   16.90
   5  -2  -8  268.57   16.60
  -5   2   8  258.87   17.20
   4  -2  -8   31.40    2.80
   4  -2  -8   27.60    3.10
  -4   2   8   26.40    3.40
   3  -2  -8   19.40    2.10
   3  -2  -8   23.40    2.60
  -3   2   8   24.80    2.80
   2  -2  -8   28.20    2.60
   2  -2  -8   30.00    2.40
  -2   2   8   28.20    3.00
   1  -2  -8   30.30    2.70
   1  -2  -8   28.30    2.40
  -1   2   8   31.00    2.80
   0  -2  -8 1201.28   70.99
   0  -2  -8 1137.49   71.09
   0   2   8 1165.88   71.09
  -1  -2  -8   52.99    4.10
  -1  -2  -8   61.39    4.00
   1   2   8   53.19    3.90
  -2  -2  -8   62.59    4.50
   2   2   8   61.19    4.00
   2   2   8   52.79    4.40
  -3  -2  -8    4.40    1.60
   3   2   8    3.10    1.00
   3   2   8    3.90    1.70
  -4  -2  -8   23.50    2.80
   4   2   8   21.50    3.00
   4   2   8   17.40    1.90
  -5  -2  -8    5.00    2.30
   5   2   8    3.10    2.80
  -6  -2  -8  297.57   19.10
   6   2   8  289.57   19.40
  -7  -2  -8   14.80    3.80
   7   2   8   15.00    4.20
  -8  -2  -8  124.19    9.70
   8   2   8  115.99   10.10
  -9  -2  -8  129.29   10.80
   9   2   8  129.89   12.00
 -10  -2  -8   -0.30    5.40
  10   2   8   -1.70    6.80
  -9   3   8   17.50    5.80
   8  -3  -8   -0.70    3.40
  -8   3   8   -2.60    4.20
   7  -3  -8  127.39    9.00
  -7   3   8  111.19    9.70
   6  -3  -8  461.85   28.10
   6  -3  -8  466.45   28.20
  -6   3   8  415.96   28.50
   5  -3  -8   75.79    5.70
   5  -3  -8   69.29    5.50
  -5   3   8   71.99    6.20
   4  -3  -8   77.49    6.00
   4  -3  -8   86.09    5.90
  -4   3   8   87.29    6.50
   3  -3  -8  398.26   24.30
   3  -3  -8  393.76   24.20
  -3   3   8  383.16   24.60
   2  -3  -8    1.30    1.40
   2  -3  -8    2.10    1.10
  -2   3   8    2.50    1.40
   1  -3  -8  204.08   13.50
   1  -3  -8  216.68   13.40
  -1   3   8  224.18   13.70
   0  -3  -8  264.97   15.80
   0  -3  -8  240.78   15.80
   0   3   8  254.77   15.90
  -1  -3  -8    7.70    1.60
  -1  -3  -8    7.40    1.50
   1   3   8    7.40    1.30
  -2  -3  -8   -0.60    1.40
   2   3   8    2.30    1.50
   2   3   8    3.60    1.00
  -3  -3  -8   39.90    3.50
   3   3   8   38.90    3.60
   3   3   8   36.70    2.50
  -4  -3  -8    1.80    2.00
   4   3   8    0.80    2.10
  -5  -3  -8    7.80    2.70
   5   3   8   12.50    2.90
  -6  -3  -8  104.19    8.40
   6   3   8  116.19    9.00
  -7  -3  -8    4.90    3.40
   7   3   8    3.70    4.30
  -8  -3  -8    0.90    3.70
   8   3   8    8.80    4.60
  -9  -3  -8    0.80    5.00
   9   3   8    5.20    5.40
 -10  -3  -8    0.30    5.70
  10   3   8    7.70    7.50
 -10   4   8   -1.30    6.60
  -9   4   8    7.50    5.00
   8  -4  -8   53.19    5.70
  -8   4   8   56.49    7.00
   7  -4  -8   52.19    5.10
  -7   4   8   46.70    6.00
   6  -4  -8   51.39    4.80
  -6   4   8   55.19    5.70
   5  -4  -8  316.77   20.10
   5  -4  -8  328.87   20.10
  -5   4   8  310.17   20.60
   4  -4  -8  310.27   19.90
   4  -4  -8  324.67   19.90
  -4   4   8  316.47   20.30
   3  -4  -8    0.60    1.50
   3  -4  -8   -0.30    1.40
  -3   4   8   -1.70    1.90
   2  -4  -8  185.88   11.80
   2  -4  -8  183.48   11.70
  -2   4   8  185.88   12.10
   1  -4  -8  379.86   23.20
   1  -4  -8  374.66   23.20
  -1   4   8  368.96   23.30
   0  -4  -8  135.99    9.00
   0  -4  -8  144.39    9.10
   0   4   8  137.39    9.10
  -1  -4  -8   72.89    4.90
   1   4   8   65.39    4.80
   1   4   8   62.79    4.60
  -2  -4  -8   12.00    2.10
   2   4   8   10.20    1.30
   2   4   8    8.50    2.20
  -3  -4  -8   71.49    5.50
   3   4   8   70.49    5.50
  -4  -4  -8    6.50    2.20
   4   4   8    2.50    2.30
  -5  -4  -8    0.50    2.40
   5   4   8    3.20    2.80
  -6  -4  -8  118.39    9.00
   6   4   8  121.89    9.50
  -7  -4  -8   64.39    6.50
   7   4   8   61.69    7.10
  -8  -4  -8   26.00    4.90
   8   4   8   26.50    5.60
  -9  -4  -8    0.70    4.50
   9   4   8   -0.60    6.00
  10   4   8   -0.50    7.30
 -10   5   8   -3.10    6.00
  -9   5   8   30.50    6.20
   8  -5  -8   45.00    5.70
  -8   5   8   53.39    6.40
   7  -5  -8    1.60    3.20
  -7   5   8    0.60    3.50
   6  -5  -8   89.29    7.00
  -6   5   8   80.19    7.40
   5  -5  -8   19.60    2.90
  -5   5   8   22.10    3.90
   4  -5  -8    1.40    1.70
   4  -5  -8    1.10    1.80
  -4   5   8    4.30    2.40
   3  -5  -8  223.18   14.50
   3  -5  -8  240.98   14.70
  -3   5   8  227.68   15.00
   2  -5  -8    3.20    1.60
   2  -5  -8    4.00    1.50
  -2   5   8    0.40    1.80
   1  -5  -8    3.80    1.50
   1  -5  -8    5.60    1.60
  -1   5   8    1.50    1.70
   0  -5  -8  127.79    8.60
   0  -5  -8  130.79    8.70
   0   5   8  135.99    8.70
  -1  -5  -8   44.70    3.90
   1   5   8   41.00    3.60
   1   5   8   54.79    4.00
  -2  -5  -8   27.90    3.00
   2   5   8   24.20    2.30
   2   5   8   22.90    2.90
  -3  -5  -8   69.59    5.40
   3   5   8   64.69    5.40
  -4  -5  -8    0.40    2.20
   4   5   8   -0.40    2.50
  -5  -5  -8    1.50    2.30
   5   5   8    0.80    3.00
   6   5   8  345.87   22.70
  -7  -5  -8    1.60    3.30
   7   5   8    1.90    4.20
  -8  -5  -8   27.40    5.50
   8   5   8   46.50    6.80
  -9  -5  -8    5.60    4.80
   9   5   8    6.90    6.20
  -9   6   8   48.90    7.40
   8  -6  -8   -0.60    3.90
  -8   6   8    1.70    4.20
   7  -6  -8    0.50    3.00
  -7   6   8   -0.90    3.70
   6  -6  -8   59.89    5.60
  -6   6   8   68.59    6.60
   5  -6  -8   -1.10    2.50
  -5   6   8    1.00    3.00
   4  -6  -8   27.40    3.40
  -4   6   8   22.20    3.70
   3  -6  -8    8.00    1.90
   3  -6  -8   10.00    2.40
  -3   6   8    5.40    2.50
   2  -6  -8   48.90    4.10
   2  -6  -8   40.40    3.60
  -2   6   8   40.60    4.10
   1  -6  -8  645.94   40.10
   1  -6  -8  662.63   39.90
  -1   6   8  641.64   40.10
   0  -6  -8  327.57   20.70
   0   6   8  325.47   20.60
   0   6   8  331.07   20.50
  -1  -6  -8    1.60    1.80
   1   6   8    2.60    1.60
   1   6   8    3.70    1.80
  -2  -6  -8   34.70    3.70
   2   6   8   42.00    3.80
   2   6   8   37.10    3.10
  -3  -6  -8   69.59    5.60
   3   6   8   63.89    5.90
  -4  -6  -8    1.00    2.40
   4   6   8    3.30    2.80
  -5  -6  -8   24.20    3.80
   5   6   8   25.80    4.40
  -6  -6  -8   30.00    4.40
   6   6   8   29.80    5.10
  -7  -6  -8   50.29    5.90
   7   6   8   51.29    6.60
  -8  -6  -8    4.70    4.40
   8   6   8    2.20    4.90
  -9  -6  -8   11.30    5.60
   9   6   8    6.60    6.20
   9  -7  -8   20.20    5.40
  -9   7   8   21.90    7.20
   8  -7  -8   65.09    6.80
  -8   7   8   55.09    7.30
   7  -7  -8   87.69    7.80
  -7   7   8   96.49    9.10
   6  -7  -8  403.96   27.10
  -6   7   8  458.55   27.80
   5  -7  -8   39.80    4.70
  -5   7   8   36.20    4.90
   4  -7  -8   40.00    4.40
  -4   7   8   49.00    5.10
   3  -7  -8   71.79    5.70
  -3   7   8   72.49    6.10
   2  -7  -8   15.60    2.20
   2  -7  -8   19.10    2.80
  -2   7   8   19.80    3.10
   1  -7  -8   14.70    2.60
  -1   7   8   13.20    2.60
  -1   7   8   18.50    2.30
   0  -7  -8   57.59    4.60
   0   7   8   48.10    4.40
   0   7   8   44.70    4.20
  -1  -7  -8   39.20    4.20
   1   7   8   46.20    3.90
   1   7   8   45.00    4.20
  -2  -7  -8  276.27   17.80
   2   7   8  276.87   17.80
  -3  -7  -8   15.20    3.00
   3   7   8   18.30    3.30
  -4  -7  -8  231.08   15.30
   4   7   8  229.08   15.70
  -5  -7  -8  311.87   21.60
   5   7   8  360.76   22.10
  -6  -7  -8    4.60    3.70
   6   7   8    0.50    3.80
  -7  -7  -8   -0.30    4.00
   7   7   8   -0.20    4.30
  -8  -7  -8   12.70    4.90
   8   7   8   10.30    5.60
  -9  -7  -8   15.70    6.00
   9   7   8   37.50    7.80
   9  -8  -8   19.20    5.80
  -9   8   8    8.50    6.80
   8  -8  -8   -0.30    4.30
  -8   8   8   -0.60    5.00
   7  -8  -8    2.10    3.50
  -7   8   8    3.90    4.30
   6  -8  -8   28.60    4.80
  -6   8   8   22.40    4.90
   5  -8  -8    9.20    3.20
  -5   8   8    5.10    3.40
   4  -8  -8   -0.50    2.50
  -4   8   8    1.00    3.00
   3  -8  -8   14.70    3.20
  -3   8   8    4.10    2.90
   2  -8  -8    2.30    2.40
  -2   8   8    0.60    2.50
   1  -8  -8   41.50    4.30
  -1   8   8   36.10    3.70
  -1   8   8   39.20    4.40
   0  -8  -8   -0.30    2.30
   0   8   8    1.30    1.90
   0   8   8    0.30    1.90
  -1  -8  -8  332.97   22.00
   1   8   8  349.57   21.70
   1   8   8  354.96   22.00
  -2  -8  -8   10.50    2.80
   2   8   8    6.10    2.70
  -3  -8  -8    5.80    3.00
   3   8   8   13.70    3.60
  -4  -8  -8    1.80    2.90
   4   8   8    7.60    3.50
  -5  -8  -8  150.98   11.70
   5   8   8  170.08   12.20
  -6  -8  -8    5.00    3.40
   6   8   8    8.60    5.00
  -7  -8  -8   -0.60    3.80
   7   8   8    1.80    5.30
  -8  -8  -8   -0.50    4.80
   8   8   8    3.90    5.80
   8  -9  -8    0.60    4.80
  -8   9   8    1.20    6.00
   7  -9  -8    4.70    4.00
  -7   9   8    3.00    4.60
   6  -9  -8   -1.40    3.70
  -6   9   8   -1.50    3.60
   5  -9  -8   -1.90    3.50
  -5   9   8    0.80    3.40
   4  -9  -8   91.79    8.10
  -4   9   8  103.69    8.20
   3  -9  -8  375.16   24.40
  -3   9   8  390.36   24.60
   2  -9  -8   14.20    3.40
  -2   9   8   20.10    3.60
   1  -9  -8    7.30    2.90
  -1   9   8   11.40    2.90
   0  -9  -8   27.00    3.80
   0   9   8   19.00    3.20
   0   9   8   26.30    3.30
  -1  -9  -8   70.19    6.00
   1   9   8   62.89    5.80
   1   9   8   64.19    5.40
  -2  -9  -8  158.58   11.70
   2   9   8  176.48   11.70
  -3  -9  -8   55.59    6.10
   3   9   8   74.99    6.40
  -4  -9  -8  214.68   15.10
   4   9   8  229.88   15.70
  -5  -9  -8   -1.30    3.20
   5   9   8   -0.60    4.20
  -6  -9  -8    6.20    4.20
   6   9   8    6.80    5.30
  -7  -9  -8   46.00    6.40
   7   9   8   47.30    7.90
  -8  -9  -8    9.90    5.40
   8   9   8   -1.00    7.00
   8 -10  -8   22.00    6.80
  -8  10   8   21.60    7.60
   7 -10  -8    0.50    4.70
  -7  10   8    0.20    5.10
   6 -10  -8    3.40    4.00
  -6  10   8    2.00    4.10
   5 -10  -8   38.00    5.30
  -5  10   8   50.49    5.90
   4 -10  -8  267.27   17.90
   3 -10  -8    0.90    3.10
  -3  10   8   -0.40    3.10
   2 -10  -8    5.60    3.30
  -2  10   8   13.30    3.80
   1 -10  -8    8.40    3.30
  -1  10   8    1.20    3.20
   0 -10  -8   44.30    5.00
   0  10   8   45.30    4.50
   0  10   8   33.60    4.40
  -1 -10  -8    9.90    3.40
   1  10   8   14.50    3.40
  -2 -10  -8   38.60    5.00
   2  10   8   46.30    5.30
  -3 -10  -8   14.70    3.80
   3  10   8   11.30    3.90
  -4 -10  -8   39.90    5.40
   4  10   8   49.80    6.10
  -5 -10  -8    6.90    4.00
   5  10   8   11.00    4.70
  -6 -10  -8   35.30    5.50
   6  10   8   40.50    7.40
  -7 -10  -8    1.00    4.50
   7  10   8   -3.10    5.60
   7 -11  -8   -4.30    5.00
  -7  11   8    1.40    5.50
   6 -11  -8    1.50    4.40
  -6  11   8    4.20    4.50
   5 -11  -8   -0.60    3.90
  -5  11   8    1.20    4.10
   4 -11  -8    8.30    4.00
  -4  11   8   11.50    4.10
   3 -11  -8   14.10    4.00
  -3  11   8   15.10    4.00
   2 -11  -8    0.20    3.90
  -2  11   8   -2.40    3.20
   1 -11  -8   45.90    5.70
  -1  11   8   51.69    5.50
   0 -11  -8  140.29   10.80
   0  11   8  147.59   10.60
  -1 -11  -8   -2.70    3.20
   1  11   8   -1.70    3.30
  -2 -11  -8  110.79    9.60
   2  11   8  138.09   10.00
  -3 -11  -8    1.70    3.30
   3  11   8   -1.10    4.10
  -4 -11  -8    7.80    4.00
   4  11   8    2.50    4.60
  -5 -11  -8   19.80    4.60
   5  11   8    7.60    4.90
  -6 -11  -8    6.60    4.80
   6  11   8   10.90    5.90
  -7 -11  -8    3.30    5.20
   7  11   8    5.70    6.50
   7 -12  -8   -1.00    6.30
   6 -12  -8    1.90    5.20
  -6  12   8   -4.30    5.10
   5 -12  -8   30.80    6.20
  -5  12   8   23.10    5.30
   4 -12  -8   -0.70    4.20
  -4  12   8    3.10    4.00
   3 -12  -8    4.00    4.20
  -3  12   8    8.40    4.10
   2 -12  -8    0.70    3.70
  -2  12   8    0.10    3.60
   1 -12  -8   -1.40    3.70
  -1  12   8   -1.10    3.90
   0 -12  -8    4.70    3.90
  -1 -12  -8   56.79    6.40
  -2 -12  -8   11.30    4.60
   2  12   8   14.00    4.60
  -3 -12  -8    4.40    4.00
   3  12   8    4.00    4.70
  -4 -12  -8   -1.40    4.10
   4  12   8    3.60    5.20
  -5 -12  -8    2.60    5.10
   5  12   8    4.10    6.10
  -6 -12  -8   -0.60    5.10
   6  12   8    3.50    6.80
   6 -13  -8   -0.30    5.90
   5 -13  -8   26.40    6.20
  -5  13   8   13.70    5.90
   4 -13  -8   -0.20    5.00
  -4  13   8    2.30    4.50
   3 -13  -8   -1.70    4.40
  -3  13   8    2.20    4.40
   2 -13  -8    2.40    4.40
  -2  13   8    5.00    4.80
   1 -13  -8   31.30    5.70
  -1  13   8   22.10    5.10
   0 -13  -8   45.60    6.30
  -1 -13  -8   -0.60    4.30
  -2 -13  -8   18.70    5.00
  -3 -13  -8    6.50    4.70
   3  13   8    6.80    5.30
  -4 -13  -8   16.90    5.40
   4  13   8   26.70    6.50
  -5 -13  -8    8.00    5.40
   5  13   8    3.90    6.00
   6  13   8    4.80    7.70
   5 -14  -8    2.70    6.40
  -5  14   8    1.50    7.90
   4 -14  -8    2.20    6.10
  -4  14   8    2.40    5.60
   3 -14  -8    3.10    5.50
  -3  14   8    0.10    5.00
   2 -14  -8   32.70    6.60
  -2  14   8   33.50    5.90
   1 -14  -8    0.70    5.10
   0 -14  -8   -2.80    4.90
  -1 -14  -8   25.50    5.80
  -2 -14  -8    3.20    4.90
  -3 -14  -8    8.60    5.40
  -4 -14  -8    0.50    5.70
   5  14   8   13.40    7.90
   3 -15  -8    4.00    7.20
  -3  15   8    1.90    5.80
   2 -15  -8   -3.80    6.10
   1 -15  -8    6.80    7.10
   0 -15  -8   55.79    8.10
  -1 -15  -8    6.00    5.90
  -2 -15  -8   33.10    7.60
   0  16  -9    8.60    6.90
  -1  16  -9    0.00    6.30
   1 -16   9    4.00    6.90
   1  15  -9   24.80    6.80
   0  15  -9   10.60    6.60
   0 -15   9    4.80    6.60
  -1  15  -9    3.00    6.60
   1 -15   9    5.60    6.50
  -2  15  -9   16.20    6.40
   2 -15   9   17.40    7.10
  -3  15  -9   18.90    7.30
   3 -15   9   12.60    6.90
   4 -15   9   29.30    7.30
   5  14  -9    7.80    6.80
   1  14  -9    0.10    4.60
   0  14  -9   10.40    5.00
   0 -14   9    6.30    5.20
  -1  14  -9   -1.80    4.80
   1 -14   9   -1.70    4.60
  -2  14  -9   47.10    7.10
   2 -14   9   38.80    6.80
  -3  14  -9   23.80    6.10
   3 -14   9   30.00    6.10
  -4  14  -9   -0.40    5.50
   4 -14   9    6.80    6.10
   5 -14   9    1.20    6.50
   6  13  -9   12.80    7.40
   5  13  -9   38.70    6.80
   4  13  -9    2.20    5.00
   2  13  -9   47.50    6.30
  -1 -13   9  138.89   11.10
   0  13  -9  121.39   10.80
   0 -13   9  130.79   10.30
  -1  13  -9   11.50    4.70
   1 -13   9    9.80    4.90
  -2  13  -9   -0.50    4.00
   2 -13   9   -1.40    4.00
  -3  13  -9    3.10    4.40
   3 -13   9    5.50    4.40
  -4  13  -9    0.50    4.60
   4 -13   9   -3.80    4.40
  -5  13  -9    1.30    5.50
   5 -13   9    1.80    5.20
   6 -13   9   10.30    6.50
   6  12  -9    7.70    5.90
   5  12  -9   11.50    5.80
   4  12  -9   16.90    4.60
   3  12  -9   42.00    5.40
  -3 -12   9   39.40    5.80
   2  12  -9    7.30    4.00
   1  12  -9   21.20    4.60
  -1 -12   9   17.60    4.60
   0  12  -9  115.49    9.60
   0 -12   9  121.79    9.90
  -1  12  -9   36.50    5.40
   1 -12   9   33.00    5.00
  -2  12  -9   -1.20    3.60
   2 -12   9    1.50    3.60
  -3  12  -9   11.30    4.30
   3 -12   9   16.70    4.30
  -4  12  -9   33.10    5.80
   4 -12   9   31.20    5.60
  -5  12  -9    7.90    5.10
   5 -12   9    9.60    4.50
  -6  12  -9   26.60    6.60
   6 -12   9   35.80    6.20
   7  11  -9   17.00    7.10
   6  11  -9   -0.30    4.90
   5  11  -9    5.10    5.00
   4  11  -9    0.50    3.60
   3  11  -9    2.40    3.40
  -3 -11   9    7.60    3.90
   2  11  -9  232.98   16.40
   2  11  -9  267.97   16.70
  -2 -11   9  236.18   16.50
  -1 -11   9   84.79    7.60
   0  11  -9    8.60    4.10
   0 -11   9   10.00    3.90
  -1  11  -9   54.19    6.40
   1 -11   9   64.99    6.30
  -2  11  -9   82.79    8.00
   2 -11   9  105.39    7.90
  -3  11  -9   37.80    5.30
   3 -11   9   33.20    4.80
  -4  11  -9    8.80    4.00
   4 -11   9   10.70    4.30
  -5  11  -9   34.20    5.90
   5 -11   9   38.70    5.30
  -6  11  -9    3.60    5.60
   6 -11   9   15.40    4.80
  -7  11  -9   20.60    6.90
   7 -11   9   34.60    6.20
   7  10  -9    3.80    5.50
   6  10  -9    1.60    4.50
   5  10  -9  287.17   19.50
   4  10  -9   14.50    4.50
  -4 -10   9   26.50    4.40
   3  10  -9    0.90    3.40
  -3 -10   9    0.60    2.90
   2  10  -9  177.68   12.10
   2  10  -9  152.58   11.50
  -2 -10   9  176.28   11.60
   1  10  -9    0.80    2.80
   1  10  -9    6.40    2.80
  -1 -10   9    7.10    3.20
   0  10  -9  112.29    8.40
   0 -10   9   96.99    8.20
  -1  10  -9   -0.60    3.00
   1 -10   9    2.80    2.80
  -2  10  -9  247.18   16.70
   2 -10   9  246.18   16.30
  -3  10  -9   11.20    3.70
   3 -10   9   11.50    3.40
  -4  10  -9    0.30    3.40
   4 -10   9    3.30    3.20
  -5  10  -9  137.59   11.00
   5 -10   9  141.59   10.50
  -6  10  -9   34.90    5.60
   6 -10   9   31.80    5.10
  -7  10  -9   15.50    5.20
   7 -10   9   27.90    5.40
  -8  10  -9   12.00    6.60
   8   9  -9   22.80    7.30
   7   9  -9   10.80    5.30
   6   9  -9    5.10    4.20
   5   9  -9    1.10    3.50
   4   9  -9    7.00    3.80
  -4  -9   9   10.20    3.50
   3   9  -9    4.00    2.80
  -3  -9   9    2.20    2.70
  -3  -9   9    2.30    2.70
   2   9  -9    0.70    2.60
   2   9  -9    2.50    2.50
  -2  -9   9    2.90    2.60
   1   9  -9  133.09    9.40
   1   9  -9  141.19   10.00
  -1  -9   9  135.89    9.60
   0   9  -9  207.68   13.60
   0   9  -9  198.28   13.00
   0  -9   9  192.98   13.10
  -1   9  -9  208.48   14.30
   1  -9   9  211.18   13.90
  -2   9  -9   62.79    5.90
   2  -9   9   59.49    5.40
  -3   9  -9   39.00    5.00
   3  -9   9   48.10    4.90
  -4   9  -9  224.18   14.80
   4  -9   9  199.98   14.20
   5  -9   9  135.59   10.10
  -6   9  -9  172.78   13.30
   6  -9   9  192.98   13.10
  -7   9  -9   -0.10    4.80
   7  -9   9    1.80    4.00
  -8   9  -9    3.10    5.10
   8  -9   9    4.70    5.00
   8   8  -9   99.89   10.40
   7   8  -9   18.00    5.70
   6   8  -9   13.50    4.30
   5   8  -9    4.10    3.40
  -5  -8   9    2.00    3.20
   4   8  -9   22.10    3.80
  -4  -8   9   13.90    3.30
   3   8  -9   12.70    3.00
  -3  -8   9   11.80    2.90
  -3  -8   9   11.70    2.70
   2   8  -9   25.70    3.40
  -2  -8   9   23.20    3.20
   1   8  -9    4.70    2.30
   1   8  -9    7.00    2.60
  -1  -8   9    2.80    2.20
   0   8  -9   36.50    4.30
   0   8  -9   40.70    3.90
   0  -8   9   37.80    3.70
  -1   8  -9    6.00    2.00
  -1   8  -9    4.60    2.60
   1  -8   9    5.20    2.10
  -2   8  -9   32.50    4.10
   2  -8   9   30.40    3.60
  -3   8  -9   -0.10    2.40
   3  -8   9   -0.60    2.50
  -4   8  -9   19.40    3.70
   4  -8   9   17.00    3.30
  -5   8  -9   -0.50    3.00
   5  -8   9    0.80    2.90
  -6   8  -9   79.29    7.80
   6  -8   9   94.89    7.60
  -7   8  -9    0.70    4.10
   7  -8   9   -2.10    3.60
  -8   8  -9   20.40    5.50
   8  -8   9   25.00    5.40
   9   7  -9    3.00    6.20
   8   7  -9    0.90    4.70
   7   7  -9   16.90    5.20
   6   7  -9   66.29    7.00
   5   7  -9    2.90    3.20
  -5  -7   9    3.40    3.10
   4   7  -9  123.59    9.40
  -4  -7   9  132.19    9.20
   3   7  -9    1.60    2.30
  -3  -7   9    1.00    2.10
  -3  -7   9    0.30    2.10
   2   7  -9   27.20    3.50
  -2  -7   9   39.00    3.80
  -2  -7   9   29.80    3.30
   1   7  -9    1.60    1.80
   1   7  -9    0.70    2.00
  -1  -7   9    2.20    1.80
   0   7  -9   19.30    2.60
   0   7  -9   14.00    2.80
   0  -7   9   17.10    2.50
  -1   7  -9   25.80    2.70
  -1   7  -9   18.00    3.10
   1  -7   9   23.60    2.80
  -2   7  -9   51.19    5.10
  -2   7  -9   63.69    4.40
   2  -7   9   51.59    4.80
  -3   7  -9   14.00    3.00
   3  -7   9   18.50    3.00
  -4   7  -9  174.48   12.10
   4  -7   9  173.48   11.80
  -5   7  -9    4.80    3.00
   5  -7   9    6.70    2.90
  -6   7  -9   13.40    4.20
   6  -7   9    7.10    3.30
  -7   7  -9    4.40    4.40
   7  -7   9    0.80    3.40
  -8   7  -9   -1.50    4.20
   8  -7   9   -2.60    4.00
   9  -7   9    5.90    5.90
   9   6  -9   42.70    7.70
   8   6  -9    1.40    4.90
   7   6  -9    7.00    4.00
   6   6  -9   77.69    6.80
  -6  -6   9   56.09    6.50
   5   6  -9    6.30    3.10
  -5  -6   9    7.70    3.20
   4   6  -9  159.58   11.30
  -4  -6   9  154.88   10.70
  -4  -6   9  173.28   11.10
   3   6  -9   -1.20    2.00
  -3  -6   9    1.00    1.70
  -3  -6   9   -0.40    1.90
   2   6  -9   81.09    5.80
  -2  -6   9   65.79    5.20
  -2  -6   9   72.89    5.60
   1   6  -9  226.28   13.90
   1   6  -9  201.58   14.00
  -1  -6   9  218.48   13.60
   0   6  -9    3.20    1.70
   0   6  -9    1.60    1.90
   0  -6   9    3.30    1.60
  -1   6  -9  173.18   10.30
  -1   6  -9  146.09   10.60
   1  -6   9  152.18   10.30
  -2   6  -9   12.00    2.50
  -2   6  -9   13.60    1.90
   2  -6   9    6.70    1.90
  -3   6  -9   18.70    3.10
  -3   6  -9   22.90    2.40
   3  -6   9   15.20    2.60
  -4   6  -9  146.29   10.00
   4  -6   9  131.49    9.50
  -5   6  -9   43.40    4.90
   5  -6   9   46.50    4.80
  -6   6  -9   16.50    3.80
   6  -6   9   14.80    3.50
  -7   6  -9   21.40    4.40
   7  -6   9   19.10    4.10
   8  -6   9    8.70    4.10
   9  -6   9   26.00    6.40
   9   5  -9   12.00    5.80
   8   5  -9  223.48   16.50
   7   5  -9   39.60    5.50
   6   5  -9   10.80    3.50
  -6  -5   9    1.80    3.30
   5   5  -9   53.19    5.20
  -5  -5   9   42.00    4.80
   4   5  -9   47.20    4.50
  -4  -5   9   38.20    3.70
  -4  -5   9   40.90    4.10
   3   5  -9    6.50    2.40
  -3  -5   9    5.30    1.60
  -3  -5   9    4.90    2.10
   2   5  -9    7.70    2.00
  -2  -5   9    5.70    1.50
  -2  -5   9    7.20    2.20
   1   5  -9  196.48   12.30
   1   5  -9  184.98   12.40
  -1  -5   9  188.58   11.90
   0   5  -9  192.28   14.40
   0   5  -9  250.77   14.30
   0  -5   9  229.18   14.10
  -1   5  -9  132.69    8.90
  -1   5  -9  131.09    8.60
   1  -5   9  129.99    8.60
  -2   5  -9  512.55   29.60
  -2   5  -9  458.35   30.00
   2  -5   9  468.05   29.70
  -3   5  -9  180.88   12.10
  -3   5  -9  193.38   11.60
   3  -5   9  167.58   11.80
  -4   5  -9    0.50    2.10
   4  -5   9    0.10    1.60
   4  -5   9   -1.60    1.80
  -5   5  -9    1.10    2.40
   5  -5   9    1.10    2.20
  -6   5  -9   -0.60    2.80
   6  -5   9    4.20    2.80
  -7   5  -9    2.20    3.60
   7  -5   9    5.00    3.20
   8  -5   9   54.29    6.60
   9  -5   9    0.40    5.10
  10   4  -9    4.10    7.20
   9   4  -9    5.20    5.90
   8   4  -9    0.90    4.20
   7   4  -9    4.00    3.60
  -7  -4   9    3.60    3.80
   6   4  -9  112.39    8.20
  -6  -4   9   88.09    8.00
   5   4  -9   83.39    6.90
  -5  -4   9   84.69    6.70
   4   4  -9    9.10    2.60
  -4  -4   9    9.70    2.50
  -4  -4   9    9.20    1.80
   3   4  -9   14.10    2.60
  -3  -4   9   18.10    2.80
  -3  -4   9   14.20    1.70
   2   4  -9  349.17   22.80
  -2  -4   9  356.46   22.80
  -2  -4   9  380.16   22.30
   1   4  -9  195.58   13.10
  -1  -4   9  206.98   12.70
  -1  -4   9  212.18   13.20
   0   4  -9  350.36   23.40
   0   4  -9  386.66   23.30
   0  -4   9  383.96   23.00
  -1   4  -9  432.66   26.60
  -1   4  -9  436.06   26.90
   1  -4   9  426.86   26.50
  -2   4  -9   13.70    2.30
  -2   4  -9   16.70    2.00
   2  -4   9   10.90    1.80
  -3   4  -9    0.90    1.70
  -3   4  -9    1.30    1.40
   3  -4   9    1.00    1.50
  -4   4  -9   11.10    2.60
  -4   4  -9   23.80    2.90
   4  -4   9   17.50    2.40
  -5   4  -9   37.70    4.00
  -5   4  -9   32.60    3.80
   5  -4   9   32.00    3.50
  -6   4  -9   20.10    3.90
  -6   4  -9   30.70    4.10
  -7   4  -9    1.20    3.50
  -7   4  -9    3.10    3.40
  -8   4  -9   10.70    4.40
  -9   4  -9   32.10    6.30
  10   3  -9   14.90    7.50
   9   3  -9    8.20    5.80
   8   3  -9   35.60    5.50
   7   3  -9   19.20    4.30
  -7  -3   9   24.70    4.60
   6   3  -9  486.65   30.40
  -6  -3   9  470.55   30.20
   5   3  -9    7.20    2.70
  -5  -3   9    6.30    1.90
  -5  -3   9    4.00    2.50
   4   3  -9    3.20    2.30
  -4  -3   9    2.50    2.30
  -4  -3   9    1.30    1.30
   3   3  -9  452.45   29.50
  -3  -3   9  482.45   29.00
  -3  -3   9  483.45   29.50
   2   3  -9    7.20    1.90
  -2  -3   9   10.40    2.00
  -2  -3   9    9.30    1.10
   1   3  -9   92.89    6.90
  -1  -3   9  107.29    7.10
  -1  -3   9  105.49    6.50
   0   3  -9  214.58   13.70
   0   3  -9  217.68   13.60
   0  -3   9  212.18   13.20
  -1   3  -9 1545.85   98.19
  -1   3  -9 1627.64   98.09
   1  -3   9 1663.13   97.89
  -2   3  -9   32.20    3.00
  -2   3  -9   37.10    3.20
  -2   3  -9   35.90    3.00
  -3   3  -9   21.90    2.60
  -3   3  -9   17.90    2.40
  -3   3  -9   19.70    2.40
  -4   3  -9   20.60    2.70
  -4   3  -9   22.70    2.80
   4  -3   9   21.80    2.60
  -5   3  -9  161.08   10.10
  -5   3  -9  143.19   10.10
   5  -3   9  137.19    9.80
  -6   3  -9  239.38   16.20
  -6   3  -9  254.97   16.50
   6  -3   9  255.07   16.30
  -7   3  -9   10.90    3.60
  -8   3  -9   50.99    6.20
  -9   3  -9   23.70    5.50
  10   2  -9    7.10    7.10
   9   2  -9    1.30    5.30
   8   2  -9   10.00    4.70
   7   2  -9   -1.30    3.60
  -7  -2   9   -2.40    3.20
   6   2  -9   24.60    3.90
  -6  -2   9   24.10    3.90
   5   2  -9  372.06   23.90
  -5  -2   9  386.46   23.30
  -5  -2   9  365.56   23.80
   4   2  -9 1246.48   76.99
  -4  -2   9 1257.47   76.99
  -4  -2   9 1270.47   76.49
   3   2  -9  140.29    9.50
  -3  -2   9  143.29    9.60
  -3  -2   9  141.99    8.90
   2   2  -9   28.10    2.80
  -2  -2   9   32.60    2.90
  -2  -2   9   25.50    1.80
   1   2  -9 1410.76   87.59
  -1  -2   9 1467.85   87.69
   0   2  -9  230.28   14.10
   0  -2   9  231.28   13.70
   0  -2   9  203.38   14.10
  -1   2  -9  384.16   24.20
  -1   2  -9  390.86   24.30
  -1   2  -9  399.76   24.10
  -2   2  -9   25.30    2.40
  -2   2  -9   25.90    2.60
  -2   2  -9   26.30    2.60
  -3   2  -9    4.60    1.50
  -3   2  -9    6.80    1.70
  -3   2  -9    4.70    1.70
  -4   2  -9  161.48   10.50
  -4   2  -9  168.08   10.40
   4  -2   9  145.89   10.40
  -5   2  -9   10.10    2.30
  -5   2  -9    8.90    2.50
   5  -2   9    9.70    2.40
  -6   2  -9   33.30    3.60
  -6   2  -9   24.70    3.90
   6  -2   9   29.90    4.00
  -7   2  -9   16.10    3.80
   7  -2   9   20.90    4.20
  -8   2  -9    1.90    3.50
  -9   2  -9    6.70    4.60
 -10   2  -9   24.50    7.30
   9   1  -9   37.00    6.10
   8   1  -9   23.60    4.60
  -8  -1   9   16.10    5.00
   7   1  -9   43.30    5.40
  -7  -1   9   39.40    5.10
   6   1  -9  168.98   11.70
  -6  -1   9  161.88   11.80
   5   1  -9   56.69    5.60
  -5  -1   9   75.89    5.60
  -5  -1   9   58.39    4.80
   4   1  -9   47.10    4.10
  -4  -1   9   41.40    3.40
  -4  -1   9   43.70    4.20
   3   1  -9 1066.29   66.29
  -3  -1   9 1103.19   66.39
   2   1  -9 1181.28   72.19
  -2  -1   9 1186.78   72.29
   1   1  -9    0.50    1.20
  -1  -1   9   -1.10    1.40
   0   1  -9 1349.96   82.19
   0   1  -9 1337.97   81.89
   0  -1   9 1365.06   82.19
  -1   1  -9    0.90    1.20
  -1   1  -9    0.70    0.90
   1  -1   9    1.60    1.20
  -2   1  -9  109.29    7.30
  -2   1  -9  112.09    7.30
  -2   1  -9  112.39    7.50
  -3   1  -9   35.70    3.10
  -3   1  -9   34.70    3.10
  -3   1  -9   30.70    3.00
  -4   1  -9  168.38   11.40
  -4   1  -9  185.18   11.20
   4  -1   9  163.88   11.30
  -5   1  -9   24.80    3.40
  -5   1  -9   27.40    2.90
   5  -1   9   23.30    3.30
  -6   1  -9   22.20    3.60
   6  -1   9   22.40    3.80
  -7   1  -9   30.20    4.20
   7  -1   9   40.30    5.10
  -8   1  -9   12.80    4.00
   8  -1   9   15.60    5.60
  -9   1  -9   15.80    4.90
 -10   1  -9    0.50    6.00
   9   0  -9    6.20    5.10
   8   0  -9    4.70    3.90
  -8   0   9   15.80    4.80
   7   0  -9   15.60    4.00
  -7   0   9   14.10    4.30
   6   0  -9    5.60    2.70
  -6   0   9    3.00    3.00
   5   0  -9   -1.80    2.00
   5   0  -9    1.60    1.60
  -5   0   9    1.10    2.40
   4   0  -9   90.69    7.40
   4   0  -9  114.59    7.00
  -4   0   9  111.79    7.80
   3   0  -9  507.15   33.50
   3   0  -9  569.14   33.10
  -3   0   9  544.25   33.70
   2   0  -9   23.20    2.70
   2   0  -9   29.20    2.00
  -2   0   9   26.40    3.00
   1   0  -9   37.60    2.40
   1   0  -9   30.20    3.00
  -1   0   9   33.00    3.10
   0   0  -9  235.68   14.40
   0   0  -9  230.38   14.10
   0   0   9  219.28   14.40
  -1   0  -9  318.57   19.30
  -1   0  -9  308.27   19.50
   1   0   9  309.67   19.40
  -2   0  -9   38.90    3.10
  -2   0  -9   34.30    2.80
   2   0   9   30.70    2.70
  -3   0  -9  343.87   21.60
  -3   0  -9  350.96   21.40
   3   0   9  343.97   21.60
  -4   0  -9   45.90    4.10
  -4   0  -9   47.70    3.60
   4   0   9   42.30    4.00
  -5   0  -9   69.19    5.30
  -5   0  -9   61.29    4.60
   5   0   9   54.29    5.40
  -6   0  -9  127.49    9.70
   6   0   9  143.69   10.00
  -7   0  -9   97.39    7.90
   7   0   9   89.69    8.20
  -8   0  -9    7.60    3.70
   8   0   9   12.40    4.40
  -9   0  -9    0.40    4.00
 -10   0  -9    2.60    5.50
  -9   1   9   43.80    6.80
   8  -1  -9   12.00    4.20
  -8   1   9   12.90    4.50
   7  -1  -9    6.20    3.60
  -7   1   9    5.30    3.60
   6  -1  -9   42.20    4.70
   6  -1  -9   40.50    4.00
  -6   1   9   44.00    5.20
   5  -1  -9   45.60    4.90
   5  -1  -9   57.49    4.40
  -5   1   9   58.89    5.30
   4  -1  -9   49.50    3.80
   4  -1  -9   48.90    4.40
  -4   1   9   50.69    4.60
   3  -1  -9    2.30    1.70
   3  -1  -9    3.90    1.10
  -3   1   9    0.80    1.90
   2  -1  -9  431.36   26.00
   2  -1  -9  432.96   26.40
  -2   1   9  411.66   26.50
   1  -1  -9   37.40    3.20
   1  -1  -9   41.50    2.80
  -1   1   9   40.20    3.40
   0  -1  -9    8.90    1.20
   0  -1  -9    5.50    1.50
   0   1   9    9.40    1.60
  -1  -1  -9  127.99    8.70
  -1  -1  -9  135.89    8.60
   1   1   9  137.49    8.60
  -2  -1  -9  469.85   29.50
  -2  -1  -9  480.95   29.40
   2   1   9  480.85   29.30
  -3  -1  -9  105.79    7.30
   3   1   9  107.39    7.30
   3   1   9  107.59    6.90
  -4  -1  -9  204.38   13.20
  -4  -1  -9  207.38   12.70
   4   1   9  190.68   13.20
  -5  -1  -9   40.20    4.00
   5   1   9   29.70    3.90
  -6  -1  -9  107.59    8.00
   6   1   9   99.09    8.00
  -7  -1  -9   70.79    6.50
   7   1   9   57.99    6.50
  -8  -1  -9    1.80    3.70
   8   1   9   -7.00    4.30
  -9  -1  -9   -0.60    4.20
   9   1   9    2.80    4.90
 -10  -1  -9    5.40    5.60
  -9   2   9  200.68   14.80
  -8   2   9   -3.30    3.70
   7  -2  -9    0.50    2.80
   7  -2  -9   -2.00    3.20
  -7   2   9    0.80    3.30
   6  -2  -9   42.60    4.70
   6  -2  -9   46.90    4.40
  -6   2   9   45.80    5.20
   5  -2  -9  360.06   21.30
   5  -2  -9  320.67   21.50
  -5   2   9  338.57   21.90
   4  -2  -9    1.20    1.30
   4  -2  -9   -0.50    1.70
  -4   2   9    3.10    2.30
   3  -2  -9    9.10    2.00
   3  -2  -9   11.30    1.50
  -3   2   9   10.70    2.10
   2  -2  -9   17.50    1.70
   2  -2  -9   16.20    2.20
  -2   2   9   15.00    2.50
   1  -2  -9  269.17   16.40
   1  -2  -9  254.57   16.10
  -1   2   9  261.37   16.50
   0  -2  -9   53.99    3.70
   0  -2  -9   53.49    4.00
   0   2   9   50.09    4.00
  -1  -2  -9   86.89    5.40
  -1  -2  -9   68.29    5.40
   1   2   9   79.29    5.30
  -2  -2  -9  314.87   20.20
  -2  -2  -9  325.67   20.10
   2   2   9  324.97   19.80
  -3  -2  -9  559.14   34.70
   3   2   9  571.14   34.20
   3   2   9  551.34   34.70
  -4  -2  -9   33.50    3.40
   4   2   9   25.70    3.30
  -5  -2  -9  189.08   12.60
   5   2   9  185.08   12.60
  -6  -2  -9    0.60    2.60
   6   2   9    1.70    3.00
  -7  -2  -9   84.59    7.20
   7   2   9   74.79    7.50
  -8  -2  -9   -0.80    3.60
   8   2   9    4.60    4.30
  -9  -2  -9    4.60    4.60
   9   2   9   -6.30    4.90
 -10  -2  -9   42.00    8.80
  10   2   9   46.10    8.10
  -9   3   9   49.10    6.90
  -8   3   9    4.90    4.10
   7  -3  -9   44.30    4.60
  -7   3   9   37.80    5.20
   6  -3  -9  243.78   15.00
   6  -3  -9  222.08   14.80
  -6   3   9  215.58   15.30
   5  -3  -9   73.19    5.40
   5  -3  -9   65.49    5.60
  -5   3   9   73.09    6.30
   4  -3  -9   10.80    1.90
   4  -3  -9    4.70    2.00
  -4   3   9    4.60    2.50
   3  -3  -9   39.60    3.60
   3  -3  -9   45.60    3.40
  -3   3   9   39.00    4.10
   2  -3  -9    6.90    1.60
   2  -3  -9   11.70    1.60
  -2   3   9    7.70    2.10
   1  -3  -9 1433.36   88.09
   1  -3  -9 1454.35   88.19
  -1   3   9 1462.05   88.29
   0  -3  -9  793.72   49.20
   0  -3  -9  802.42   49.00
   0   3   9  814.62   49.10
  -1  -3  -9 1106.79   66.69
  -1  -3  -9 1094.89   66.79
   1   3   9 1082.49   66.59
  -2  -3  -9   93.19    6.20
   2   3   9   86.29    6.10
   2   3   9   84.59    5.70
  -3  -3  -9   10.60    2.20
   3   3   9    9.50    1.20
   3   3   9    8.30    2.10
  -4  -3  -9  377.46   22.20
   4   3   9  323.37   22.10
  -5  -3  -9  138.39   10.00
   5   3   9  146.59   10.20
  -6  -3  -9   15.00    3.40
   6   3   9   21.80    4.00
  -7  -3  -9   96.99    8.40
   7   3   9  112.19    9.50
  -8  -3  -9   12.10    4.30
   8   3   9   15.40    5.00
  -9  -3  -9    1.30    4.40
   9   3   9   -3.70    5.00
  10   3   9   34.00    8.00
 -10   4   9    7.40    7.00
  -9   4   9    7.00    6.10
  -8   4   9  144.29   11.40
   7  -4  -9   -0.70    2.90
  -7   4   9    1.90    3.70
   6  -4  -9  121.79    8.30
  -6   4   9  101.99    8.70
   5  -4  -9   11.60    2.60
   5  -4  -9   13.90    2.60
  -5   4   9   16.20    3.40
   4  -4  -9    2.40    1.90
   4  -4  -9    2.80    1.80
  -4   4   9    4.90    2.60
   3  -4  -9   38.20    3.80
   3  -4  -9   50.99    3.80
  -3   4   9   40.50    4.30
   2  -4  -9  231.08   14.80
   2  -4  -9  235.28   14.80
  -2   4   9  240.78   15.20
   1  -4  -9   14.50    2.10
   1  -4  -9   11.70    1.90
  -1   4   9   11.80    2.10
   0  -4  -9   22.80    2.50
   0  -4  -9   18.70    2.40
   0   4   9   25.70    2.60
  -1  -4  -9    6.00    1.80
  -1  -4  -9    7.10    1.90
  -2  -4  -9  535.75   33.40
   2   4   9  538.95   33.40
   2   4   9  544.35   33.00
  -3  -4  -9  182.38   11.90
   3   4   9  179.28   12.00
  -4  -4  -9   10.60    2.40
   4   4   9   11.20    2.80
  -5  -4  -9   36.00    4.10
   5   4   9   31.10    4.50
  -6  -4  -9   17.30    3.70
   6   4   9   15.30    4.00
  -7  -4  -9   12.70    3.70
   7   4   9   19.80    5.10
  -8  -4  -9    0.70    3.80
   8   4   9    0.60    5.20
  -9  -4  -9   22.30    5.60
   9   4   9   25.10    6.50
  10   4   9   -2.40    7.70
  -9   5   9   59.09    7.70
   8  -5  -9   27.90    4.80
  -8   5   9    9.20    4.80
   7  -5  -9   54.19    5.70
  -7   5   9   53.79    6.40
   6  -5  -9   97.69    7.80
  -6   5   9  108.39    8.60
   5  -5  -9   66.09    5.60
  -5   5   9   68.59    6.30
   4  -5  -9   56.79    4.60
   4  -5  -9   51.49    4.60
  -4   5   9   62.19    5.30
   3  -5  -9   21.70    2.60
   3  -5  -9   24.60    2.70
  -3   5   9   19.30    3.20
   2  -5  -9   33.70    3.00
   2  -5  -9   24.80    2.70
  -2   5   9   18.70    3.00
   1  -5  -9   44.20    3.50
   1  -5  -9   38.60    3.40
  -1   5   9   34.80    3.60
   0  -5  -9  424.46   25.20
   0  -5  -9  402.36   25.20
   0   5   9  391.76   25.10
  -1  -5  -9 1209.78   75.69
   1   5   9 1264.77   75.49
   1   5   9 1243.98   75.69
  -2  -5  -9  105.69    7.80
   2   5   9  113.79    7.30
   2   5   9  118.49    7.90
  -3  -5  -9   51.59    4.70
   3   5   9   58.09    4.90
  -4  -5  -9   19.30    3.20
   4   5   9   19.40    3.40
  -5  -5  -9   -3.20    2.40
   5   5   9    0.90    3.20
  -6  -5  -9   86.29    7.60
   6   5   9   91.19    8.00
  -7  -5  -9   -3.10    3.60
   7   5   9    5.50    4.20
  -8  -5  -9    1.90    4.10
   8   5   9   -1.70    4.70
  -9  -5  -9    9.90    5.20
   9   5   9   20.90    7.30
  -9   6   9   25.00    6.30
   8  -6  -9    0.60    4.00
  -8   6   9   -0.70    4.30
   7  -6  -9    4.70    3.60
  -7   6   9    1.00    4.00
   6  -6  -9  140.69    9.90
  -6   6   9  129.79   10.40
   5  -6  -9   27.80    3.70
  -5   6   9   26.50    4.30
   4  -6  -9  118.39    8.70
  -4   6   9  130.09    9.30
   3  -6  -9    3.90    1.90
   3  -6  -9    5.70    2.00
  -3   6   9    2.90    2.50
   2  -6  -9    4.20    1.70
   2  -6  -9    4.00    1.90
  -2   6   9    2.90    2.20
   1  -6  -9  116.49    7.90
   1  -6  -9  128.49    8.20
  -1   6   9  107.09    8.10
   0  -6  -9   17.40    2.70
   0   6   9   20.40    2.80
   0   6   9   23.40    2.60
  -1  -6  -9   64.59    5.20
   1   6   9   58.09    4.70
   1   6   9   67.39    4.90
  -2  -6  -9    3.30    2.20
   2   6   9    4.40    1.50
   2   6   9    5.40    2.10
  -3  -6  -9  118.59    8.60
   3   6   9  121.69    8.80
  -4  -6  -9  170.98   12.00
   4   6   9  183.18   12.50
  -5  -6  -9  120.49    9.10
   5   6   9  127.89    9.60
  -6  -6  -9    6.60    3.40
   6   6   9   11.80    4.00
  -7  -6  -9    6.80    3.70
   7   6   9    3.60    4.70
  -8  -6  -9    4.50    4.40
   8   6   9    1.50    4.90
  -9  -6  -9   17.20    5.80
   9   6   9    4.70    6.50
  -9   7   9   13.10    7.20
   8  -7  -9   32.40    5.60
  -8   7   9   31.90    6.30
   7  -7  -9    5.90    3.50
  -7   7   9    7.40    4.10
   6  -7  -9    6.50    3.50
  -6   7   9    7.80    3.90
   5  -7  -9   97.59    7.30
  -5   7   9   88.79    7.90
   4  -7  -9  275.07   18.00
  -4   7   9  282.57   18.40
   3  -7  -9    2.50    2.20
  -3   7   9    6.10    2.80
   2  -7  -9   62.89    5.30
   2  -7  -9   79.79    5.90
  -2   7   9   78.59    6.20
   1  -7  -9   38.90    3.80
  -1   7   9   34.90    3.80
  -1   7   9   31.10    3.40
   0  -7  -9   35.30    3.80
   0   7   9   41.30    3.70
   0   7   9   31.40    3.60
  -1  -7  -9    3.50    2.20
   1   7   9    5.30    2.00
   1   7   9    6.70    2.10
  -2  -7  -9  108.39    7.60
   2   7   9   97.09    7.60
  -3  -7  -9   12.40    3.00
   3   7   9   16.00    3.30
  -4  -7  -9  479.25   30.00
   4   7   9  471.85   30.20
  -5  -7  -9   16.70    4.00
   5   7   9   26.50    4.60
  -6  -7  -9   -3.20    2.90
   6   7   9   -2.90    4.00
  -7  -7  -9   29.80    5.00
   7   7   9   31.20    6.20
  -8  -7  -9    0.70    4.50
   8   7   9    1.10    5.40
  -9  -7  -9   -0.50    6.00
   9   7   9   -5.80    7.30
   8  -8  -9   85.29    8.30
  -8   8   9   68.59    8.70
   7  -8  -9   -0.30    3.70
  -7   8   9    3.30    4.60
   6  -8  -9   28.30    4.70
  -6   8   9   20.50    4.60
   5  -8  -9   40.40    4.80
  -5   8   9   40.00    5.30
   4  -8  -9  249.58   16.40
  -4   8   9  247.08   16.70
   3  -8  -9  183.88   12.50
  -3   8   9  188.08   12.90
   2  -8  -9   94.79    8.00
  -2   8   9  123.99    8.30
   1  -8  -9   69.79    5.60
  -1   8   9   59.09    5.70
  -1   8   9   65.39    5.20
   0  -8  -9   20.50    3.50
   0   8   9   20.50    2.90
   0   8   9   15.10    2.90
  -1  -8  -9    7.30    2.70
   1   8   9    7.40    2.30
   1   8   9    5.20    2.30
  -2  -8  -9    0.30    2.50
   2   8   9   -1.80    2.30
  -3  -8  -9   92.79    7.40
   3   8   9   90.59    7.40
  -4  -8  -9    1.70    3.00
   4   8   9    7.40    3.90
  -5  -8  -9   39.90    4.90
   5   8   9   36.40    5.50
  -6  -8  -9   -0.40    3.60
   6   8   9    6.80    4.50
  -7  -8  -9    0.60    3.70
   7   8   9    1.40    5.00
  -8  -8  -9    8.80    5.70
   8   8   9   -0.60    6.50
   8  -9  -9    0.50    4.90
  -8   9   9    2.30    5.70
   7  -9  -9    0.30    4.20
  -7   9   9    2.90    4.70
   6  -9  -9   13.20    4.10
  -6   9   9    5.70    4.10
   5  -9  -9    4.00    3.30
  -5   9   9    4.00    3.50
   4  -9  -9  381.06   24.40
  -4   9   9  373.36   24.50
   3  -9  -9  188.58   13.00
  -3   9   9  193.38   13.30
   2  -9  -9   75.99    6.70
  -2   9   9   82.59    6.80
   1  -9  -9  151.98   11.40
  -1   9   9  162.58   11.30
  -1   9   9  184.48   12.20
   0  -9  -9  202.88   14.20
   0   9   9  206.08   14.00
   0   9   9  224.58   13.90
  -1  -9  -9  271.77   18.30
   1   9   9  286.47   18.10
  -2  -9  -9  108.49    8.20
   2   9   9  101.09    8.00
  -3  -9  -9   15.70    3.70
   3   9   9   18.90    4.20
  -4  -9  -9   88.49    7.50
   4   9   9   84.89    7.90
  -5  -9  -9    0.20    3.30
   5   9   9   -2.20    4.50
  -6  -9  -9   -0.60    4.10
   6   9   9   -4.80    4.60
  -7  -9  -9   -2.10    4.90
   7   9   9   -7.30    5.70
  -8  -9  -9   10.40    5.70
   8   9   9   11.00    7.40
   8 -10  -9    7.00    6.40
   7 -10  -9    8.90    4.90
  -7  10   9   10.10    5.30
   6 -10  -9    1.80    4.60
  -6  10   9   -1.20    4.10
   5 -10  -9   97.19    8.40
  -5  10   9   95.89    8.70
   4 -10  -9   80.69    7.30
  -4  10   9   76.69    7.40
   3 -10  -9   89.79    7.70
  -3  10   9   89.49    8.10
   2 -10  -9  335.97   21.90
  -2  10   9  337.57   22.00
   1 -10  -9   49.40    5.40
  -1  10   9   33.70    4.50
   0 -10  -9   47.20    5.40
   0  10   9   48.40    5.10
   0  10   9   48.60    5.10
  -1 -10  -9   53.89    6.00
   1  10   9   59.49    5.80
  -2 -10  -9   72.79    6.90
   2  10   9   76.39    7.10
  -3 -10  -9   -1.60    3.20
   3  10   9    0.10    3.90
  -4 -10  -9    0.30    3.30
   4  10   9   -2.80    3.80
  -5 -10  -9   68.39    7.30
   5  10   9   85.59    8.70
  -6 -10  -9   19.90    4.70
   6  10   9   13.10    5.70
  -7 -10  -9    3.60    5.00
   7  10   9    2.50    6.20
   7 -11  -9   69.49    8.40
  -7  11   9   48.90    8.30
   6 -11  -9    7.50    5.40
  -6  11   9   11.00    5.20
   5 -11  -9   10.00    4.50
  -5  11   9    8.40    4.60
   4 -11  -9   34.60    5.30
  -4  11   9   32.10    5.30
   3 -11  -9    3.40    3.80
  -3  11   9    5.60    3.80
   2 -11  -9   24.20    4.60
  -2  11   9   20.10    4.20
   1 -11  -9    3.70    3.70
  -1  11   9   13.70    3.40
   0 -11  -9   51.39    5.80
  -1 -11  -9    5.20    3.60
   1  11   9    4.20    3.60
  -2 -11  -9    5.10    3.60
   2  11   9   -2.60    3.80
  -3 -11  -9    6.90    3.80
   3  11   9    8.20    4.10
  -4 -11  -9   -1.20    3.70
   4  11   9    0.00    4.10
  -5 -11  -9    4.10    3.80
   5  11   9    1.50    5.30
  -6 -11  -9    3.20    4.70
   6  11   9   -3.90    5.90
  -7 -11  -9   -0.20    4.90
   7  11   9   -7.40    6.40
   7 -12  -9   -1.40    6.50
   6 -12  -9    1.40    5.40
  -6  12   9    0.00    5.40
   5 -12  -9    2.10    5.50
  -5  12   9   -3.40    5.10
   4 -12  -9    7.50    4.70
  -4  12   9    8.50    4.40
   3 -12  -9    5.40    4.30
  -3  12   9    7.90    4.70
   2 -12  -9   10.30    4.20
  -2  12   9   13.10    4.70
   1 -12  -9   -1.50    3.80
  -1  12   9   -3.00    3.80
   0 -12  -9   78.79    7.70
  -1 -12  -9   41.10    5.70
  -2 -12  -9    5.10    4.00
   2  12   9    3.60    4.40
  -3 -12  -9   26.40    5.70
   3  12   9   30.60    5.40
  -4 -12  -9    4.40    4.20
   4  12   9    0.30    5.20
  -5 -12  -9   36.70    6.30
   5  12   9   55.49    7.80
  -6 -12  -9    9.20    5.60
   6  12   9    2.90    7.20
   6 -13  -9   24.50    7.10
   5 -13  -9   -0.40    5.40
  -5  13   9    7.30    5.40
   4 -13  -9    4.30    5.40
  -4  13   9    1.30    4.60
   3 -13  -9    9.20    4.90
  -3  13   9    0.70    4.40
   2 -13  -9   -0.10    4.60
  -2  13   9    0.20    4.00
   1 -13  -9   30.00    5.80
   0 -13  -9   -1.60    4.20
  -1 -13  -9   10.70    4.80
  -2 -13  -9  115.69   10.30
  -3 -13  -9   -2.80    4.10
   3  13   9   -5.10    6.00
  -4 -13  -9   -2.30    5.30
   4  13   9   -2.50    5.20
  -5 -13  -9   20.90    6.50
   5  13   9   12.00    7.20
   5 -14  -9   49.40    9.40
   4 -14  -9    6.20    6.20
  -4  14   9    7.00    5.70
   3 -14  -9    0.80    5.40
  -3  14   9   -0.90    4.90
   2 -14  -9   36.20    6.70
  -2  14   9   33.50    6.10
   1 -14  -9   -1.10    5.20
   0 -14  -9   17.90    5.70
  -1 -14  -9    4.20    4.90
  -2 -14  -9   -2.80    5.20
  -3 -14  -9   12.50    5.80
  -4 -14  -9   19.50    6.20
   3 -15  -9   18.40    7.30
  -3  15   9   24.00    6.50
   2 -15  -9    6.10    6.20
   1 -15  -9   18.40    6.90
   0 -15  -9    2.40    6.10
  -1 -15  -9   15.80    6.30
  -2 -15  -9   -0.90    5.70
   1  15 -10    1.80    5.80
   0  15 -10   11.10    6.30
  -1  15 -10    9.90    6.20
   1 -15  10    2.40    6.70
  -2  15 -10    1.80    6.30
   2 -15  10    1.80    6.00
   3 -15  10   12.50    6.40
   2  14 -10    0.70    5.70
   1  14 -10    6.00    5.60
   0  14 -10   64.89    7.90
  -1  14 -10    6.00    5.10
   1 -14  10    4.90    5.00
  -2  14 -10   24.10    6.60
   2 -14  10   12.90    5.40
  -3  14 -10   28.20    7.00
   3 -14  10   29.60    6.80
  -4  14 -10   -4.90    5.50
   4 -14  10   -1.20    5.40
   5 -14  10   -4.60    5.80
   5  13 -10    2.00    6.20
   4  13 -10   -0.60    5.20
   2  13 -10   30.00    5.50
   1  13 -10   14.70    4.60
   0  13 -10    0.80    4.00
   0 -13  10   -0.50    4.10
  -1  13 -10    1.00    4.50
   1 -13  10    2.30    4.80
  -2  13 -10   38.50    6.10
   2 -13  10   27.80    5.80
  -3  13 -10    4.40    4.60
   3 -13  10   -0.20    4.80
  -4  13 -10    3.20    4.80
   4 -13  10    5.30    5.40
  -5  13 -10   -3.10    5.60
   5 -13  10    2.00    5.90
   6  12 -10    6.50    6.50
   5  12 -10   20.80    5.50
   4  12 -10    1.80    4.70
   3  12 -10    4.00    4.30
  -3 -12  10   13.50    4.20
   2  12 -10   21.70    4.70
   1  12 -10    0.80    4.00
   0  12 -10   83.09    8.20
   0 -12  10  100.09    8.60
  -1  12 -10   -2.00    4.20
   1 -12  10    4.20    4.20
  -2  12 -10    5.10    3.80
   2 -12  10    4.20    4.20
  -3  12 -10    4.30    4.30
   3 -12  10    6.70    3.90
  -4  12 -10    1.60    4.50
   4 -12  10    0.90    4.10
  -5  12 -10    5.10    5.60
   5 -12  10   -0.20    4.30
  -6  12 -10    5.40    5.70
   6 -12  10    7.90    5.20
   7  11 -10    1.00    6.20
   6  11 -10    4.40    5.30
   5  11 -10   20.70    5.60
   4  11 -10    5.90    4.40
   3  11 -10    0.10    3.90
  -3 -11  10   -0.10    3.90
   2  11 -10    3.50    3.60
   2  11 -10    0.20    3.90
   1  11 -10    4.00    3.60
  -1 -11  10    4.90    3.70
   0  11 -10   61.69    6.50
   0 -11  10   58.99    6.10
  -1  11 -10  167.58   12.80
   1 -11  10  176.78   12.20
  -2  11 -10  107.89    9.30
   2 -11  10  120.89    9.20
  -3  11 -10    2.60    3.60
   3 -11  10    3.40    3.40
  -4  11 -10    8.20    4.20
   4 -11  10    6.30    3.70
  -5  11 -10   71.79    7.90
   5 -11  10   70.79    7.60
  -6  11 -10   17.30    5.60
   6 -11  10   22.50    5.20
  -7  11 -10   12.90    6.20
   7 -11  10   10.70    6.00
   7  10 -10   47.60    8.20
   6  10 -10   24.80    6.20
   5  10 -10    1.60    3.90
   4  10 -10    0.60    3.40
  -4 -10  10    3.80    3.80
   3  10 -10    3.50    3.20
  -3 -10  10    4.90    3.70
   2  10 -10    7.10    2.90
   2  10 -10    3.00    3.20
   1  10 -10    3.90    2.70
   1  10 -10    3.50    3.60
  -1 -10  10    3.50    3.20
   0  10 -10  207.28   14.70
   0 -10  10  219.88   14.30
  -1  10 -10   18.50    4.10
   1 -10  10   24.40    3.70
  -2  10 -10   -0.70    3.20
   2 -10  10    1.50    3.20
  -3  10 -10   27.40    4.70
   3 -10  10   31.50    4.30
  -4  10 -10   -0.90    3.30
   4 -10  10    1.70    3.20
  -5  10 -10   13.60    4.30
   5 -10  10   20.60    4.20
  -6  10 -10   38.10    6.10
   6 -10  10   37.70    5.60
  -7  10 -10    3.10    5.20
   7 -10  10    2.30    5.20
  -8  10 -10    9.70    6.10
   8   9 -10   11.20    6.40
   7   9 -10    0.30    5.60
   6   9 -10   10.50    4.70
   5   9 -10   33.50    5.20
   4   9 -10   -0.10    3.10
  -4  -9  10    2.40    3.00
   3   9 -10   40.30    5.00
  -3  -9  10   41.30    5.00
   2   9 -10   16.80    3.40
  -2  -9  10   11.20    3.10
  -2  -9  10   13.10    3.20
   1   9 -10   56.79    5.40
   1   9 -10   44.60    4.80
  -1  -9  10   47.70    5.00
   0   9 -10   11.10    2.60
   0   9 -10   11.80    3.10
   0  -9  10   12.00    3.00
  -1   9 -10    5.70    3.00
   1  -9  10    6.30    2.80
  -2   9 -10    7.10    3.00
   2  -9  10    8.20    2.80
  -3   9 -10   38.20    4.70
   3  -9  10   23.00    3.80
  -4   9 -10   31.90    4.80
   4  -9  10   36.00    4.50
  -5   9 -10   11.80    4.10
   5  -9  10    9.10    3.50
  -6   9 -10    0.20    4.40
   6  -9  10   -1.90    3.40
  -7   9 -10    5.90    4.40
   7  -9  10    3.70    4.30
  -8   9 -10   20.00    6.60
   8  -9  10   33.80    6.20
   8   8 -10   74.99    8.90
   7   8 -10   72.49    8.20
   6   8 -10   50.39    6.30
   5   8 -10  129.59    9.60
  -5  -8  10  111.39    9.20
   4   8 -10   76.39    7.10
  -4  -8  10   92.99    7.30
   3   8 -10  187.38   12.80
  -3  -8  10  186.18   12.80
   2   8 -10   49.60    5.20
  -2  -8  10   51.89    5.10
  -2  -8  10   62.09    4.90
   1   8 -10   93.19    7.30
   1   8 -10   98.29    7.10
  -1  -8  10   90.09    6.90
   0   8 -10    4.00    2.10
   0   8 -10    3.40    2.60
   0  -8  10    5.70    2.40
  -1   8 -10  132.19    8.90
  -1   8 -10  142.59    9.60
   1  -8  10  124.09    9.00
  -2   8 -10   21.60    3.60
   2  -8  10   24.40    3.20
  -3   8 -10    5.10    2.90
   3  -8  10    4.80    2.70
  -4   8 -10    6.70    3.20
   4  -8  10    5.70    2.80
  -5   8 -10    0.10    3.30
   5  -8  10    3.70    3.00
  -6   8 -10   50.29    6.00
   6  -8  10   53.39    5.80
  -7   8 -10    1.40    4.00
   7  -8  10    5.90    4.40
  -8   8 -10   -0.40    5.30
   8  -8  10    4.20    5.30
   8   7 -10    2.20    5.70
   7   7 -10   19.90    4.90
   6   7 -10   52.29    6.20
   5   7 -10   32.80    4.70
  -5  -7  10   30.80    4.40
   4   7 -10   15.50    3.40
  -4  -7  10   19.20    3.40
   3   7 -10  393.76   25.90
  -3  -7  10  423.56   25.90
   2   7 -10   92.39    7.50
  -2  -7  10  109.59    7.20
  -2  -7  10  105.09    7.50
   1   7 -10   36.20    4.20
   1   7 -10   45.60    4.00
  -1  -7  10   42.50    3.80
   0   7 -10    2.60    1.70
   0   7 -10    3.30    2.20
   0  -7  10    3.10    2.00
  -1   7 -10  106.39    7.20
  -1   7 -10  116.09    7.90
   1  -7  10   95.59    7.30
  -2   7 -10    2.60    1.70
  -2   7 -10    2.80    2.40
   2  -7  10    1.60    1.90
  -3   7 -10  168.58   11.70
   3  -7  10  168.78   11.40
  -4   7 -10   -0.90    2.60
   4  -7  10    2.50    2.50
  -5   7 -10    8.60    3.30
   5  -7  10    4.40    3.00
  -6   7 -10  111.59    9.50
   6  -7  10  116.39    8.90
  -7   7 -10   16.80    4.90
   7  -7  10   21.10    4.80
  -8   7 -10    1.20    4.70
   8  -7  10    2.50    4.40
   9  -7  10   10.90    6.30
   9   6 -10    7.60    6.20
   8   6 -10   13.70    5.10
   7   6 -10   85.99    8.30
   6   6 -10   13.10    3.90
  -6  -6  10   12.90    4.00
   5   6 -10    1.20    3.00
  -5  -6  10   -2.70    3.00
   4   6 -10   17.10    3.40
  -4  -6  10   18.00    3.20
   3   6 -10   18.00    3.10
  -3  -6  10   13.50    2.70
  -3  -6  10   16.00    2.40
   2   6 -10    1.10    2.20
  -2  -6  10    1.20    1.60
  -2  -6  10    0.60    1.90
   1   6 -10  101.69    7.60
   1   6 -10  116.69    7.50
  -1  -6  10  102.69    7.10
   0   6 -10    0.10    1.80
   0   6 -10    0.00    1.60
   0  -6  10    0.10    1.40
  -1   6 -10   54.69    4.70
  -1   6 -10   53.49    4.30
   1  -6  10   49.60    4.20
  -2   6 -10   17.00    2.30
  -2   6 -10   15.00    2.80
   2  -6  10   14.80    2.50
  -3   6 -10   15.80    2.90
  -3   6 -10   17.80    2.40
   3  -6  10   16.60    2.60
  -4   6 -10   29.30    3.80
   4  -6  10   27.30    3.60
  -5   6 -10  105.29    8.60
   5  -6  10  124.89    8.60
  -6   6 -10   -0.80    2.90
   6  -6  10    3.50    2.90
  -7   6 -10    5.00    3.60
   7  -6  10    3.10    3.40
   8  -6  10   37.70    5.60
   9  -6  10   -3.30    4.90
   9   5 -10   16.60    6.10
   8   5 -10   30.50    5.80
   7   5 -10   73.99    7.40
   6   5 -10   48.20    5.40
  -6  -5  10   42.90    5.10
   5   5 -10   16.30    3.50
  -5  -5  10   14.20    3.50
   4   5 -10   97.29    7.70
  -4  -5  10  108.29    7.80
   3   5 -10   45.30    4.30
  -3  -5  10   29.50    3.10
  -3  -5  10   40.20    4.10
  -2  -5  10  262.07   16.40
  -2  -5  10  266.57   16.90
   1   5 -10  269.27   17.10
  -1  -5  10  279.97   17.30
  -1  -5  10  264.67   16.80
   0   5 -10  189.48   12.20
   0   5 -10  186.58   11.90
   0  -5  10  180.68   11.70
  -1   5 -10  334.67   20.70
  -1   5 -10  322.37   21.00
   1  -5  10  335.77   20.60
  -2   5 -10  173.58   10.90
  -2   5 -10  174.98   11.30
   2  -5  10  158.08   10.90
  -3   5 -10    0.70    1.90
  -3   5 -10    0.90    1.70
   3  -5  10    0.10    1.70
  -4   5 -10   45.30    4.30
   4  -5  10   36.70    3.70
   4  -5  10   45.90    4.10
  -5   5 -10   13.40    3.00
   5  -5  10    8.70    2.70
  -6   5 -10    0.70    3.00
   6  -5  10    0.40    2.80
  -7   5 -10   36.70    5.10
   7  -5  10   23.20    4.30
   8  -5  10    1.80    3.80
   9  -5  10   26.60    5.80
   9   4 -10   47.70    7.30
   8   4 -10   53.59    6.80
   7   4 -10  118.49    9.70
  -7  -4  10  120.99    9.80
   6   4 -10   24.00    4.10
  -6  -4  10   23.60    4.40
   5   4 -10  605.74   38.00
   4   4 -10   25.60    3.50
  -4  -4  10   26.70    3.50
   3   4 -10   26.50    3.50
  -3  -4  10   36.40    3.60
  -3  -4  10   35.60    2.80
   2   4 -10   87.19    6.50
  -2  -4  10   91.39    5.90
  -2  -4  10   92.09    6.60
   1   4 -10  544.15   34.10
  -1  -4  10  561.14   33.70
  -1  -4  10  550.24   34.20
   0   4 -10  207.18   13.80
   0   4 -10  216.78   13.60
   0  -4  10  215.38   13.30
  -1   4 -10  560.64   34.60
  -1   4 -10  563.94   34.30
   1  -4  10  550.34   34.20
  -2   4 -10  251.17   15.90
  -2   4 -10  254.37   15.70
   2  -4  10  241.08   15.60
  -3   4 -10    5.00    1.70
  -3   4 -10    6.70    2.00
   3  -4  10    1.50    1.60
  -4   4 -10   35.70    3.60
  -4   4 -10   32.00    3.60
   4  -4  10   28.90    3.20
  -5   4 -10  225.38   15.00
  -5   4 -10  236.58   15.10
   5  -4  10  222.88   14.70
  -6   4 -10    2.30    2.90
  -6   4 -10    5.40    2.80
  -7   4 -10  299.27   19.80
  -8   4 -10   20.10    4.70
  -9   4 -10   13.10    5.50
  10   3 -10    2.90    6.60
   9   3 -10    3.90    5.10
   8   3 -10   -0.90    3.90
   7   3 -10   39.20    5.50
  -7  -3  10   36.90    5.00
   6   3 -10   -0.70    2.90
  -6  -3  10    0.20    2.80
   5   3 -10    3.30    2.60
  -5  -3  10    5.30    3.00
   4   3 -10   89.09    6.60
  -4  -3  10   83.79    6.60
  -4  -3  10   84.39    6.60
   3   3 -10    0.00    1.70
  -3  -3  10    0.40    1.00
  -3  -3  10    0.40    1.80
   2   3 -10  157.28   10.90
  -2  -3  10  170.78   11.00
  -2  -3  10  169.48   10.30
   1   3 -10   20.30    2.50
  -1  -3  10   19.60    1.70
  -1  -3  10   26.00    2.70
   0   3 -10   11.20    1.80
   0  -3  10    6.80    1.80
   0  -3  10   11.80    1.30
  -1   3 -10   79.49    5.80
  -1   3 -10   83.39    5.70
   1  -3  10   77.19    5.30
  -2   3 -10  276.57   17.70
  -2   3 -10  279.37   17.90
  -2   3 -10  292.67   17.80
  -3   3 -10    2.30    1.70
  -3   3 -10    0.50    1.60
  -3   3 -10    0.60    1.60
  -4   3 -10  108.99    7.80
  -4   3 -10  112.39    7.90
   4  -3  10  116.39    7.70
  -5   3 -10   59.99    5.10
  -5   3 -10   63.59    5.20
   5  -3  10   51.89    4.90
  -6   3 -10   52.09    5.20
  -6   3 -10   54.89    5.10
   6  -3  10   44.50    5.10
  -7   3 -10    3.80    3.30
  -8   3 -10   13.40    4.50
  -9   3 -10   66.19    7.80
  10   2 -10   73.29    9.20
   9   2 -10   16.30    5.30
   8   2 -10   36.00    5.90
  -8  -2  10   36.40    5.50
   7   2 -10  101.69    8.30
  -7  -2  10   91.79    8.10
   6   2 -10   56.59    5.80
  -6  -2  10   60.09    5.80
   5   2 -10   23.30    3.50
  -5  -2  10   19.30    3.50
   4   2 -10    7.90    2.40
  -4  -2  10   13.20    2.70
  -4  -2  10   12.30    1.60
   3   2 -10   16.00    2.50
  -3  -2  10   21.40    2.80
  -3  -2  10   14.80    1.50
   2   2 -10  883.21   54.69
  -2  -2  10  902.11   54.69
   1   2 -10  195.78   12.50
  -1  -2  10  192.48   12.50
   0   2 -10  168.58   11.20
   0  -2  10  181.78   10.70
   0  -2  10  164.98   11.20
  -1   2 -10   13.10    2.00
  -1   2 -10   12.60    2.00
  -1   2 -10   15.40    1.60
  -2   2 -10    5.10    1.70
  -2   2 -10    5.60    1.60
  -2   2 -10    7.10    1.60
  -3   2 -10   58.39    4.30
  -3   2 -10   49.10    4.30
  -3   2 -10   54.89    4.40
  -4   2 -10  177.48   11.30
  -4   2 -10  179.28   11.40
   4  -2  10  160.18   11.10
  -5   2 -10    3.50    2.60
  -5   2 -10    4.30    2.00
   5  -2  10    2.50    2.00
  -6   2 -10   45.10    4.90
  -6   2 -10   42.60    4.80
   6  -2  10   45.60    4.90
  -7   2 -10   15.90    3.90
   7  -2  10   18.10    4.20
  -8   2 -10    2.80    3.80
  -9   2 -10   -2.10    4.30
   9   1 -10    1.80    4.60
   8   1 -10    3.10    4.40
  -8  -1  10    0.00    3.90
   7   1 -10    1.30    3.30
  -7  -1  10    4.40    3.50
   6   1 -10   77.39    6.80
  -6  -1  10   71.99    7.00
   5   1 -10   36.80    4.20
  -5  -1  10   42.80    4.80
   4   1 -10  106.09    8.30
  -4  -1  10  126.29    8.40
   3   1 -10   55.09    4.70
   3   1 -10   61.99    3.90
  -3  -1  10   52.49    4.80
   2   1 -10   87.29    6.50
  -2  -1  10  100.79    6.70
   1   1 -10  364.16   22.30
  -1  -1  10  352.26   22.40
   0   1 -10 2326.67  140.29
   0   1 -10 2343.17  139.89
   0  -1  10 2259.57  140.29
  -1   1 -10   19.50    1.90
  -1   1 -10   22.10    2.30
   1  -1  10   18.70    2.20
  -2   1 -10   10.60    1.70
  -2   1 -10    9.40    1.80
  -2   1 -10    9.30    1.70
  -3   1 -10   46.20    3.60
  -3   1 -10   38.30    3.80
  -3   1 -10   42.90    3.80
  -4   1 -10  327.27   19.50
  -4   1 -10  310.87   19.70
   4  -1  10  292.97   19.60
  -5   1 -10    0.90    1.80
  -5   1 -10    1.50    2.30
   5  -1  10    3.00    2.20
  -6   1 -10   29.50    4.10
   6  -1  10   38.60    4.50
  -7   1 -10  135.99   10.10
   7  -1  10  132.29   10.30
  -8   1 -10    0.80    3.60
  -9   1 -10    7.10    4.60
   9   0 -10   14.90    5.90
   8   0 -10   41.30    6.00
  -8   0  10   40.80    6.20
   7   0 -10    8.10    3.90
  -7   0  10    7.00    3.60
   6   0 -10   41.50    4.80
  -6   0  10   32.60    4.60
   5   0 -10  113.19    7.30
  -5   0  10  100.59    8.20
   4   0 -10   31.70    2.50
   4   0 -10   18.20    3.00
  -4   0  10   29.30    3.60
   3   0 -10   96.39    6.20
   3   0 -10   94.39    6.90
  -3   0  10  103.99    7.10
   2   0 -10  551.04   34.70
   2   0 -10  585.74   34.20
  -2   0  10  541.55   34.80
   1   0 -10    8.00    1.60
   1   0 -10    9.80    1.00
  -1   0  10    8.80    1.80
   0   0 -10  410.06   24.50
   0   0 -10  395.36   24.80
   0   0  10  392.86   24.80
  -1   0 -10  705.13   43.80
  -1   0 -10  724.23   44.10
   1   0  10  728.73   44.00
  -2   0 -10  355.76   22.10
  -2   0 -10  350.56   22.00
   2   0  10  357.16   21.90
  -3   0 -10   69.29    5.00
  -3   0 -10   76.39    5.30
   3   0  10   69.69    5.30
  -4   0 -10   91.19    6.20
  -4   0 -10   98.89    6.60
   4   0  10   79.79    6.50
  -5   0 -10   82.79    6.10
   5   0  10   68.99    6.20
  -6   0 -10   -1.30    2.60
   6   0  10   -0.10    3.10
  -7   0 -10   19.70    4.00
   7   0  10   18.00    4.50
  -8   0 -10   17.90    4.40
   8   0  10   18.80    5.10
  -9   0 -10    3.90    4.50
  -9   1  10   24.50    5.90
   8  -1 -10  145.99   11.50
  -8   1  10  147.39   11.70
   7  -1 -10   21.70    3.80
  -7   1  10   14.70    4.50
   6  -1 -10    2.50    2.90
   6  -1 -10    1.10    2.60
  -6   1  10    4.80    3.00
   5  -1 -10    3.30    2.30
   5  -1 -10    2.10    1.70
  -5   1  10    3.50    2.70
   4  -1 -10    4.10    2.00
   4  -1 -10    2.10    1.30
  -4   1  10    2.50    2.40
   3  -1 -10   58.59    4.90
   3  -1 -10   62.39    4.20
  -3   1  10   62.29    5.10
   2  -1 -10   86.99    5.90
   2  -1 -10   80.59    5.30
  -2   1  10   81.09    5.90
   1  -1 -10  425.36   27.10
   1  -1 -10  449.36   26.80
  -1   1  10  435.96   27.20
   0  -1 -10  939.01   57.69
   0  -1 -10  968.70   57.39
   0   1  10  922.71   57.69
  -1  -1 -10  618.24   37.90
  -1  -1 -10  601.84   37.70
   1   1  10  631.44   37.80
  -2  -1 -10   49.99    3.90
  -2  -1 -10   41.40    3.70
  -3  -1 -10   20.30    2.50
   3   1  10   18.80    2.00
   3   1  10   16.10    2.40
  -4  -1 -10   91.99    6.00
  -4  -1 -10   87.49    6.60
   4   1  10   83.29    6.70
  -5  -1 -10    4.10    2.20
   5   1  10    1.60    2.40
  -6  -1 -10    6.80    2.80
   6   1  10   10.00    3.20
  -7  -1 -10   14.70    3.90
   7   1  10   26.80    4.90
  -8  -1 -10  188.48   14.20
   8   1  10  209.28   14.80
  -9  -1 -10    5.70    4.60
   9   1  10    3.80    5.40
  -9   2  10  123.19   10.80
  -8   2  10    7.10    4.20
   7  -2 -10    2.40    3.40
  -7   2  10   -3.90    3.40
   6  -2 -10   30.10    4.20
   6  -2 -10   40.70    3.70
  -6   2  10   23.70    4.50
   5  -2 -10    3.80    1.80
   5  -2 -10    4.80    2.50
  -5   2  10    1.20    2.80
   4  -2 -10  360.16   24.00
   4  -2 -10  397.96   23.70
  -4   2  10  388.86   24.30
   3  -2 -10   75.59    5.60
   3  -2 -10   83.29    5.30
  -3   2  10   72.69    6.00
   2  -2 -10   16.50    2.50
   2  -2 -10   19.30    1.80
  -2   2  10   16.30    2.50
   1  -2 -10   45.40    3.10
   1  -2 -10   41.00    3.50
  -1   2  10   36.70    3.60
   0  -2 -10  143.59    9.70
   0  -2 -10  148.09    9.50
   0   2  10  154.68    9.70
  -1  -2 -10  508.05   30.20
  -1  -2 -10  473.15   30.40
   1   2  10  491.35   30.20
  -2  -2 -10  117.99    8.10
  -2  -2 -10  109.49    7.90
   2   2  10  125.59    7.70
  -3  -2 -10   18.50    2.50
   3   2  10   19.70    2.00
   3   2  10   16.10    2.60
  -4  -2 -10   37.10    3.80
   4   2  10   32.10    3.70
  -5  -2 -10  119.59    8.40
   5   2  10  107.69    8.60
  -6  -2 -10  109.69    8.70
   6   2  10  117.89    8.90
  -7  -2 -10    0.20    3.30
   7   2  10    2.30    3.70
  -8  -2 -10    1.40    3.70
   8   2  10   -0.10    4.60
  -9  -2 -10   67.09    8.00
   9   2  10   87.29    9.10
  10   2  10   -2.50    7.00
 -10   3  10   31.20    7.80
  -9   3  10    2.20    5.10
  -8   3  10   79.49    8.10
  -7   3  10   84.49    7.80
   6  -3 -10    1.50    2.80
   6  -3 -10    0.60    2.30
  -6   3  10    0.10    3.20
   5  -3 -10    2.30    2.20
   5  -3 -10    1.10    1.80
  -5   3  10    0.30    2.70
   4  -3 -10  360.26   22.30
   4  -3 -10  353.36   22.50
  -4   3  10  362.16   22.90
   3  -3 -10    3.30    1.50
   3  -3 -10    2.80    1.80
  -3   3  10    3.70    2.20
   2  -3 -10  154.48   10.00
   2  -3 -10  167.88   10.30
  -2   3  10  150.58   10.50
   1  -3 -10   65.79    5.00
   1  -3 -10   75.19    4.80
  -1   3  10   61.09    5.10
   0  -3 -10  142.59   10.40
   0  -3 -10  186.38   10.40
   0   3  10  158.68   10.50
  -1  -3 -10   56.59    4.00
  -1  -3 -10   40.60    3.90
   1   3  10   51.09    3.80
  -2  -3 -10   62.69    4.80
   2   3  10   65.79    4.90
   2   3  10   64.49    4.50
  -3  -3 -10   14.30    2.40
   3   3  10   11.70    1.50
   3   3  10   10.60    2.40
  -4  -3 -10   18.90    3.10
   4   3  10   34.90    3.70
  -5  -3 -10  112.29    8.50
   5   3  10  119.39    8.70
  -6  -3 -10   16.10    3.70
   6   3  10   25.00    4.20
  -7  -3 -10   32.10    5.00
   7   3  10   46.80    6.10
  -8  -3 -10   45.80    6.00
   8   3  10   51.09    7.00
  -9  -3 -10   56.49    6.90
   9   3  10   38.00    8.00
  10   3  10   -1.50    6.70
 -10   4  10   -4.40    6.70
  -9   4  10    5.10    6.00
  -8   4  10    4.90    4.40
   7  -4 -10    5.50    3.30
  -7   4  10    3.00    3.90
   6  -4 -10   30.20    3.60
  -6   4  10   30.10    4.70
   5  -4 -10   27.10    3.50
   5  -4 -10   28.80    3.40
  -5   4  10   27.10    4.30
   4  -4 -10    2.60    1.80
   4  -4 -10    0.10    1.90
  -4   4  10    2.70    2.40
   3  -4 -10   23.50    2.50
   3  -4 -10   22.40    2.70
  -3   4  10   19.50    3.20
   2  -4 -10  844.62   50.69
   2  -4 -10  839.72   50.59
  -2   4  10  796.02   50.89
   1  -4 -10   11.10    2.00
   1  -4 -10   13.80    2.00
  -1   4  10   17.00    2.60
   0  -4 -10   82.79    6.00
   0  -4 -10   83.69    5.90
   0   4  10   88.79    6.10
  -1  -4 -10  261.27   16.70
  -1  -4 -10  262.67   16.70
   1   4  10  266.77   16.50
  -2  -4 -10   69.19    5.20
   2   4  10   69.89    5.40
   2   4  10   65.79    4.70
  -3  -4 -10   89.09    6.40
   3   4  10   83.89    6.50
  -4  -4 -10   50.89    4.60
   4   4  10   47.70    4.80
  -5  -4 -10    2.80    2.40
   5   4  10    0.80    2.80
  -6  -4 -10   24.60    4.10
   6   4  10   11.70    4.00
  -7  -4 -10    1.40    3.30
   7   4  10    0.10    4.40
  -8  -4 -10  133.89   10.60
   8   4  10  128.69   11.20
  -9  -4 -10   23.30    5.70
   9   4  10   26.10    6.70
  -9   5  10   24.80    6.30
  -8   5  10   23.90    5.40
   7  -5 -10   -0.10    2.90
  -7   5  10   -0.20    3.80
   6  -5 -10  303.67   19.50
  -6   5  10  301.67   20.20
   5  -5 -10   57.59    5.00
  -5   5  10   49.70    5.70
   4  -5 -10  108.89    7.50
   4  -5 -10  102.59    7.40
  -4   5  10  105.69    8.10
   3  -5 -10    4.20    1.90
   3  -5 -10    3.20    1.80
  -3   5  10    1.20    2.40
   2  -5 -10    0.40    1.70
   2  -5 -10   -0.10    1.50
  -2   5  10   -0.80    2.20
   1  -5 -10   16.40    2.40
   1  -5 -10   24.50    2.70
  -1   5  10   11.90    2.50
   0  -5 -10 1640.34  101.39
   0  -5 -10 1663.23  101.39
   0   5  10 1692.73  101.39
  -1  -5 -10    2.40    1.80
   1   5  10    4.10    1.90
   1   5  10    6.90    1.70
  -2  -5 -10  503.35   30.90
   2   5  10  507.25   30.40
   2   5  10  473.75   30.90
  -3  -5 -10   99.79    7.60
   3   5  10  111.19    7.80
  -4  -5 -10   21.80    3.40
   4   5  10   31.20    4.00
  -5  -5 -10   78.69    6.90
   5   5  10   90.29    7.30
  -6  -5 -10    0.20    3.00
   6   5  10    0.20    3.60
  -7  -5 -10   49.40    6.00
   7   5  10   58.79    6.80
   8   5  10  100.69    9.90
  -9  -5 -10    4.40    6.00
   9   5  10    5.00    6.10
  -9   6  10   -2.40    6.50
  -8   6  10   -1.60    4.60
   7  -6 -10  139.49   10.20
  -7   6  10  135.89   11.10
   6  -6 -10  127.39    9.10
  -6   6  10  109.69    9.60
   5  -6 -10   13.50    2.90
  -5   6  10   15.10    3.90
   4  -6 -10  166.38   11.10
  -4   6  10  166.98   11.70
   3  -6 -10   96.89    6.80
   3  -6 -10   97.09    6.90
  -3   6  10   91.09    7.40
   2  -6 -10   11.30    2.20
   2  -6 -10   11.70    2.40
  -2   6  10   15.70    2.80
   1  -6 -10  160.78   10.00
   1  -6 -10  144.89    9.80
  -1   6  10  141.19   10.00
   0  -6 -10    1.40    1.90
   0  -6 -10    1.00    1.70
   0   6  10    0.20    1.70
  -1  -6 -10   55.99    4.60
   1   6  10   54.59    4.20
   1   6  10   46.90    4.30
  -2  -6 -10  338.27   21.50
   2   6  10  339.37   21.50
  -3  -6 -10    0.30    2.30
   3   6  10    2.20    2.50
  -4  -6 -10   30.10    4.00
   4   6  10   34.40    4.40
  -5  -6 -10   34.20    4.70
   5   6  10   57.99    5.80
  -6  -6 -10  131.69   11.10
   6   6  10  184.18   12.20
  -7  -6 -10   19.40    4.40
   7   6  10   16.90    4.90
  -8  -6 -10   28.50    6.00
   8   6  10   32.90    6.60
  -9  -6 -10   43.40    6.90
   9   6  10   38.60    7.90
  -9   7  10    2.10    6.20
  -8   7  10   26.20    5.90
   7  -7 -10    0.70    3.40
  -7   7  10    1.30    4.10
   6  -7 -10   -1.20    3.00
  -6   7  10    0.70    3.90
   5  -7 -10    4.30    2.80
  -5   7  10    2.90    3.30
   4  -7 -10   44.00    4.50
  -4   7  10   33.60    4.80
   3  -7 -10    7.80    2.50
  -3   7  10    1.50    2.80
   2  -7 -10    0.50    1.90
   2  -7 -10   -0.60    2.40
  -2   7  10    3.30    2.50
   1  -7 -10   81.29    5.80
   1  -7 -10   72.69    5.60
  -1   7  10   65.79    5.80
   0  -7 -10    1.90    2.10
   0   7  10   -0.60    2.10
   0   7  10   -1.10    1.90
  -1  -7 -10   22.80    3.60
   1   7  10   29.30    3.30
   1   7  10   31.30    3.20
  -2  -7 -10    2.00    2.40
   2   7  10   -1.30    2.20
  -3  -7 -10  368.46   23.10
   3   7  10  354.86   23.10
  -4  -7 -10   29.30    4.10
   4   7  10   39.90    4.90
  -5  -7 -10   78.59    7.10
   5   7  10   83.69    7.60
  -6  -7 -10   30.60    4.50
   6   7  10   18.60    4.90
   7   7  10  166.58   13.00
  -8  -7 -10   11.00    5.50
   8   7  10    7.90    6.40
  -8   8  10    4.80    5.50
   7  -8 -10    2.10    3.80
  -7   8  10    1.50    4.60
   6  -8 -10  181.38   12.30
  -6   8  10  153.18   12.50
   5  -8 -10   53.19    5.60
  -5   8  10   50.29    5.90
   4  -8 -10    1.20    2.70
  -4   8  10    1.10    3.30
   3  -8 -10    1.00    2.50
  -3   8  10    4.20    3.20
   2  -8 -10  201.88   13.40
  -2   8  10  193.18   13.40
   1  -8 -10    6.80    2.60
  -1   8  10    0.80    2.70
  -1   8  10    6.00    2.10
   0  -8 -10   95.99    7.30
   0   8  10   97.99    7.10
   0   8  10   94.49    7.30
  -1  -8 -10   23.30    3.70
   1   8  10   33.10    3.60
   1   8  10   25.10    3.30
  -2  -8 -10   91.49    7.50
   2   8  10   99.79    7.40
  -3  -8 -10  191.78   13.90
   3   8  10  220.18   14.20
  -4  -8 -10    4.80    3.20
   4   8  10    2.60    3.90
  -5  -8 -10   17.90    4.00
   5   8  10   20.70    4.70
  -6  -8 -10    2.80    3.80
   6   8  10    3.60    4.40
  -7  -8 -10   28.90    5.40
   7   8  10   38.50    7.30
  -8  -8 -10    3.60    5.20
   8   8  10    2.80    6.80
   8  -9 -10   10.20    5.80
  -8   9  10    6.80    6.10
   7  -9 -10    0.60    4.80
  -7   9  10   -3.90    4.70
   6  -9 -10    3.50    3.80
  -6   9  10    0.10    3.80
   5  -9 -10    8.00    3.60
  -5   9  10    9.20    4.00
   4  -9 -10    5.60    3.60
  -4   9  10    1.10    3.40
   3  -9 -10   13.40    3.50
  -3   9  10    9.00    3.40
   2  -9 -10   12.70    3.30
  -2   9  10   12.00    3.30
   1  -9 -10  188.48   13.50
  -1   9  10  206.98   13.60
  -1   9  10  200.88   13.30
   0  -9 -10  582.84   38.50
   0   9  10  626.24   38.30
   0   9  10  637.54   38.40
  -1  -9 -10   89.09    7.00
   1   9  10   77.99    6.80
  -2  -9 -10  172.98   12.40
   2   9  10  184.88   12.40
  -3  -9 -10  176.88   12.70
   3   9  10  185.78   12.80
  -4  -9 -10   30.10    4.80
   4   9  10   37.00    5.30
  -5  -9 -10  153.08   11.90
   5   9  10  177.88   12.70
  -6  -9 -10   14.90    4.70
   6   9  10   22.40    6.00
  -7  -9 -10    7.90    4.70
   7   9  10   -0.50    5.70
   8 -10 -10   -1.00    5.50
   7 -10 -10   22.80    5.50
  -7  10  10    7.30    5.70
   6 -10 -10    3.00    4.10
  -6  10  10    2.70    4.40
   5 -10 -10    0.30    3.70
  -5  10  10    4.20    4.10
   4 -10 -10   71.09    6.70
  -4  10  10   47.60    6.20
   3 -10 -10    7.20    3.70
  -3  10  10    9.40    3.80
   2 -10 -10   28.50    4.60
  -2  10  10   35.30    4.70
   1 -10 -10   13.10    3.60
  -1  10  10    7.70    3.40
   0 -10 -10  175.28   12.80
   0  10  10  191.38   12.50
   0  10  10  180.98   12.40
  -1 -10 -10   -0.50    3.00
   1  10  10   -2.30    3.00
  -2 -10 -10  169.68   11.90
   2  10  10  160.08   11.90
  -3 -10 -10   48.80    5.80
   3  10  10   58.49    6.20
  -4 -10 -10   96.09    8.50
   4  10  10  103.29    8.90
  -5 -10 -10    2.20    3.60
   5  10  10   -0.70    4.50
  -6 -10 -10   15.40    4.70
   6  10  10   12.10    5.80
  -7 -10 -10    1.40    5.20
   7  10  10   -2.20    6.50
   7 -11 -10   97.19   10.00
   6 -11 -10   16.30    5.40
  -6  11  10   18.30    5.60
   5 -11 -10  100.99    9.50
  -5  11  10   88.59    8.90
   4 -11 -10    5.80    4.50
  -4  11  10    8.20    4.20
   3 -11 -10    6.30    4.00
  -3  11  10    1.30    3.50
   2 -11 -10   36.60    5.30
  -2  11  10   41.60    5.60
   1 -11 -10    5.80    3.70
  -1  11  10    1.40    3.10
   0 -11 -10  106.69    8.90
  -1 -11 -10    3.60    3.40
   1  11  10   -0.10    3.60
  -2 -11 -10   26.00    4.70
   2  11  10   27.00    5.00
  -3 -11 -10   45.00    5.80
   3  11  10   53.79    6.30
  -4 -11 -10   -0.70    3.90
   4  11  10    6.10    4.60
  -5 -11 -10    6.30    4.30
   5  11  10   -0.10    4.80
  -6 -11 -10    4.10    4.90
   6  11  10    1.70    6.60
   6 -12 -10   12.10    6.50
  -6  12  10    5.50    6.40
   5 -12 -10   -0.60    4.70
  -5  12  10    0.00    4.90
   4 -12 -10    3.90    4.60
  -4  12  10   12.50    4.60
   3 -12 -10  147.09   10.80
  -3  12  10  116.79   10.30
   2 -12 -10    3.20    4.00
  -2  12  10    0.00    3.70
   1 -12 -10    6.60    4.20
  -1  12  10    7.80    3.80
   0 -12 -10    5.40    4.00
  -1 -12 -10    0.40    3.90
  -2 -12 -10   -2.30    3.90
   2  12  10   -0.70    4.30
  -3 -12 -10    9.30    4.30
   3  12  10   20.80    4.90
  -4 -12 -10   15.60    5.10
   4  12  10    8.20    5.10
  -5 -12 -10    0.10    4.70
   5  12  10    1.50    6.20
  -6 -12 -10    3.50    5.70
   6  12  10    8.50    6.50
   6 -13 -10    4.90    6.20
   5 -13 -10    9.40    6.00
  -5  13  10    9.20    5.90
   4 -13 -10    0.30    5.30
  -4  13  10   -2.60    4.90
   3 -13 -10    9.30    5.00
  -3  13  10    8.90    4.80
   2 -13 -10    1.20    4.70
  -2  13  10    1.40    4.20
   1 -13 -10   18.30    5.30
   0 -13 -10   31.30    6.20
  -1 -13 -10   -2.00    4.40
  -2 -13 -10    1.50    4.60
  -3 -13 -10   26.40    5.70
  -4 -13 -10   46.90    7.10
   4  13  10   52.09    8.00
  -5 -13 -10   -4.90    5.30
   5  13  10    1.20    6.20
   4 -14 -10    2.50    7.00
  -4  14  10    4.80    6.00
   3 -14 -10    1.70    6.50
  -3  14  10   -0.80    6.00
   2 -14 -10   -0.20    5.40
  -2  14  10    0.10    5.10
   1 -14 -10   25.20    6.30
   0 -14 -10    4.10    5.20
  -1 -14 -10   -2.40    5.10
  -2 -14 -10   34.90    6.70
  -3 -14 -10    0.80    5.10
  -3  15  10    1.10    6.90
   2 -15 -10    4.60    6.60
   1 -15 -10    4.30    6.20
   0 -15 -10    5.50    6.30
  -1 -15 -10    0.90    5.80
   1  15 -11   -4.00    5.80
   0  15 -11   -0.50    5.90
  -1  15 -11    8.40    7.10
  -2  15 -11    0.80    7.00
   2 -15  11    1.90    6.30
   3 -15  11    0.80    6.20
   1  14 -11    3.40    5.80
   0  14 -11    5.70    4.90
  -1  14 -11   17.40    6.30
  -2  14 -11  129.59   12.00
   2 -14  11  146.09   11.60
  -3  14 -11   -0.30    5.50
   3 -14  11   -0.80    5.80
  -4  14 -11    4.30    6.00
   4 -14  11    3.60    6.30
   5  13 -11   20.10    6.20
   4  13 -11   12.70    5.50
  -3 -13  11   87.29    9.50
   2  13 -11    2.00    4.50
   1  13 -11    1.30    4.40
   0  13 -11   43.10    6.50
  -1  13 -11    1.00    4.50
   1 -13  11   -5.40    4.50
  -2  13 -11    3.70    4.70
   2 -13  11   14.60    4.70
  -3  13 -11   45.00    6.90
   3 -13  11   47.70    6.40
  -4  13 -11    5.00    5.10
   4 -13  11    5.20    4.90
  -5  13 -11    2.30    5.80
   5 -13  11    0.50    5.40
   6  12 -11   38.20    7.40
   5  12 -11    4.30    5.10
   4  12 -11   24.10    5.70
   3  12 -11   28.50    5.20
  -3 -12  11   19.90    4.70
   2  12 -11   10.50    4.40
   1  12 -11   30.00    5.10
   0  12 -11    1.20    3.90
   0 -12  11    3.70    4.50
  -1  12 -11    2.10    3.90
   1 -12  11   -0.80    3.50
  -2  12 -11   71.69    7.70
   2 -12  11   74.09    7.80
  -3  12 -11   17.20    4.80
   3 -12  11   31.80    5.10
  -4  12 -11    6.40    4.80
   4 -12  11   14.30    5.10
  -5  12 -11    2.40    5.20
   5 -12  11   -0.10    4.50
  -6  12 -11    8.70    5.70
   6 -12  11   10.70    5.50
   6  11 -11    4.80    6.00
   5  11 -11   15.20    4.90
   4  11 -11    0.80    4.30
  -4 -11  11    4.80    3.80
   3  11 -11   33.80    4.90
  -3 -11  11   28.90    4.90
   2  11 -11   14.00    4.00
   1  11 -11    8.80    4.30
   0  11 -11  135.09   10.60
   0 -11  11  136.19   10.40
  -1  11 -11  253.97   17.80
   1 -11  11  265.77   17.40
  -2  11 -11    3.60    3.60
   2 -11  11    1.40    3.20
  -3  11 -11   41.90    5.80
   3 -11  11   42.30    5.30
  -4  11 -11    6.20    4.20
   4 -11  11    4.90    3.80
  -5  11 -11   -1.70    4.40
   5 -11  11   -1.90    3.90
  -6  11 -11   18.60    6.20
   6 -11  11   16.10    4.90
  -7  11 -11   13.10    6.10
   7 -11  11   13.30    5.60
   7  10 -11    6.30    5.80
   6  10 -11    8.20    5.00
   5  10 -11   41.60    5.90
   4  10 -11    2.60    4.00
  -4 -10  11    3.70    4.00
   3  10 -11   19.90    4.10
  -3 -10  11   28.20    4.30
   2  10 -11    7.70    3.00
  -2 -10  11   11.50    3.50
   1  10 -11  513.05   29.40
   1  10 -11  415.56   28.70
  -1 -10  11  457.15   29.40
   0  10 -11  219.38   15.80
   0 -10  11  242.38   15.30
  -1  10 -11   17.40    4.00
   1 -10  11   17.90    3.80
  -2  10 -11  127.29   10.20
   2 -10  11  137.79    9.70
  -3  10 -11   35.70    5.30
   3 -10  11   34.50    4.60
  -4  10 -11   38.90    5.50
   4 -10  11   41.40    5.40
  -5  10 -11   23.60    4.90
   5 -10  11   21.50    4.30
  -6  10 -11    7.40    4.70
   6 -10  11    8.40    4.20
  -7  10 -11    2.40    5.70
   7 -10  11    2.20    4.90
   7   9 -11   30.30    6.40
   6   9 -11   15.10    5.40
   5   9 -11   16.70    4.40
  -5  -9  11   25.50    4.80
   4   9 -11    1.70    3.70
  -4  -9  11    4.80    3.30
   3   9 -11   54.99    5.50
  -3  -9  11   45.60    5.30
   2   9 -11    3.70    2.80
  -2  -9  11   -0.10    2.70
   1   9 -11    1.80    2.90
   1   9 -11    0.80    2.30
  -1  -9  11    3.60    2.70
   0   9 -11   14.20    3.60
   0   9 -11   16.90    2.80
   0  -9  11   14.90    3.10
  -1   9 -11    1.40    2.80
   1  -9  11    0.80    2.30
  -2   9 -11  197.08   13.60
   2  -9  11  191.48   13.00
  -3   9 -11   52.89    5.90
   3  -9  11   50.99    5.20
  -4   9 -11   54.99    6.20
   4  -9  11   59.89    5.80
  -5   9 -11  167.68   12.90
   5  -9  11  184.78   12.50
  -6   9 -11    0.60    4.40
   6  -9  11    6.00    4.20
  -7   9 -11   15.40    5.10
   7  -9  11   14.10    5.20
  -8   9 -11   47.00    8.00
   8  -9  11   61.59    7.70
   8   8 -11    4.60    5.70
   7   8 -11   74.09    8.30
   6   8 -11  113.89    9.70
   5   8 -11    7.40    3.80
  -5  -8  11    2.90    3.30
   4   8 -11    7.70    3.80
  -4  -8  11   11.40    3.30
   3   8 -11  257.67   17.10
  -3  -8  11  261.97   17.10
   2   8 -11   43.40    4.80
  -2  -8  11   57.39    5.10
   1   8 -11   -2.00    2.50
   1   8 -11    1.40    2.30
  -1  -8  11    2.20    2.30
   0   8 -11  169.68   11.20
   0  -8  11  167.08   11.20
  -1   8 -11    2.60    2.60
  -1   8 -11    4.20    2.00
   1  -8  11    1.80    2.40
  -2   8 -11   83.89    6.80
   2  -8  11   72.09    6.00
  -3   8 -11   29.10    4.40
   3  -8  11   37.10    4.00
  -4   8 -11   35.80    5.00
   4  -8  11   43.20    4.60
  -5   8 -11    0.80    3.20
   5  -8  11    1.70    3.40
  -6   8 -11    0.30    4.00
   6  -8  11    0.30    3.20
  -7   8 -11    2.30    4.70
   7  -8  11    2.20    4.00
  -8   8 -11    1.20    5.50
   8  -8  11    2.90    4.90
   8   7 -11   10.30    5.50
   7   7 -11    2.10    4.10
   6   7 -11   32.40    5.60
  -6  -7  11   31.20    5.30
   5   7 -11   91.79    8.20
  -5  -7  11  106.19    8.00
   4   7 -11   45.70    5.10
  -4  -7  11   42.10    5.10
   3   7 -11   -1.60    2.40
  -3  -7  11    0.80    2.50
   2   7 -11   61.99    5.40
  -2  -7  11   55.99    5.30
   1   7 -11  115.19    8.10
   1   7 -11  106.89    7.80
  -1  -7  11  105.09    7.40
   0   7 -11    4.10    1.80
   0   7 -11    2.00    2.50
   0  -7  11    4.60    2.00
  -1   7 -11   16.00    2.50
  -1   7 -11   16.20    3.10
   1  -7  11   20.20    2.70
  -2   7 -11   25.00    3.60
  -2   7 -11   21.10    2.70
   2  -7  11   13.40    2.60
  -3   7 -11  195.88   13.50
   3  -7  11  200.18   13.20
  -4   7 -11  180.18   12.90
   4  -7  11  191.78   12.60
  -5   7 -11   23.00    4.10
   5  -7  11   21.20    3.70
  -6   7 -11   -1.50    3.30
   6  -7  11   -2.00    3.10
  -7   7 -11   53.19    6.50
   7  -7  11   60.39    6.50
   8  -7  11    7.70    4.60
   9   6 -11    8.80    6.90
   8   6 -11   92.19    9.90
   7   6 -11    8.70    4.20
   6   6 -11    2.50    3.30
  -6  -6  11    1.60    3.80
   5   6 -11   18.20    3.80
  -5  -6  11   13.20    3.40
   4   6 -11    9.50    3.00
  -4  -6  11   13.20    3.10
   3   6 -11  163.38   11.80
  -3  -6  11  185.48   11.90
   2   6 -11   59.19    5.40
  -2  -6  11   69.49    5.40
  -2  -6  11   62.19    4.70
   1   6 -11   13.80    2.60
  -1  -6  11   11.00    2.50
  -1  -6  11    9.40    1.90
   0   6 -11   36.00    3.50
   0   6 -11   29.40    3.30
   0  -6  11   29.10    3.10
  -1   6 -11    1.30    1.70
  -1   6 -11    0.30    2.10
   1  -6  11    1.80    1.70
  -2   6 -11   86.99    6.40
  -2   6 -11   73.09    5.70
   2  -6  11   83.29    6.00
  -3   6 -11    4.20    2.60
  -3   6 -11    7.00    2.00
   3  -6  11    4.40    2.10
  -4   6 -11    8.80    2.90
   4  -6  11    8.10    2.90
  -5   6 -11    1.80    3.00
   5  -6  11   -0.50    2.80
  -6   6 -11   59.79    6.30
   6  -6  11   53.49    5.70
  -7   6 -11    0.20    3.50
   7  -6  11   -1.40    3.30
   8  -6  11   -2.70    4.00
   9  -6  11   21.60    6.40
   9   5 -11   32.40    7.60
   8   5 -11   15.70    5.20
   7   5 -11    9.50    4.10
   6   5 -11   29.00    4.60
  -6  -5  11   30.30    4.50
   5   5 -11   72.19    6.40
  -5  -5  11   66.29    6.10
   4   5 -11    7.50    2.70
  -4  -5  11    2.90    2.50
   3   5 -11    8.60    2.60
  -3  -5  11    5.30    2.30
   2   5 -11    8.20    2.40
  -2  -5  11    2.90    2.10
  -2  -5  11    7.50    1.50
   1   5 -11   14.20    2.40
  -1  -5  11   17.90    2.60
  -1  -5  11   10.30    1.70
   0   5 -11  122.19    7.50
   0   5 -11   98.29    7.60
   0  -5  11  103.19    7.00
  -1   5 -11  434.76   27.00
  -1   5 -11  441.36   27.30
   1  -5  11  430.36   26.90
  -2   5 -11   13.70    2.80
  -2   5 -11   20.30    2.40
   2  -5  11   17.50    2.40
  -3   5 -11  197.48   12.40
  -3   5 -11  199.38   12.80
   3  -5  11  180.38   12.50
  -4   5 -11    1.50    2.60
   4  -5  11    1.30    2.10
  -5   5 -11  324.97   20.20
   5  -5  11  298.17   20.00
  -6   5 -11   52.99    6.00
   6  -5  11   61.59    5.80
  -7   5 -11    4.70    3.40
   7  -5  11   10.10    3.60
   8  -5  11    2.80    4.40
   9  -5  11    4.20    5.60
   9   4 -11    8.20    6.40
   8   4 -11    5.60    4.50
   7   4 -11    1.50    3.60
  -7  -4  11    1.50    3.70
   6   4 -11   36.50    5.20
  -6  -4  11   60.39    5.70
   5   4 -11    0.60    3.00
  -5  -4  11   -0.10    2.70
   4   4 -11  237.08   16.30
  -4  -4  11  260.07   16.30
   3   4 -11    9.30    2.60
  -3  -4  11   12.30    2.60
   2   4 -11  191.08   12.70
  -2  -4  11  188.28   12.70
  -2  -4  11  198.68   12.00
   1   4 -11 1125.89   68.69
  -1  -4  11 1103.79   68.79
  -1  -4  11 1139.19   68.19
   0   4 -11  471.85   29.00
   0   4 -11  474.85   28.80
   0  -4  11  452.65   28.40
  -1   4 -11   69.99    5.00
  -1   4 -11   61.99    4.60
   1  -4  11   55.29    4.30
  -2   4 -11   27.10    3.00
  -2   4 -11   25.80    3.20
   2  -4  11   27.50    2.80
  -3   4 -11  426.96   26.60
  -3   4 -11  438.46   26.90
   3  -4  11  420.56   26.60
  -4   4 -11   37.80    4.00
  -4   4 -11   34.60    3.90
   4  -4  11   31.00    3.40
  -5   4 -11  339.37   21.50
  -5   4 -11  345.47   21.50
   5  -4  11  322.77   21.10
  -6   4 -11  116.09    9.00
  -6   4 -11  116.89    8.90
  -7   4 -11  307.77   20.40
  -8   4 -11   39.80    5.90
  -9   4 -11   -2.80    5.30
   9   3 -11    3.70    5.30
   8   3 -11    1.30    4.00
   7   3 -11   88.99    8.00
  -7  -3  11   88.29    8.50
   6   3 -11  214.18   14.80
  -6  -3  11  219.38   15.00
   5   3 -11   74.99    6.40
  -5  -3  11   72.49    6.40
   4   3 -11  110.29    8.20
  -4  -3  11  111.99    8.10
   3   3 -11  516.85   32.10
  -3  -3  11  512.35   32.10
   2   3 -11   76.39    6.20
  -2  -3  11   97.79    6.50
   1   3 -11   -0.20    1.50
  -1  -3  11    0.20    1.60
  -1  -3  11    0.70    0.70
   0   3 -11  919.51   58.29
   0  -3  11  946.81   58.49
   0  -3  11  989.00   57.99
  -1   3 -11   45.40    3.70
  -1   3 -11   39.40    3.70
   1  -3  11   40.90    3.20
  -2   3 -11   54.89    4.20
  -2   3 -11   55.19    4.40
  -2   3 -11   54.89    4.40
  -3   3 -11   52.09    4.70
  -3   3 -11   64.59    4.60
  -3   3 -11   60.59    4.80
  -4   3 -11   41.80    3.90
  -4   3 -11   48.10    4.00
   4  -3  11   35.60    3.60
  -5   3 -11  181.98   12.50
  -5   3 -11  192.08   12.50
   5  -3  11  184.18   12.30
  -6   3 -11  203.68   13.30
  -6   3 -11  195.08   13.50
   6  -3  11  192.98   13.30
  -7   3 -11    2.30    3.20
  -8   3 -11   47.70    6.10
  -9   3 -11   10.10    5.50
  10   2 -11    1.30    7.40
   9   2 -11   12.30    5.40
   8   2 -11    2.00    4.50
  -8  -2  11    0.60    4.70
   7   2 -11   21.20    4.30
  -7  -2  11   22.60    5.00
   6   2 -11  552.04   33.70
  -6  -2  11  514.15   33.60
   5   2 -11    4.90    2.70
  -5  -2  11    0.90    2.80
   4   2 -11   43.10    4.20
  -4  -2  11   37.30    4.20
   3   2 -11   24.00    3.30
   3   2 -11   32.10    2.10
  -3  -2  11   24.80    3.40
   2   2 -11   62.59    5.20
  -2  -2  11   77.19    5.40
   1   2 -11   50.29    3.90
  -1  -2  11   42.10    3.90
   0   2 -11   91.39    6.50
   0  -2  11   92.19    5.80
   0  -2  11   87.89    6.40
  -1   2 -11  340.07   20.70
  -1   2 -11  340.67   21.00
   1  -2  11  328.07   21.10
  -2   2 -11   17.10    2.20
  -2   2 -11   11.30    2.00
  -2   2 -11   10.00    1.70
  -3   2 -11    8.10    1.90
  -3   2 -11   10.70    1.90
  -3   2 -11    7.20    1.90
  -4   2 -11    8.70    2.00
  -4   2 -11    4.70    2.00
   4  -2  11    5.20    2.10
  -5   2 -11  104.89    7.10
[truncated: 305,119 more chars]
