# Supplementary material for: Crystal structure of 4-[(E)-(4-hy­droxy­benzyl­idene)amino]-1,5-dimethyl-2-phenyl-1H-pyrazol-3(2H)-one
Source: Acta Crystallogr E Crystallogr Commun. 2015 Nov 14;71(Pt 12):o947–8. doi: 10.1107/S2056989015021325 (PMC4719916; doi:10.1107/S2056989015021325)
Supplement: Supplementary file 2 [file e-71-0o947-Isup2.hkl]

#
# h,k,l, Fc-squared, Fo-squared, sigma(Fo-squared), status flag
#
data_I
_shelx_title ' SKM163_0m_a.res in P-1'
_shelx_refln_list_code          4
_shelx_F_calc_maximum      192.69
_exptl_crystal_F_000       972.00
_reflns_d_resolution_high  0.7437

loop_
 _space_group_symop_operation_xyz
 'x, y, z'
 '-x, -y, -z'

_cell_length_a     8.1214
_cell_length_b    12.5405
_cell_length_c    23.1875
_cell_angle_alpha  91.121
_cell_angle_beta   90.199
_cell_angle_gamma  90.748

_shelx_F_squared_multiplier     1.000

loop_
 _refln_index_h
 _refln_index_k
 _refln_index_l
 _refln_F_squared_calc
 _refln_F_squared_meas
 _refln_F_squared_sigma
 _refln_observed_status
   1   0   0       5880.46       5515.02       236.61 o
   2   0   0       8417.48       8174.66       285.96 o
   3   0   0       7079.29       7116.19       249.21 o
   4   0   0        159.80        173.81         8.01 o
   5   0   0       4105.72       4522.80       159.43 o
   6   0   0          1.68         -4.28         4.46 o
   7   0   0        739.25        813.46        31.34 o
   8   0   0        211.17        246.95        26.04 o
   9   0   0         15.90         11.95        14.78 o
  10   0   0         16.97         13.67        17.36 o
 -10   1   0         37.99         33.61        19.21 o
  -9   1   0        146.88        124.85        20.69 o
  -8   1   0          7.08          7.08         9.47 o
  -7   1   0         88.07         84.11         7.52 o
  -6   1   0         19.90         22.06         6.33 o
  -5   1   0         13.36          9.65         3.88 o
  -4   1   0        365.39        373.20        14.57 o
  -3   1   0         79.46         67.79         4.12 o
  -2   1   0        464.19        403.13        14.79 o
  -1   1   0       2418.56       2410.55       103.30 o
   0   1   0        177.10        170.34         6.18 o
   1   1   0       1810.48       1754.73        62.77 o
   2   1   0      37130.70      36590.66      1278.79 o
   3   1   0        171.04        153.29         6.85 o
   4   1   0       2406.85       2312.51        82.03 o
   5   1   0         74.30         57.42         5.04 o
   6   1   0        211.82        214.64        10.92 o
   7   1   0          2.77          2.26         7.41 o
   8   1   0        129.30        151.33        14.09 o
   9   1   0         22.89         29.03        16.62 o
  10   1   0          0.27         -8.87        17.36 o
 -10   2   0         79.76         79.05        21.05 o
  -9   2   0         13.35         -2.96        14.04 o
  -8   2   0        138.69        111.97        11.46 o
  -7   2   0         63.79         54.65         7.03 o
  -6   2   0         65.42         62.27         7.80 o
  -5   2   0         59.59         47.23         4.86 o
  -4   2   0        732.01        723.00        26.59 o
  -3   2   0          0.92         -2.24         2.33 o
  -2   2   0       1135.70       1078.74        38.39 o
  -1   2   0       4012.76       4234.93       181.63 o
   0   2   0         40.28         32.99         3.11 o
   1   2   0        202.30        185.15         7.62 o
   2   2   0      23658.33      23184.59       810.02 o
   3   2   0        343.94        380.40        18.29 o
   4   2   0       1567.11       1536.28        55.23 o
   5   2   0          1.22         -0.43         3.79 o
   6   2   0        205.88        196.92        10.29 o
   7   2   0        677.41        716.72        35.26 o
   8   2   0          0.39         18.30        10.71 o
   9   2   0        134.34        130.73        14.51 o
  10   2   0         31.29         34.00        14.30 o
 -10   3   0        124.32        125.59        24.38 o
  -9   3   0         37.12         45.43        15.88 o
  -8   3   0         22.86         17.36        12.93 o
  -7   3   0        820.47        785.71        37.47 o
  -6   3   0        366.02        361.09        15.42 o
  -5   3   0        743.30        750.37        34.33 o
  -4   3   0          2.25          2.40         3.02 o
  -3   3   0       1936.31       2085.42        73.86 o
  -2   3   0       2321.07       2463.50        86.87 o
  -1   3   0       6810.15       6625.61       284.28 o
   0   3   0       2694.77       2820.63        99.09 o
   1   3   0        106.30        100.66         8.84 o
   2   3   0        618.74        608.30        22.24 o
   3   3   0         83.46         79.65         4.77 o
   4   3   0        332.21        297.82        17.79 o
   5   3   0        259.40        249.15        11.15 o
   6   3   0        742.03        718.39        34.47 o
   7   3   0         89.96         88.88        10.78 o
   8   3   0        114.33        130.99        21.24 o
   9   3   0        240.05        231.66        30.10 o
  10   3   0         11.19         25.61        23.27 o
 -10   4   0          0.02         26.60        18.84 o
  -9   4   0        179.87        225.28        24.75 o
  -8   4   0         21.49         10.90        14.22 o
  -7   4   0         61.95         63.50        12.56 o
  -6   4   0          0.74          3.02         5.87 o
  -5   4   0       1309.38       1459.67        52.74 o
  -4   4   0        766.53        748.22        27.57 o
  -3   4   0        974.98       1043.58        37.74 o
  -2   4   0        264.39        255.15        12.79 o
  -1   4   0         23.19         19.13         1.99 o
   0   4   0        215.45        178.25        12.65 o
   1   4   0       4240.23       4457.04       156.30 o
   2   4   0        377.29        349.54        13.56 o
   3   4   0        566.76        561.14        20.95 o
   4   4   0        137.71        125.79        11.19 o
   5   4   0          1.37         -1.23         4.21 o
   6   4   0       1594.14       1767.54        79.01 o
   7   4   0         72.53         84.38        14.41 o
   8   4   0        481.41        551.22        30.42 o
   9   4   0          6.44          6.84        12.65 o
  10   4   0         73.01         66.85        17.82 o
 -10   5   0         91.95         74.24        24.01 o
  -9   5   0          1.88          3.46        11.74 o
  -8   5   0         59.84         69.66        10.96 o
  -7   5   0        343.06        320.58        19.32 o
  -6   5   0        288.07        314.63        24.93 o
  -5   5   0         10.26          4.48         5.61 o
  -4   5   0        918.09        973.95        44.01 o
  -3   5   0       1094.13       1269.51        56.29 o
  -2   5   0       1417.34       1466.99        64.38 o
  -1   5   0        418.81        411.99        15.63 o
   0   5   0         68.44         61.08         4.04 o
   1   5   0       3106.83       3186.93       112.30 o
   2   5   0       1300.53       1340.78        48.05 o
   3   5   0       4833.32       5527.52       194.26 o
   4   5   0        147.54        140.02        10.89 o
   5   5   0         35.63         32.06         8.13 o
   6   5   0        490.54        556.96        28.53 o
   7   5   0        125.89        142.89        13.88 o
   8   5   0         93.86        119.61        14.04 o
   9   5   0         29.88         48.32        13.73 o
  10   5   0          0.05         13.42        24.56 o
 -10   6   0        283.10        393.35        39.15 o
  -9   6   0         43.73         31.52        12.73 o
  -8   6   0          0.33         -1.81         9.27 o
  -7   6   0        885.31        867.69        51.71 o
  -6   6   0        343.75        304.95        17.63 o
  -5   6   0        750.11        716.38        33.82 o
  -4   6   0        371.30        386.75        23.27 o
  -3   6   0        574.39        568.23        26.77 o
  -2   6   0       2103.19       2258.00        98.47 o
  -1   6   0         14.48         10.46         2.73 o
   0   6   0       1488.41       1586.25        56.51 o
   1   6   0       1221.90       1386.05        49.69 o
   2   6   0        719.61        813.49        32.43 o
   3   6   0        102.26        111.20         6.52 o
   4   6   0       1062.95       1110.00        40.79 o
   5   6   0          2.89          2.83         6.83 o
   6   6   0        718.22        764.66        37.34 o
   7   6   0         82.71         63.22        11.01 o
   8   6   0         15.43          5.17        12.00 o
   9   6   0         25.33         53.51        24.93 o
  10   6   0        243.68        224.17        30.29 o
  -9   7   0         48.54         51.45        17.91 o
  -8   7   0        666.19        672.23        35.28 o
  -7   7   0         86.98         73.39        10.58 o
  -6   7   0        869.21        812.42        38.91 o
  -5   7   0       2585.34       2552.19       112.05 o
  -4   7   0          6.66          9.79         5.75 o
  -3   7   0         54.35         42.57         6.63 o
  -2   7   0         16.65         31.04         5.73 o
  -1   7   0       1750.44       1918.98        68.45 o
   0   7   0        221.77        251.43        21.49 o
   1   7   0        112.91         93.91         6.07 o
   2   7   0          4.61          1.34         3.58 o
   3   7   0         61.63         57.05         8.05 o
   4   7   0         10.47          8.56         6.36 o
   5   7   0        785.86        805.54        45.99 o
   6   7   0       1171.90       1137.57        76.09 o
   7   7   0         27.57         23.11        10.56 o
   8   7   0         20.97          7.13        12.01 o
   9   7   0          0.31          7.77        13.93 o
  -9   8   0          3.01          5.13        14.15 o
  -8   8   0          8.52         12.77        10.93 o
  -7   8   0        132.35        124.33        13.31 o
  -6   8   0         48.82         44.46         9.67 o
  -5   8   0        592.41        534.84        27.16 o
  -4   8   0       1018.63       1027.16        47.27 o
  -3   8   0         15.51         10.61         6.10 o
  -2   8   0        196.72        155.54        16.99 o
  -1   8   0          0.00          1.49         3.31 o
   0   8   0        430.20        376.85        15.28 o
   1   8   0        461.73        493.44        20.20 o
   2   8   0         50.70         37.20         7.03 o
   3   8   0         46.69         38.46         6.02 o
   4   8   0         23.68         33.08         8.83 o
   5   8   0         39.22         28.14        12.74 o
   6   8   0          0.17         -0.61         9.36 o
   7   8   0          2.45         -2.96        10.12 o
   8   8   0         71.73         72.31        46.54 o
   9   8   0          0.63          9.10        18.28 o
  -9   9   0        111.97        126.11        19.43 o
  -8   9   0          9.63          4.12        12.36 o
  -7   9   0        608.95        546.50        36.92 o
  -6   9   0         74.25         56.09        10.29 o
  -5   9   0        204.12        175.44        14.22 o
  -4   9   0         34.55         23.10         7.82 o
  -3   9   0        133.17        124.49        11.27 o
  -2   9   0        117.11        121.10        10.31 o
  -1   9   0       2837.09       2913.24       127.20 o
   0   9   0        431.16        445.34        17.89 o
   1   9   0         53.93         56.69         6.00 o
   2   9   0        191.56        216.43        11.06 o
   3   9   0        242.60        258.58        15.93 o
   4   9   0        100.01        105.12        11.45 o
   5   9   0         89.42         74.43        11.78 o
   6   9   0         24.94         42.55        10.82 o
   7   9   0          0.43         -3.93        11.98 o
   8   9   0        122.47        141.21        23.46 o
   9   9   0         16.17         -3.32        21.79 o
  -8  10   0          9.08         15.30        13.43 o
  -7  10   0         14.46         15.93        11.68 o
  -6  10   0        268.89        276.41        19.43 o
  -5  10   0        681.09        619.38        31.86 o
  -4  10   0        497.79        458.35        24.81 o
  -3  10   0         73.82         61.91         9.27 o
  -2  10   0       1636.11       1661.00        74.44 o
  -1  10   0        864.45        881.46        41.27 o
   0  10   0        878.50        830.47        38.91 o
   1  10   0       2263.78       2383.19        85.52 o
   2  10   0        774.46        794.37        30.63 o
   3  10   0         96.48        105.38        11.86 o
   4  10   0         48.24         53.78        10.56 o
   5  10   0        203.99        195.48        28.24 o
   6  10   0          0.32         -0.17        11.08 o
   7  10   0          0.58         11.19        14.02 o
   8  10   0        245.14        316.15        38.05 o
  -8  11   0          0.11          4.84        14.48 o
  -7  11   0          2.25         -0.30        12.93 o
  -6  11   0          0.99         -4.79        10.41 o
  -5  11   0        166.21        155.25        21.79 o
  -4  11   0        191.37        206.04        19.76 o
  -3  11   0        511.09        491.12        26.25 o
  -2  11   0        181.18        188.63        14.49 o
  -1  11   0        356.29        398.77        22.06 o
   0  11   0        232.21        250.40        16.72 o
   1  11   0        120.89        115.70        11.60 o
   2  11   0         27.21         30.96         9.13 o
   3  11   0          5.36          1.60         8.49 o
   4  11   0        130.23        154.45        14.83 o
   5  11   0         41.50         45.64        11.57 o
   6  11   0         59.93         39.35        13.14 o
   7  11   0          0.75          6.41        14.35 o
   8  11   0          9.24         14.04        25.12 o
  -7  12   0        135.68        127.24        22.35 o
  -6  12   0        114.24        136.18        16.32 o
  -5  12   0          1.85          9.62        11.18 o
  -4  12   0         12.69          5.75         8.99 o
  -3  12   0        167.26        164.58        25.10 o
  -2  12   0         97.15         92.70        11.62 o
  -1  12   0         41.85         40.81        10.82 o
   0  12   0        236.76        235.48        17.23 o
   1  12   0        214.53        226.75        18.47 o
   2  12   0         70.52         58.27        11.10 o
   3  12   0        770.57        825.77        41.00 o
   4  12   0        367.79        312.85        21.15 o
   5  12   0         39.73         43.91        12.57 o
   6  12   0         58.92         66.73        14.38 o
   7  12   0         33.89         49.89        16.40 o
  -6  13   0         27.43         35.48        15.30 o
  -5  13   0          4.42         -4.66        12.37 o
  -4  13   0         69.12         50.78        13.45 o
  -3  13   0          0.00          0.71        10.82 o
  -2  13   0          4.98         10.42        10.46 o
  -1  13   0          1.84         -0.47        10.44 o
   0  13   0         79.63         54.16        11.04 o
   1  13   0        487.47        554.36        42.85 o
   2  13   0        550.61        590.93        44.69 o
   3  13   0          0.48         -0.74        15.14 o
   4  13   0        390.57        490.73        29.91 o
   5  13   0        332.12        345.27        24.75 o
   6  13   0          0.14          8.13        15.46 o
  -5  14   0         20.28         19.39        14.37 o
  -4  14   0          2.84         12.08        13.51 o
  -3  14   0         21.26         39.65        12.93 o
  -2  14   0         14.79         12.95        11.94 o
  -1  14   0        162.86        172.71        22.88 o
   0  14   0         56.94         78.00        14.41 o
   1  14   0          1.12          2.22        18.10 o
   2  14   0         94.25         68.33        19.58 o
   3  14   0          1.99          0.37        17.36 o
   4  14   0         52.85         45.80        20.32 o
   5  14   0         51.95        108.17        41.19 o
  -4  15   0        172.44        202.53        21.52 o
  -3  15   0          1.90         -3.64        14.10 o
  -2  15   0         23.94         33.63        15.02 o
  -1  15   0          0.11         -1.46        12.62 o
   0  15   0          5.28         25.12        19.95 o
   1  15   0          1.96         -3.32        21.42 o
   2  15   0         13.17          9.60        19.95 o
   3  15   0         47.75         22.53        21.05 o
   4  15   0          0.01         -6.28        21.05 o
  -3  16   0          3.77          8.50        23.27 o
  -2  16   0          0.05         14.38        17.14 o
  -1  16   0         87.32        110.71        19.30 o
   0  16   0         50.66        107.86        27.33 o
   1  16   0         19.00         28.07        26.23 o
   2  16   0          0.19          0.74        26.23 o
   3  16   0          0.37         19.95        24.75 o
  -3 -16   1          1.63        -20.69        22.90 o
  -2 -16   1          0.39         -7.02        22.90 o
  -1 -16   1          4.00         18.47        25.86 o
   0 -16   1        138.25        169.54        30.29 o
   1 -16   1         28.09         34.69        23.27 o
   2 -16   1         34.21         39.82        18.23 o
   3 -16   1          6.67         19.58        23.27 o
  -4 -15   1          1.02          8.87        22.16 o
  -3 -15   1          0.00         -3.32        22.90 o
  -2 -15   1         14.56        -10.34        18.47 o
  -1 -15   1          1.57         -9.60        20.69 o
   0 -15   1          0.00        -18.84        18.84 o
   1 -15   1          1.08         15.88        13.84 o
   2 -15   1         15.03         11.82        13.58 o
   3 -15   1         13.64          4.96        14.49 o
   4 -15   1          0.15        -11.23        14.74 o
  -5 -14   1         43.96         78.29        22.35 o
  -4 -14   1          2.01         -1.11        17.36 o
  -3 -14   1         13.31          2.22        16.99 o
  -2 -14   1          6.12          7.02        16.99 o
  -1 -14   1          8.98         10.34        18.10 o
   0 -14   1          3.45         -0.19        10.67 o
   1 -14   1          0.11          0.83        10.93 o
   2 -14   1          0.26         -3.31        11.62 o
   3 -14   1         41.32         41.15        12.67 o
   4 -14   1          0.88          2.04        12.67 o
   5 -14   1         53.51         84.86        16.19 o
  -6 -13   1          2.71         16.44        14.88 o
  -5 -13   1          8.38         17.00        13.75 o
  -4 -13   1         19.14         12.68        16.25 o
  -3 -13   1         21.05         20.32        15.14 o
  -2 -13   1         14.65         16.99        14.78 o
  -1 -13   1         40.42         52.61        12.20 o
   0 -13   1         13.81         22.52        12.19 o
   1 -13   1          8.82         -5.71        10.82 o
   2 -13   1          1.51          3.29        11.45 o
   3 -13   1         74.99         40.83        11.78 o
   4 -13   1          0.58         -0.18        10.45 o
   5 -13   1          1.57         -2.70        12.20 o
   6 -13   1          9.92          9.35        14.10 o
  -7 -12   1          0.00         18.67        16.14 o
  -6 -12   1          2.06         11.70        14.88 o
  -5 -12   1         50.64         58.27        16.99 o
  -4 -12   1        205.13        212.54        17.49 o
  -3 -12   1         85.87         69.55        16.62 o
  -2 -12   1        446.66        452.14        25.96 o
  -1 -12   1         16.04          4.14         8.57 o
   0 -12   1        118.98        120.44        21.79 o
   1 -12   1         84.20         57.07        10.71 o
   2 -12   1        266.47        282.41        19.39 o
   3 -12   1          0.16          0.33         9.01 o
   4 -12   1         10.37         15.29        10.52 o
   5 -12   1         28.70         10.71        10.45 o
   6 -12   1          8.54         19.39        12.54 o
   7 -12   1         45.77         36.17        15.35 o
  -8 -11   1          0.25          2.22        24.38 o
  -7 -11   1         17.63         15.36        19.02 o
  -6 -11   1          0.00         -0.62        11.83 o
  -5 -11   1         10.33          4.06        10.97 o
  -4 -11   1          3.67          0.89         9.25 o
  -3 -11   1         38.77         23.50         9.51 o
  -2 -11   1        505.93        459.36        20.04 o
  -1 -11   1         54.19         82.52        10.29 o
   0 -11   1        574.91        555.11        47.26 o
   1 -11   1         17.12         13.15         7.96 o
   2 -11   1         25.81         25.96         8.75 o
   3 -11   1        209.19        236.19        16.98 o
   4 -11   1         70.94         76.80        13.11 o
   5 -11   1          1.76          2.52         8.87 o
   6 -11   1         20.14         10.51        11.48 o
   7 -11   1         76.49         67.24        13.71 o
   8 -11   1          1.34          1.85        22.90 o
  -8 -10   1          2.93         22.70        31.77 o
  -7 -10   1          4.38         11.79        15.70 o
  -6 -10   1         22.33         24.90        13.30 o
  -5 -10   1          3.05          5.13         9.31 o
  -4 -10   1          2.27          2.96         8.88 o
  -3 -10   1        286.23        255.42        16.58 o
  -2 -10   1          3.13          1.75         5.67 o
  -1 -10   1         94.68         85.51        10.84 o
   0 -10   1         17.38         14.70         6.89 o
   1 -10   1         22.26         38.62         7.94 o
   2 -10   1          4.71         -0.92         6.79 o
   3 -10   1         14.81         13.67         7.57 o
   4 -10   1          1.55         -7.41         7.41 o
   5 -10   1          0.47         -3.32         8.36 o
   6 -10   1         70.22         64.49        11.48 o
   7 -10   1         56.28         45.91        12.27 o
   8 -10   1          0.68          1.81        13.73 o
  -8  -9   1          0.05         10.39        18.65 o
  -7  -9   1          5.34         -2.92        10.92 o
  -6  -9   1          0.26         12.35        10.44 o
  -5  -9   1        437.90        476.82        25.94 o
  -4  -9   1         13.99          7.07         7.62 o
  -3  -9   1         28.65         27.41         7.44 o
  -2  -9   1          9.73         10.66         5.08 o
  -1  -9   1          1.15         -2.44         4.37 o
   0  -9   1        779.33        781.18        39.09 o
   1  -9   1        133.69        129.64        22.16 o
   2  -9   1        369.12        352.22        19.06 o
   3  -9   1         98.00         78.72        15.70 o
   4  -9   1          0.72          2.32         7.18 o
   5  -9   1        137.75        159.45        13.78 o
   6  -9   1        237.82        201.33        15.88 o
   7  -9   1          0.03         -3.07        10.15 o
   8  -9   1         26.24         24.39        13.10 o
   9  -9   1          1.53          7.60        14.67 o
  -9  -8   1          1.01          3.56        21.79 o
  -8  -8   1          2.70          6.83        11.98 o
  -7  -8   1         36.13         61.42        12.41 o
  -6  -8   1        342.01        395.95        38.60 o
  -5  -8   1        348.48        351.60        20.44 o
  -4  -8   1        299.60        303.22        17.86 o
  -3  -8   1          4.05          1.99         4.57 o
  -2  -8   1         88.00         89.86        14.22 o
  -1  -8   1       2628.33       2850.50       101.16 o
   0  -8   1         18.33         16.82         4.07 o
   1  -8   1          0.36          0.51         3.31 o
   2  -8   1        232.59        186.89        15.68 o
   3  -8   1         58.61         62.29        15.14 o
   4  -8   1         10.72          6.56         7.94 o
   5  -8   1        134.76        137.54        20.50 o
   6  -8   1        467.88        447.36        45.62 o
   7  -8   1         26.80         23.82        10.71 o
   8  -8   1          0.53         -1.59        11.18 o
   9  -8   1         37.98         46.00        14.62 o
  -9  -7   1          8.01         12.13        15.51 o
  -8  -7   1          0.97          0.64        11.74 o
  -7  -7   1          9.62          3.99        15.88 o
  -6  -7   1         51.14         53.87        10.41 o
  -5  -7   1         76.40         66.71         9.23 o
  -4  -7   1        168.99        157.99        11.83 o
  -3  -7   1          2.91          6.68         4.00 o
  -2  -7   1          0.87          3.94         3.85 o
  -1  -7   1        117.15        113.84         6.45 o
   0  -7   1        630.21        611.18        26.10 o
   1  -7   1         19.08         16.79         3.26 o
   2  -7   1        330.87        290.99        15.88 o
   3  -7   1        110.41         90.56         8.31 o
   4  -7   1         32.57         48.37         9.97 o
   5  -7   1         66.43         64.38         9.05 o
   6  -7   1        236.34        243.46        16.19 o
   7  -7   1         54.62         47.26         9.79 o
   8  -7   1         11.93         11.78        10.96 o
   9  -7   1         29.90         29.31        13.25 o
  -9  -6   1        117.41        148.00        17.14 o
  -8  -6   1          0.11         12.45        11.46 o
  -7  -6   1         15.02         19.71        16.25 o
  -6  -6   1         64.41         63.31        10.03 o
  -5  -6   1         61.11         65.70         9.10 o
  -4  -6   1        219.47        221.54        12.81 o
  -3  -6   1        467.10        510.16        19.74 o
  -2  -6   1        764.76        861.88        31.56 o
  -1  -6   1        774.09        756.08        27.65 o
   0  -6   1       1579.00       1665.57        59.36 o
   1  -6   1        522.61        516.22        25.56 o
   2  -6   1         33.69         27.60         4.94 o
   3  -6   1        903.90        855.71        38.91 o
   4  -6   1        418.75        441.95        22.16 o
   5  -6   1        447.79        444.85        22.59 o
   6  -6   1        228.48        224.41        22.72 o
   7  -6   1         41.59         41.30         9.79 o
   8  -6   1         31.45         35.11        10.44 o
   9  -6   1          0.07          3.16        11.98 o
  10  -6   1          3.28          1.48        19.58 o
 -10  -5   1          0.43         12.91        15.17 o
  -9  -5   1         20.26         37.20        12.78 o
  -8  -5   1         13.76         16.17        11.63 o
  -7  -5   1         31.35         34.82        11.45 o
  -6  -5   1        202.32        215.54        15.26 o
  -5  -5   1         68.75         78.75        12.56 o
  -4  -5   1         56.99         60.65         5.82 o
  -3  -5   1        156.37        173.24        17.32 o
  -2  -5   1        708.55        711.17        26.23 o
  -1  -5   1       1157.73       1125.63        40.45 o
   0  -5   1        108.27        111.09         6.07 o
   1  -5   1          0.55         -0.85         1.99 o
   2  -5   1          4.77          3.16         3.73 o
   3  -5   1         39.54         37.75         7.76 o
   4  -5   1        609.36        584.60        31.19 o
   5  -5   1        298.18        286.49        16.05 o
   6  -5   1        122.66        114.82        10.29 o
   7  -5   1          0.93         -6.02         7.68 o
   8  -5   1         70.15         61.86        10.58 o
   9  -5   1          7.39          4.89        11.86 o
  10  -5   1         12.50         -1.48        19.21 o
 -10  -4   1         20.62         26.49        16.56 o
  -9  -4   1        278.56        320.55        24.38 o
  -8  -4   1         67.03         50.25        11.33 o
  -7  -4   1         22.44         18.30         8.33 o
  -6  -4   1        196.25        194.59        13.88 o
  -5  -4   1         18.47         15.36         4.67 o
  -4  -4   1         47.62         37.62         4.16 o
  -3  -4   1         73.77         94.61         5.56 o
  -2  -4   1       1870.90       1882.40        66.68 o
  -1  -4   1        777.37        801.25        28.86 o
   0  -4   1        174.04        153.14        10.59 o
   1  -4   1       4715.90       4544.54       305.69 o
   2  -4   1         12.72         12.08         5.17 o
   3  -4   1        122.07        123.92         5.86 o
   4  -4   1        775.10        857.84        31.34 o
   5  -4   1        317.50        302.20        12.85 o
   6  -4   1         79.35         87.81         9.10 o
   7  -4   1         97.74         92.88        10.41 o
   8  -4   1        225.56        204.29        15.87 o
   9  -4   1          1.86          5.54        14.04 o
  10  -4   1          6.17          7.39        18.47 o
 -10  -3   1          1.63         13.38        14.55 o
  -9  -3   1          1.73         15.98        12.00 o
  -8  -3   1        115.15        116.07        13.31 o
  -7  -3   1        243.52        240.99        16.97 o
  -6  -3   1        484.71        424.79        22.80 o
  -5  -3   1          4.50          6.57         3.87 o
  -4  -3   1        506.72        463.18        17.90 o
  -3  -3   1        824.77        890.03        32.20 o
  -2  -3   1          1.65          0.59         2.05 o
  -1  -3   1         73.74         55.77         7.75 o
   0  -3   1        559.63        512.57        18.48 o
   1  -3   1        551.59        518.59        18.83 o
   2  -3   1       1938.48       1957.11        69.09 o
   3  -3   1        790.12        765.23        27.79 o
   4  -3   1         18.33         17.09         3.94 o
   5  -3   1        602.36        574.52        32.76 o
   6  -3   1          8.75          9.68         4.90 o
   7  -3   1         61.98         58.21         9.42 o
   8  -3   1         30.47         19.09         8.57 o
   9  -3   1         10.96          5.17        14.41 o
  10  -3   1         15.69         27.70        21.05 o
 -10  -2   1         23.01         31.84        25.12 o
  -9  -2   1          0.85         13.13        10.72 o
  -8  -2   1         40.92         35.04         9.99 o
  -7  -2   1        445.21        404.27        22.46 o
  -6  -2   1          6.34          4.16         4.65 o
  -5  -2   1         98.84         86.13         8.17 o
  -4  -2   1       4815.97       5025.59       176.70 o
  -3  -2   1         35.33         39.22         3.36 o
  -2  -2   1        879.60        824.15        29.64 o
  -1  -2   1       5456.94       5522.09       236.87 o
   0  -2   1        851.84        767.40        27.15 o
   1  -2   1       8659.53       9000.06       314.68 o
   2  -2   1       3662.75       3636.51       127.65 o
   3  -2   1        532.44        554.89        20.33 o
   4  -2   1         48.06         69.17        13.48 o
   5  -2   1        201.08        178.40         8.95 o
   6  -2   1        179.54        184.28        10.78 o
   7  -2   1        254.85        245.43        12.65 o
   8  -2   1         32.56         11.45        12.56 o
   9  -2   1         81.89         89.76        18.47 o
  10  -2   1         16.45          5.54        21.05 o
 -10  -1   1          1.16          2.59        17.36 o
  -9  -1   1          0.93          6.17        10.82 o
  -8  -1   1        162.97        161.89        29.72 o
  -7  -1   1         87.30         82.26        10.12 o
  -6  -1   1         82.77         63.22         6.25 o
  -5  -1   1          0.04          1.23         3.58 o
  -4  -1   1        504.60        472.49        18.05 o
  -3  -1   1       2914.39       2866.95       101.08 o
  -2  -1   1      17226.95      17236.58       602.25 o
  -1  -1   1       4034.35       4194.54       146.84 o
   0  -1   1         38.43         28.71         1.41 o
   1  -1   1        224.71        235.27        16.10 o
   2  -1   1        473.79        430.66        15.71 o
   3  -1   1        794.95        806.37        29.15 o
   4  -1   1         29.94         25.50         3.55 o
   5  -1   1        470.03        475.80        29.50 o
   6  -1   1         41.10         39.98         7.94 o
   7  -1   1        201.02        204.71        25.88 o
   8  -1   1         43.28         58.06        16.25 o
   9  -1   1          0.02          7.02        15.51 o
  10  -1   1         10.96         -8.87        18.10 o
 -10   0   1          7.86          0.37        17.36 o
  -9   0   1         40.99         25.04        14.41 o
  -8   0   1         16.42         32.15        10.36 o
  -7   0   1        120.69        134.48        12.19 o
  -6   0   1        492.52        504.20        20.18 o
  -5   0   1         22.25         15.47         3.88 o
  -4   0   1        572.72        533.17        20.12 o
  -3   0   1        154.78        131.77         6.20 o
  -2   0   1         39.28         40.69         2.82 o
  -1   0   1        317.48        288.92        11.16 o
   1   0   1        387.86        357.91        15.80 o
   2   0   1         97.46        102.86         4.68 o
   3   0   1        851.87        782.16        28.29 o
   4   0   1        917.21        889.56        32.41 o
   5   0   1         58.95         56.52         7.58 o
   6   0   1        167.91        185.42        12.35 o
   7   0   1         76.27         65.86         9.20 o
   8   0   1         67.35         87.55        11.52 o
   9   0   1         12.21         16.37        11.18 o
  10   0   1          5.60         -2.96        19.58 o
 -10   1   1         48.02         80.52        21.42 o
  -9   1   1        125.96        102.32        19.21 o
  -8   1   1        124.89        156.39        17.91 o
  -7   1   1        132.39        140.52        11.02 o
  -6   1   1         44.94         47.27         6.27 o
  -5   1   1       1138.96       1175.86        42.87 o
  -4   1   1         10.82         13.04         3.18 o
  -3   1   1        223.72        230.19         9.24 o
  -2   1   1       1284.68       1219.58        43.22 o
  -1   1   1        314.85        262.39         9.59 o
   0   1   1       1958.29       1976.53        69.10 o
   1   1   1       4488.05       4628.01       198.74 o
   2   1   1      11040.94      11373.89       397.69 o
   3   1   1        364.51        325.52        12.57 o
   4   1   1         14.93         22.37         3.25 o
   5   1   1         10.02         12.30         5.60 o
   6   1   1          3.41          5.09         4.43 o
   7   1   1        236.28        228.48        16.09 o
   8   1   1         73.33         70.13        10.89 o
   9   1   1        141.90        178.51        19.37 o
  10   1   1          8.56         -1.48        16.99 o
 -10   2   1         13.36          3.69        17.73 o
  -9   2   1        106.85         99.73        18.10 o
  -8   2   1        137.76        159.43        14.10 o
  -7   2   1        125.75        132.15         9.44 o
  -6   2   1        173.36        151.10         9.23 o
  -5   2   1         22.95         25.54         4.25 o
  -4   2   1        644.98        720.61        26.66 o
  -3   2   1       1464.84       1533.24        54.45 o
  -2   2   1       3295.30       3210.87       112.79 o
  -1   2   1       7859.90       8256.70       288.87 o
   0   2   1         93.18         69.49         4.19 o
   1   2   1       9529.24       9506.59       332.29 o
   2   2   1       2539.42       2558.35        89.78 o
   3   2   1        136.75        121.26         7.81 o
   4   2   1       4534.32       4856.10       208.92 o
   5   2   1        216.94        187.72         9.10 o
   6   2   1         54.03         49.15        16.25 o
   7   2   1        739.38        695.64        34.08 o
   8   2   1         56.15         57.31        10.62 o
   9   2   1         82.61         84.69        25.49 o
  10   2   1          0.01         13.94        24.75 o
 -10   3   1         26.12         21.79        19.95 o
  -9   3   1         31.56         30.29        14.78 o
  -8   3   1          3.21          8.90         8.68 o
  -7   3   1          6.34         13.30         7.05 o
  -6   3   1        171.08        154.88         9.10 o
  -5   3   1        501.87        490.52        19.05 o
  -4   3   1        144.94        134.26         7.18 o
  -3   3   1        775.77        782.08        28.14 o
  -2   3   1       2988.58       3140.41       110.52 o
  -1   3   1       1017.82        955.15        34.05 o
   0   3   1       1674.79       1672.35       102.32 o
   1   3   1         45.19         30.40         2.44 o
   2   3   1       1527.53       1485.73        52.89 o
   3   3   1        614.00        604.84        22.44 o
   4   3   1        666.03        646.97        24.15 o
   5   3   1        977.22        978.31        42.20 o
   6   3   1         30.94         31.87         7.36 o
   7   3   1        536.07        526.03        27.53 o
   8   3   1         88.58         73.98        11.68 o
   9   3   1          5.59          5.81        12.74 o
  10   3   1         14.67         23.99        16.81 o
 -10   4   1         21.54         24.75        19.21 o
  -9   4   1         46.13         38.52        11.35 o
  -8   4   1        151.37        152.93        18.10 o
  -7   4   1         14.83         12.65         7.62 o
  -6   4   1          1.11          0.85         5.87 o
  -5   4   1        159.28        148.82         8.25 o
  -4   4   1       4026.61       4318.96       152.24 o
  -3   4   1         23.32         23.41         2.66 o
  -2   4   1          2.24          5.56         7.57 o
  -1   4   1       8262.19       8611.44       301.31 o
   0   4   1        714.62        672.01        24.24 o
   1   4   1       3461.74       3618.57       127.15 o
   2   4   1       1328.47       1293.87        46.27 o
   3   4   1        230.05        237.61         9.80 o
   4   4   1        215.43        208.50         9.49 o
   5   4   1         37.59         30.86         6.89 o
   6   4   1         32.78         35.76         8.08 o
   7   4   1        119.57        132.94        12.57 o
   8   4   1         38.25         37.52        10.74 o
   9   4   1         55.85         81.57        14.81 o
  10   4   1         38.28         41.17        16.31 o
 -10   5   1        147.27        195.36        28.81 o
  -9   5   1        102.12         81.32        12.80 o
  -8   5   1          8.96          5.85         9.31 o
  -7   5   1         26.04         39.47         9.10 o
  -6   5   1          9.46         16.62         6.92 o
  -5   5   1       1130.77       1218.29        54.85 o
  -4   5   1          0.00          0.55         3.58 o
  -3   5   1         23.40         36.84         5.31 o
  -2   5   1        204.41        213.50        11.48 o
  -1   5   1        277.79        237.23        13.29 o
   0   5   1         74.63         52.60         5.78 o
   1   5   1       1227.72       1246.66        44.57 o
   2   5   1          7.69          9.22         2.76 o
   3   5   1          0.76          2.75         2.96 o
   4   5   1         86.21         73.18         8.17 o
   5   5   1        123.15        117.05        10.26 o
   6   5   1          4.66         13.50         9.05 o
   7   5   1         42.41         29.71         9.23 o
   8   5   1        500.31        562.86        44.69 o
   9   5   1         65.37         68.56        15.51 o
  10   5   1         15.96         17.36        17.21 o
 -10   6   1          2.98          5.17        20.69 o
  -9   6   1         69.81         65.14        13.43 o
  -8   6   1         71.39         70.20        11.74 o
  -7   6   1         25.45         22.01         9.65 o
  -6   6   1          8.93          6.69         6.89 o
  -5   6   1        821.74        880.78        40.74 o
  -4   6   1        848.44        880.54        45.06 o
  -3   6   1       1279.96       1264.33        81.24 o
  -2   6   1        883.75        956.87        42.97 o
  -1   6   1        401.02        385.90        14.91 o
   0   6   1       3989.03       4364.46       153.45 o
   1   6   1        905.94        974.65        35.40 o
   2   6   1        427.80        509.40        19.32 o
   3   6   1       1388.52       1443.27        57.70 o
   4   6   1        239.54        215.67        18.28 o
   5   6   1        190.02        180.42        13.46 o
   6   6   1        144.43        132.01        14.59 o
   7   6   1        106.73        126.96        17.55 o
   8   6   1         14.27         -0.17        10.29 o
   9   6   1        285.52        328.42        36.75 o
  10   6   1         67.81         94.93        24.75 o
  -9   7   1         24.21         25.87        14.71 o
  -8   7   1         10.51          7.67        10.46 o
  -7   7   1         14.09         12.32         8.99 o
  -6   7   1        266.84        281.77        17.37 o
  -5   7   1        114.96        114.28        10.67 o
  -4   7   1        740.41        714.64        33.82 o
  -3   7   1         22.24         16.32         5.35 o
  -2   7   1        887.47        871.56        39.70 o
  -1   7   1         13.44         12.71         3.26 o
   0   7   1         42.42         58.06         5.94 o
   1   7   1        628.13        614.29        23.24 o
   2   7   1         34.89         37.58         6.51 o
   3   7   1          7.91          8.04         3.98 o
   4   7   1        205.00        249.94        15.35 o
   5   7   1         60.43         52.15         9.36 o
   6   7   1         99.19         91.26        11.35 o
   7   7   1         14.61          1.69        10.02 o
   8   7   1          0.49          2.85        12.13 o
   9   7   1          2.00          3.47        13.83 o
  -9   8   1         15.86         26.07        14.78 o
  -8   8   1          7.78          3.55        10.93 o
  -7   8   1         11.67         10.75         9.79 o
  -6   8   1       1669.45       1609.60       102.69 o
  -5   8   1        444.03        426.94        22.59 o
  -4   8   1        106.16         96.44         9.77 o
  -3   8   1        793.72        767.43        36.04 o
  -2   8   1         49.55         35.71         7.57 o
  -1   8   1          1.65          4.08         3.54 o
   0   8   1         17.17         24.01         4.29 o
   1   8   1        750.22        791.39        29.64 o
   2   8   1        100.18         93.07         8.88 o
   3   8   1        104.33         90.94        16.62 o
   4   8   1        316.99        317.63        20.69 o
   5   8   1         65.92         70.81        11.82 o
   6   8   1        328.41        357.35        22.87 o
   7   8   1        167.17        183.13        16.92 o
   8   8   1          0.09          3.17        12.49 o
   9   8   1          2.41         15.31        22.35 o
  -9   9   1         44.14         52.56        17.21 o
  -8   9   1         44.45         41.48        13.39 o
  -7   9   1         16.02          5.40         9.99 o
  -6   9   1        392.28        346.37        32.32 o
  -5   9   1        315.60        289.56        18.26 o
  -4   9   1        342.69        315.10        18.40 o
  -3   9   1          1.73         -1.29         6.53 o
  -2   9   1        510.14        501.40        25.49 o
  -1   9   1        349.69        333.41        17.89 o
   0   9   1       2062.68       2108.03        75.21 o
   1   9   1         34.65         33.66         6.80 o
   2   9   1        162.55        158.98        10.31 o
   3   9   1          4.77          9.09         7.52 o
   4   9   1         55.41         54.63        14.04 o
   5   9   1        165.49        181.90        15.68 o
   6   9   1         16.23          8.47         9.73 o
   7   9   1          2.38          3.80        11.36 o
   8   9   1         15.34         28.77        14.55 o
   9   9   1         88.99         87.17        24.38 o
  -8  10   1          2.03         -8.58        13.40 o
  -7  10   1         46.12         36.94        12.09 o
  -6  10   1         35.07         22.11        10.41 o
  -5  10   1         37.05         16.19         9.47 o
  -4  10   1          4.68         -4.83         7.70 o
  -3  10   1         86.25        116.23        11.34 o
  -2  10   1         25.94         15.33         7.57 o
  -1  10   1          0.46         -4.18         6.89 o
   0  10   1        760.28        747.02        35.39 o
   1  10   1        217.77        255.54        18.89 o
   2  10   1        353.26        323.18        16.98 o
   3  10   1          0.02          0.35         7.41 o
   4  10   1        121.84        124.59        18.10 o
   5  10   1        227.07        246.68        18.25 o
   6  10   1        253.33        238.65        40.82 o
   7  10   1          0.20         -1.64        12.06 o
   8  10   1          5.71         26.81        15.44 o
  -8  11   1        122.87        102.29        16.95 o
  -7  11   1         61.42         74.79        14.76 o
  -6  11   1          0.46         11.71        11.60 o
  -5  11   1          0.37         -2.36        10.18 o
  -4  11   1          7.78          4.30         8.99 o
  -3  11   1        412.82        388.78        22.20 o
  -2  11   1        143.66        144.99        13.03 o
  -1  11   1        258.47        265.41        17.09 o
   0  11   1         72.10         87.09        28.07 o
   1  11   1        365.91        376.37        17.55 o
   2  11   1        501.65        461.88        24.94 o
   3  11   1         44.99         56.62        10.56 o
   4  11   1        628.49        656.96        34.22 o
   5  11   1         19.70         24.34        11.71 o
   6  11   1          6.02          5.96        11.82 o
   7  11   1          7.05         17.79        22.90 o
   8  11   1         80.15         69.07        24.01 o
  -7  12   1          0.53          3.16        14.56 o
  -6  12   1        131.67        185.06        44.68 o
  -5  12   1         26.29         41.03        12.14 o
  -4  12   1         10.93          4.93         9.36 o
  -3  12   1        242.81        217.97        16.58 o
  -2  12   1         48.92         29.18        14.96 o
  -1  12   1        444.44        470.39        25.73 o
   0  12   1        531.00        558.17        28.98 o
   1  12   1          8.92          3.55         9.01 o
   2  12   1         52.63         42.11        10.45 o
   3  12   1        153.60        194.12        28.79 o
   4  12   1          3.72          5.37        16.25 o
   5  12   1         21.06         24.62        26.23 o
   6  12   1         21.70         21.24        13.30 o
   7  12   1         36.49         52.49        21.42 o
  -6  13   1          7.65          8.24        14.35 o
  -5  13   1        183.77        220.15        19.20 o
  -4  13   1          7.92         -2.28        10.70 o
  -3  13   1         77.90         69.62        13.48 o
  -2  13   1        250.88        275.68        20.23 o
  -1  13   1         24.12         34.74        17.91 o
   0  13   1         97.04         94.02        13.14 o
   1  13   1          2.65          2.22        14.04 o
   2  13   1          0.63          4.06        14.04 o
   3  13   1         12.30         21.14        13.62 o
   4  13   1          0.49          0.66        12.04 o
   5  13   1         55.25         58.09        14.91 o
   6  13   1          0.04          2.40        15.61 o
  -5  14   1         56.50         49.14        17.36 o
  -4  14   1         20.33         18.48        13.93 o
  -3  14   1         11.54         12.31        12.13 o
  -2  14   1         14.29         23.54        11.60 o
  -1  14   1          0.10         -0.73        11.72 o
   0  14   1          2.09          8.13        11.98 o
   1  14   1         59.10         50.24        18.10 o
   2  14   1          0.01        -12.93        16.62 o
   3  14   1         76.50        126.33        24.01 o
   4  14   1         86.79         54.30        20.69 o
   5  14   1         60.15         91.82        18.78 o
  -4  15   1          0.01          0.55        14.63 o
  -3  15   1         75.06         95.78        20.69 o
  -2  15   1        121.63        182.81        18.92 o
  -1  15   1          5.40         -2.50        14.45 o
   0  15   1          5.57         20.69        19.95 o
   1  15   1          1.34          9.97        21.79 o
   2  15   1        107.14        116.35        23.64 o
   3  15   1         10.47          6.65        20.69 o
   4  15   1         11.69         12.93        22.53 o
  -3  16   1         14.67         16.99        26.23 o
  -2  16   1        198.78        321.69        37.68 o
  -1  16   1          7.14          0.00        22.53 o
   0  16   1          5.98         -1.48        22.53 o
   1  16   1         75.05         76.09        28.44 o
   2  16   1          1.30        -13.67        22.16 o
  -3 -16   2          1.29         14.78        24.38 o
  -2 -16   2         37.88         65.38        25.49 o
  -1 -16   2         11.89         36.20        24.01 o
   0 -16   2         15.65         -8.13        23.27 o
   1 -16   2        119.92        165.90        20.90 o
   2 -16   2         42.72         46.75        16.92 o
  -4 -15   2         40.48         30.29        22.53 o
  -3 -15   2          2.24         -5.91        19.95 o
  -2 -15   2        111.18         96.41        25.12 o
  -1 -15   2         34.11         60.95        23.64 o
   0 -15   2         45.21         46.71        14.76 o
   1 -15   2        136.75        170.62        27.50 o
   2 -15   2          2.39         -7.11        12.99 o
   3 -15   2         11.24         27.13        15.24 o
   4 -15   2          1.11         -0.78        15.14 o
  -5 -14   2          0.18         14.84        22.90 o
  -4 -14   2        159.44        131.13        23.27 o
  -3 -14   2         67.28         58.73        19.58 o
  -2 -14   2          1.09         -5.17        18.84 o
  -1 -14   2          0.87         -3.32        17.73 o
   0 -14   2        105.73         87.61        13.51 o
   1 -14   2          2.72         -6.41        11.04 o
   2 -14   2          0.00         -1.66        11.34 o
   3 -14   2         77.04        103.36        15.15 o
   4 -14   2        103.70        102.61        28.26 o
   5 -14   2          0.06         -3.08        13.71 o
  -6 -13   2          2.07         25.32        15.50 o
  -5 -13   2        417.42        490.42        30.59 o
  -4 -13   2        107.11        106.45        14.86 o
  -3 -13   2        104.25        134.45        20.69 o
  -2 -13   2        602.09        655.20        49.87 o
  -1 -13   2       1357.97       1496.88        71.11 o
   0 -13   2        303.35        351.74        21.94 o
   1 -13   2          3.39         -0.65         9.77 o
   2 -13   2        226.48        230.06        18.52 o
   3 -13   2          0.42          2.02        10.89 o
   4 -13   2        183.36        262.21        37.31 o
   5 -13   2        226.28        244.67        19.98 o
   6 -13   2          6.14          5.91        14.10 o
  -7 -12   2          4.97         -2.59        22.53 o
  -6 -12   2          1.32         10.46        15.88 o
  -5 -12   2          0.08         12.65        12.07 o
  -4 -12   2          0.27          0.63        11.60 o
  -3 -12   2        184.03        155.71        17.18 o
  -2 -12   2         49.02         50.97        12.84 o
  -1 -12   2         52.13         74.04        11.36 o
   0 -12   2       1376.30       1458.91        66.73 o
   1 -12   2        152.47        146.98        18.28 o
   2 -12   2          3.53         -8.36         8.36 o
   3 -12   2        218.19        198.14        28.61 o
   4 -12   2        119.31        125.83        13.58 o
   5 -12   2          1.70         -8.27        10.03 o
   6 -12   2         63.19         90.99        15.04 o
   7 -12   2          6.63          6.09        14.78 o
  -7 -11   2          2.69         12.60        15.26 o
  -6 -11   2         34.78         33.68        15.70 o
  -5 -11   2         47.98         42.85        19.95 o
  -4 -11   2         23.76         38.16        18.28 o
  -3 -11   2        234.47        247.36        17.59 o
  -2 -11   2        651.48        685.61        27.36 o
  -1 -11   2        306.16        293.60        17.88 o
   0 -11   2         34.96         27.72         8.08 o
   1 -11   2        135.03        132.50        12.40 o
   2 -11   2        119.26        133.37        12.54 o
   3 -11   2        284.05        306.58        33.24 o
   4 -11   2          7.48          6.93         8.87 o
   5 -11   2        226.76        214.57        29.16 o
   6 -11   2         99.05         99.20        13.45 o
   7 -11   2          1.67         -3.19        12.88 o
   8 -11   2          3.96          0.37        19.21 o
  -8 -10   2         22.71         50.60        28.07 o
  -7 -10   2          1.40          4.89        12.33 o
  -6 -10   2          1.75          6.81        10.20 o
  -5 -10   2         19.11         21.12        10.44 o
  -4 -10   2        416.44        447.88        24.94 o
  -3 -10   2         47.55         31.73         8.83 o
  -2 -10   2       1235.89       1321.88        59.81 o
  -1 -10   2         76.70         87.57        10.72 o
   0 -10   2         76.65         79.24         9.36 o
   1 -10   2        363.34        356.23        32.69 o
   2 -10   2       1023.63        995.61        46.10 o
   3 -10   2       1672.23       1625.65        73.13 o
   4 -10   2          8.89          3.73         7.82 o
   5 -10   2        228.14        215.96        16.45 o
   6 -10   2          8.47          4.26         9.53 o
   7 -10   2          1.05          7.63        11.10 o
   8 -10   2          0.20          1.50        14.49 o
  -8  -9   2          3.49         16.78        14.98 o
  -7  -9   2         19.07         24.63        18.10 o
  -6  -9   2         21.74         12.48        11.82 o
  -5  -9   2          7.80          1.99         8.31 o
  -4  -9   2        212.50        218.80        15.88 o
  -3  -9   2        477.63        466.50        19.18 o
  -2  -9   2          1.66          3.50         5.11 o
  -1  -9   2       1021.71       1064.72        39.24 o
   0  -9   2        741.19        701.83        26.93 o
   1  -9   2       1118.77       1147.85        51.98 o
   2  -9   2        968.73        918.96        42.57 o
   3  -9   2          0.01          1.12         6.83 o
   4  -9   2        325.91        322.54        38.78 o
   5  -9   2        108.78         84.22        10.41 o
   6  -9   2        100.06        105.09        12.01 o
   7  -9   2         18.20         23.38        10.71 o
   8  -9   2         66.84         61.38        13.32 o
   9  -9   2         42.88         43.96        24.38 o
  -9  -8   2          6.15         36.57        23.64 o
  -8  -8   2         60.39         60.19        14.22 o
  -7  -8   2        146.25        152.43        17.36 o
  -6  -8   2         16.84          8.24        10.16 o
  -5  -8   2        148.40        124.42        11.78 o
  -4  -8   2         42.26         32.51         7.76 o
  -3  -8   2        218.56        233.42        13.14 o
  -2  -8   2        309.70        282.79        12.58 o
  -1  -8   2        916.94        963.95        35.54 o
   0  -8   2        341.25        393.41        15.84 o
   1  -8   2         23.99         31.91         4.03 o
   2  -8   2        838.65        847.52        39.05 o
   3  -8   2         38.36         41.13         7.15 o
   4  -8   2       1313.94       1288.81        58.24 o
   5  -8   2       1608.30       1560.07        70.13 o
   6  -8   2          4.74         16.80         8.35 o
   7  -8   2          0.19          3.14         9.66 o
   8  -8   2         88.88         69.73        12.80 o
   9  -8   2         19.50         18.44        14.25 o
  -9  -7   2         72.66        106.03        25.30 o
  -8  -7   2        213.95        242.87        54.11 o
  -7  -7   2        356.93        357.79        22.24 o
  -6  -7   2        203.00        227.77        17.07 o
  -5  -7   2         23.89         24.23        12.37 o
  -4  -7   2        481.23        478.50        29.12 o
  -3  -7   2         43.18         34.93         4.83 o
  -2  -7   2        158.42        146.39         7.81 o
  -1  -7   2         76.86         73.80         5.52 o
   0  -7   2         36.55         31.68         5.46 o
   1  -7   2       1617.93       1820.93        65.04 o
   2  -7   2        754.99        842.07        38.39 o
   3  -7   2        836.20        889.17        45.60 o
   4  -7   2        666.38        698.62        33.17 o
   5  -7   2        810.03        796.24        46.73 o
   6  -7   2        593.44        615.05        69.06 o
   7  -7   2          1.48          8.06         8.61 o
   8  -7   2         77.29        107.27        13.99 o
   9  -7   2        260.61        313.87        59.10 o
  -9  -6   2          0.24         20.14        19.21 o
  -8  -6   2          7.54          7.35        10.79 o
  -7  -6   2        752.58        761.39        38.12 o
  -6  -6   2        485.32        478.66        25.58 o
  -5  -6   2        627.89        611.04        42.29 o
  -4  -6   2          5.91          6.50         4.03 o
  -3  -6   2        304.41        321.77        13.55 o
  -2  -6   2       3054.62       3188.03       138.01 o
  -1  -6   2        131.32        111.55         6.25 o
   0  -6   2        120.92        129.63        10.27 o
   1  -6   2       1842.27       2142.82        75.99 o
   2  -6   2        195.73        199.58        11.36 o
   3  -6   2          5.35         -4.52         4.52 o
   4  -6   2        164.46        170.72        11.34 o
   5  -6   2        354.36        363.12        19.46 o
   6  -6   2         39.72         35.99         8.08 o
   7  -6   2          1.81          0.51         7.70 o
   8  -6   2         17.24         15.10         9.91 o
   9  -6   2          2.48          0.53        11.98 o
  10  -6   2         67.45         83.11        25.49 o
 -10  -5   2        110.76        129.28        28.81 o
  -9  -5   2        483.57        706.18        56.88 o
  -8  -5   2          2.72          1.01        11.45 o
  -7  -5   2          4.11         14.60         9.85 o
  -6  -5   2          0.02          4.23         7.09 o
  -5  -5   2        170.02        155.97         9.00 o
  -4  -5   2        314.59        285.06        12.38 o
  -3  -5   2        285.29        283.14        20.17 o
  -2  -5   2       1039.74       1074.18        38.81 o
  -1  -5   2        489.74        425.55        16.21 o
   0  -5   2        645.09        641.82        23.46 o
   1  -5   2        910.62        934.26        33.69 o
   2  -5   2         86.31         84.65         6.51 o
   3  -5   2       3935.10       4314.25       186.33 o
   4  -5   2          0.28         -2.39         4.57 o
   5  -5   2          8.17          8.52         5.94 o
   6  -5   2       1267.75       1235.81        55.89 o
   7  -5   2         45.58         55.52         9.51 o
   8  -5   2         60.33         46.56        10.26 o
   9  -5   2         18.99         19.95        15.88 o
  10  -5   2         34.76         45.80        21.42 o
 -10  -4   2          6.51         15.31        16.81 o
  -9  -4   2         39.70         53.10        16.99 o
  -8  -4   2         41.02         26.21        10.29 o
  -7  -4   2        493.15        503.60        26.58 o
  -6  -4   2        374.80        371.14        20.33 o
  -5  -4   2        800.87        828.90        30.98 o
  -4  -4   2        181.36        197.61         9.34 o
  -3  -4   2        435.61        398.88        15.48 o
  -2  -4   2       2610.59       2617.73        92.34 o
  -1  -4   2       3671.18       3491.60       122.75 o
   0  -4   2        312.08        324.18        12.23 o
   1  -4   2         16.97         16.43         1.96 o
   2  -4   2       1090.14       1116.25        40.01 o
   3  -4   2       7733.66       8334.23       291.93 o
   4  -4   2       1429.50       1472.83        52.88 o
   5  -4   2        229.19        231.68        10.56 o
   6  -4   2        196.83        178.77        12.50 o
   7  -4   2         34.05         38.68         8.22 o
   8  -4   2          0.46          0.73         8.94 o
   9  -4   2         46.77         51.34        18.10 o
 -10  -3   2         81.62         86.06        18.28 o
  -9  -3   2         17.11         20.03        10.99 o
  -8  -3   2         41.01         51.75        11.61 o
  -7  -3   2         92.97         99.07        11.27 o
  -6  -3   2         17.09         12.94         4.95 o
  -5  -3   2        215.22        194.58         9.55 o
  -4  -3   2       2161.70       2389.61        84.88 o
  -3  -3   2        497.80        492.87        18.62 o
  -2  -3   2        133.32        144.82         6.45 o
  -1  -3   2        314.74        268.68        10.31 o
   0  -3   2       1235.80       1176.06        50.93 o
   1  -3   2       5768.26       5748.62       201.01 o
   2  -3   2         33.61         40.26         2.87 o
   3  -3   2        939.26        964.78        34.61 o
   4  -3   2        934.05       1091.68        39.45 o
   5  -3   2        492.08        414.68        20.66 o
   6  -3   2        383.14        358.54        15.49 o
   7  -3   2        265.98        257.59        16.32 o
   8  -3   2          2.61          1.22         8.61 o
   9  -3   2        137.77        142.21        22.90 o
  10  -3   2         26.83         39.52        19.21 o
 -10  -2   2         16.84         36.93        14.76 o
  -9  -2   2         16.23         12.26        10.29 o
  -8  -2   2         60.18         66.87        11.18 o
  -7  -2   2          0.54          5.97         8.13 o
  -6  -2   2        972.93       1039.69        47.26 o
  -5  -2   2        329.48        318.59        25.39 o
  -4  -2   2       2291.09       2379.96        84.31 o
  -3  -2   2        316.96        316.30        12.37 o
  -2  -2   2       1456.74       1472.70        52.18 o
  -1  -2   2      10573.05      10585.25       453.24 o
   0  -2   2        454.05        448.79        16.06 o
   1  -2   2        171.00        148.04         7.21 o
   2  -2   2        289.97        316.60        11.93 o
   3  -2   2        344.26        284.48        16.95 o
   4  -2   2        330.67        343.07        17.84 o
   5  -2   2        712.30        755.23        28.22 o
   6  -2   2         33.72         35.12         5.36 o
   7  -2   2          0.51         -2.64         5.91 o
   8  -2   2        928.31        904.53        61.32 o
   9  -2   2          6.32         -1.11        14.41 o
  10  -2   2         43.65         78.31        21.79 o
 -10  -1   2          5.27          5.91        16.99 o
  -9  -1   2         21.48         24.91        20.32 o
  -8  -1   2         30.59         39.50        10.05 o
  -7  -1   2       1253.37       1355.09        49.83 o
  -6  -1   2        447.21        453.98        18.59 o
  -5  -1   2        283.87        272.03        11.87 o
  -4  -1   2        125.29        145.29         8.65 o
  -3  -1   2       5025.41       5149.39       180.68 o
  -2  -1   2      17794.58      18248.82       637.44 o
  -1  -1   2       8181.90       8235.26       288.02 o
   0  -1   2       9520.96       9898.32       345.87 o
   1  -1   2       4775.49       4801.42       168.03 o
   2  -1   2        149.48        161.62         6.54 o
   3  -1   2        135.76        143.04         6.47 o
   4  -1   2         13.79         14.66         2.97 o
   5  -1   2        261.70        233.22        11.62 o
   6  -1   2          0.08          1.31         4.58 o
   7  -1   2        355.37        348.11        15.89 o
   8  -1   2          3.99         10.93         8.75 o
   9  -1   2          9.57         -0.37        13.67 o
  10  -1   2        172.60        149.60        24.01 o
 -10   0   2          1.08          4.80        20.32 o
  -9   0   2          6.48         12.89        11.88 o
  -8   0   2         28.04         25.71         9.50 o
  -7   0   2        131.65        106.81         8.58 o
  -6   0   2         49.66         48.78         7.58 o
  -5   0   2         18.03          9.14         3.98 o
  -4   0   2        884.65        946.72        34.33 o
  -3   0   2       1920.57       1987.90        70.38 o
  -2   0   2      13715.28      13861.84       484.63 o
  -1   0   2        858.74        859.51        30.42 o
   0   0   2        969.10        948.69        34.05 o
   1   0   2         48.44         36.31         2.48 o
   2   0   2       1007.18       1073.17        38.10 o
   3   0   2       4610.09       4899.55       171.94 o
   4   0   2        212.33        209.25        10.65 o
   5   0   2        258.32        280.27        18.12 o
   6   0   2        136.07        146.02         9.38 o
   7   0   2         86.04         65.03        21.79 o
   8   0   2         25.11         12.30         9.99 o
   9   0   2         19.94         15.53        16.99 o
  10   0   2         50.21         29.92        18.47 o
 -10   1   2         11.96          4.80        17.73 o
  -9   1   2         13.51          6.28        14.04 o
  -8   1   2          1.38         11.67         7.95 o
  -7   1   2        148.32        151.13        10.01 o
  -6   1   2          0.75          1.72         4.37 o
  -5   1   2       1065.57       1153.56        41.94 o
  -4   1   2        213.65        202.38         8.95 o
  -3   1   2          0.31         -1.39         2.20 o
  -2   1   2       3850.07       3781.26       132.70 o
  -1   1   2       2208.28       2222.66        77.91 o
   0   1   2       7023.51       7094.54       248.00 o
   1   1   2       2617.76       2637.78       114.14 o
   2   1   2      11183.74      11807.57       413.04 o
   3   1   2       7559.50       8214.88       287.74 o
   4   1   2        982.08       1149.19        41.44 o
   5   1   2        752.03        874.11        32.47 o
   6   1   2         26.63         38.14         8.47 o
   7   1   2        873.19        916.00        43.09 o
   8   1   2          1.87         16.66        10.46 o
   9   1   2         40.84         44.44        31.40 o
 -10   2   2        170.58        235.63        27.70 o
  -9   2   2         92.76        106.75        20.32 o
  -8   2   2         76.44         69.83        10.67 o
  -7   2   2         37.30         32.00         6.65 o
  -6   2   2        101.05        108.33         7.67 o
  -5   2   2         19.05         24.95         4.32 o
  -4   2   2         71.36         92.55         5.75 o
  -3   2   2        400.81        387.52        14.71 o
  -2   2   2        165.26        166.82         6.88 o
  -1   2   2         34.66         28.96         4.04 o
   0   2   2         76.11         78.32         3.55 o
   1   2   2       2429.05       2363.64        83.03 o
   2   2   2       5342.03       5256.68       184.31 o
   3   2   2       4535.68       4979.91       174.92 o
   4   2   2        135.46        142.13        12.78 o
   5   2   2        656.29        630.45        24.99 o
   6   2   2          5.50          4.26         6.47 o
   7   2   2        250.26        243.25        19.58 o
   8   2   2         27.91         35.08        10.53 o
   9   2   2        132.89        150.97        16.14 o
  10   2   2         28.28         55.08        15.61 o
 -10   3   2          3.90          2.96        16.62 o
  -9   3   2        162.18        155.88        21.42 o
  -8   3   2         58.09         57.21        10.26 o
  -7   3   2         11.58          8.16         6.89 o
  -6   3   2        409.41        412.42        24.67 o
  -5   3   2          7.68          6.52         3.85 o
  -4   3   2        251.80        252.84        10.71 o
  -3   3   2          0.06         -2.30         2.30 o
  -2   3   2       1273.11       1309.53        46.56 o
  -1   3   2       3661.68       3497.71       178.10 o
   0   3   2       3548.99       3523.61       123.60 o
   1   3   2          0.54          2.01         1.65 o
   2   3   2        816.37        889.70        32.12 o
   3   3   2        113.45        109.13         5.46 o
   4   3   2       1275.66       1421.90        51.17 o
   5   3   2        701.44        680.37        32.12 o
   6   3   2         14.99         15.55         7.09 o
   7   3   2        109.24        120.34        12.33 o
   8   3   2         18.10          8.03         9.57 o
   9   3   2         36.82         32.32        14.78 o
  10   3   2         99.36        110.94        17.12 o
 -10   4   2        334.81        370.82        38.78 o
  -9   4   2          6.46         12.27        10.18 o
  -8   4   2         30.44         20.19         9.27 o
  -7   4   2        758.88        697.25        33.69 o
  -6   4   2         43.01         34.77         7.44 o
  -5   4   2         82.57         82.27         7.20 o
  -4   4   2        175.03        197.95         9.57 o
  -3   4   2       4262.42       4786.20       168.31 o
  -2   4   2       3059.48       3266.65       115.00 o
  -1   4   2         47.26         49.23         3.31 o
   0   4   2        168.94        193.19         7.88 o
   1   4   2        646.61        559.72        24.41 o
   2   4   2        560.32        537.03        20.03 o
   3   4   2          0.07          1.81         2.20 o
   4   4   2        239.11        230.71        16.08 o
   5   4   2        813.31        792.28        47.65 o
   6   4   2        424.65        434.65        23.09 o
   7   4   2        120.67        156.92        16.81 o
   8   4   2         68.26         66.50        11.94 o
   9   4   2         49.27         34.12        12.83 o
  10   4   2          0.02         28.06        20.50 o
 -10   5   2         20.58         38.05        20.32 o
  -9   5   2         66.50         74.95        12.79 o
  -8   5   2        554.14        536.95        28.34 o
  -7   5   2        228.70        200.47        31.01 o
  -6   5   2       1202.79       1215.45        55.11 o
  -5   5   2        318.11        308.18        16.83 o
  -4   5   2         29.12         17.71         4.36 o
  -3   5   2       1947.62       2234.43        79.18 o
  -2   5   2         78.46         91.42         5.09 o
  -1   5   2        237.72        263.84        10.50 o
   0   5   2          3.46          2.35         2.33 o
   1   5   2        335.68        370.80        14.36 o
   2   5   2        410.44        398.40        15.55 o
   3   5   2        268.11        250.90        28.60 o
   4   5   2        524.85        491.92        25.49 o
   5   5   2        163.51        165.24        12.20 o
   6   5   2        198.86        200.48        14.78 o
   7   5   2        353.22        373.02        22.72 o
   8   5   2         55.78         50.62        35.09 o
   9   5   2          3.34          3.26        12.84 o
  10   5   2          9.39         -0.14        16.73 o
 -10   6   2         26.63         33.98        20.69 o
  -9   6   2         57.80         48.32        12.67 o
  -8   6   2        237.54        231.30        17.71 o
  -7   6   2          8.79          9.16         8.43 o
  -6   6   2         39.98         35.05         7.94 o
  -5   6   2          4.30         -0.83         6.10 o
  -4   6   2        894.41        963.82        43.88 o
  -3   6   2         46.94         29.80         5.47 o
  -2   6   2        393.79        435.47        16.79 o
  -1   6   2        909.29       1014.31        36.60 o
   0   6   2       2595.51       2821.93        99.73 o
   1   6   2        213.32        253.61        10.58 o
   2   6   2       1169.65       1193.23        43.15 o
   3   6   2        493.61        484.61        28.73 o
   4   6   2         80.23         64.22         7.98 o
   5   6   2          6.17          3.74         6.74 o
   6   6   2       1060.20       1036.57        48.56 o
   7   6   2        325.37        336.72        21.92 o
   8   6   2         84.08         79.31        14.35 o
   9   6   2          0.01          6.58        15.88 o
  10   6   2          8.98         -2.59        21.79 o
  -9   7   2        221.88        244.39        20.47 o
  -8   7   2          6.55          4.86         9.77 o
  -7   7   2          6.14          3.78         8.61 o
  -6   7   2       1107.50       1070.02        49.62 o
  -5   7   2        309.60        306.03        40.08 o
  -4   7   2       1071.75       1053.60        60.02 o
  -3   7   2        123.14        107.25         9.01 o
  -2   7   2       1732.84       1840.43        65.60 o
  -1   7   2       1269.97       1384.96        49.75 o
   0   7   2          5.13          2.70         3.09 o
   1   7   2        310.38        303.61        12.65 o
   2   7   2          2.21          5.83         3.63 o
   3   7   2        180.74        167.83        12.93 o
   4   7   2        814.97        853.90        40.22 o
   5   7   2       1524.28       1617.79        72.99 o
   6   7   2         14.59          9.51         8.78 o
   7   7   2        107.01         98.26        12.31 o
   8   7   2         13.02          4.72        11.78 o
   9   7   2         26.85         32.55        20.87 o
  -9   8   2          4.18          0.87        13.51 o
  -8   8   2        202.96        175.15        16.97 o
  -7   8   2         75.44         65.43        12.74 o
  -6   8   2          0.35         -2.41         8.49 o
  -5   8   2        437.00        421.35        22.72 o
  -4   8   2        709.27        687.66        33.03 o
  -3   8   2        303.88        308.71        17.23 o
  -2   8   2         98.48         85.51         8.22 o
  -1   8   2          0.13         -2.36         3.45 o
   0   8   2       1651.01       1741.46        62.56 o
   1   8   2         32.30         38.19         4.96 o
   2   8   2          9.63          9.39         4.33 o
   3   8   2          7.03          7.12         6.51 o
   4   8   2         30.09         13.67         8.10 o
   5   8   2         51.11         69.63        10.38 o
   6   8   2          1.62         10.40         9.56 o
   7   8   2        124.08         94.89        13.46 o
   8   8   2        124.04         98.15        18.10 o
   9   8   2          3.64          2.63        17.46 o
  -9   9   2         34.49         15.86        14.56 o
  -8   9   2          0.02         -3.65        12.41 o
  -7   9   2        120.48         89.10        13.19 o
  -6   9   2        236.97        221.38        16.69 o
  -5   9   2        619.52        598.70        30.55 o
  -4   9   2        535.10        478.41        25.12 o
  -3   9   2         30.81         21.83         7.41 o
  -2   9   2        415.73        398.88        21.02 o
  -1   9   2          9.08          3.36         5.99 o
   0   9   2        601.12        643.64        24.73 o
   1   9   2       1885.35       1978.26        86.84 o
   2   9   2          2.43          0.06         4.82 o
   3   9   2         69.83         85.26        12.19 o
   4   9   2        294.66        307.80        18.78 o
   5   9   2          4.43         -1.28         8.51 o
   6   9   2         53.31         33.77        11.01 o
   7   9   2         83.15         91.68        22.72 o
   8   9   2         15.03         20.04        20.69 o
   9   9   2         65.49         77.94        23.64 o
  -8  10   2         40.24         40.82        14.19 o
  -7  10   2          8.48          0.63        11.22 o
  -6  10   2          0.01         -9.79         9.79 o
  -5  10   2          7.84          9.05         8.88 o
  -4  10   2        921.14        981.05        46.49 o
  -3  10   2       1531.18       1437.58        65.17 o
  -2  10   2       2475.45       2613.11       114.66 o
  -1  10   2          1.16          6.67         6.78 o
   0  10   2         14.95         20.18         7.15 o
   1  10   2         65.35         72.80         7.19 o
   2  10   2        530.73        510.03        26.25 o
   3  10   2          1.77          5.75         8.50 o
   4  10   2         17.12         18.05         9.40 o
   5  10   2          3.29          2.10         9.40 o
   6  10   2         23.24         27.08        20.32 o
   7  10   2          0.76         11.96        12.68 o
   8  10   2          0.38         10.99        16.25 o
  -8  11   2          5.10          7.76        19.95 o
  -7  11   2         36.16         44.88        23.27 o
  -6  11   2        239.80        228.80        28.44 o
  -5  11   2         77.23         76.14        12.01 o
  -4  11   2        170.39        125.16        18.84 o
  -3  11   2        174.57        176.25        14.23 o
  -2  11   2         64.74         48.10         9.39 o
  -1  11   2         63.21         61.88         9.62 o
   0  11   2        536.88        650.90        31.99 o
   1  11   2        164.91        196.04        11.93 o
   2  11   2        744.50        724.33        35.78 o
   3  11   2       1073.05       1077.04        50.28 o
   4  11   2         10.42          4.26         9.47 o
   5  11   2          4.72         -6.91        10.47 o
   6  11   2          1.60          8.87        12.91 o
   7  11   2          1.32         16.43        13.67 o
   8  11   2         53.34         67.60        25.86 o
  -7  12   2         25.61         21.41        14.62 o
  -6  12   2          2.49          3.71        12.37 o
  -5  12   2         12.22          6.53        10.58 o
  -4  12   2          0.56         -3.88        10.15 o
  -3  12   2         19.44         22.93         9.65 o
  -2  12   2          2.50          5.60         8.99 o
  -1  12   2         32.40         43.99        10.03 o
   0  12   2        232.62        250.55        38.05 o
   1  12   2        352.24        426.22        34.35 o
   2  12   2         15.23         14.04         9.66 o
   3  12   2        207.50        230.82        32.14 o
   4  12   2        178.71        188.37        16.92 o
   5  12   2          4.72          5.40        12.67 o
   6  12   2         30.62         45.57        13.93 o
   7  12   2         13.51         30.24        18.25 o
  -6  13   2         13.07         18.45        14.36 o
  -5  13   2         81.54         91.94        15.33 o
  -4  13   2          9.14         11.99        11.19 o
  -3  13   2         11.67         17.76        10.84 o
  -2  13   2         71.93         38.67        11.62 o
  -1  13   2          2.57          0.39         9.53 o
   0  13   2         63.24         84.81        15.88 o
   1  13   2         19.24          2.96        14.04 o
   2  13   2         82.88         74.24        19.21 o
   3  13   2        225.04        278.03        21.34 o
   4  13   2         84.00         84.13        16.62 o
   5  13   2         96.91         96.08        17.41 o
   6  13   2         51.57         41.79        26.23 o
  -5  14   2          8.77         10.55        15.00 o
  -4  14   2          1.09          9.29        13.17 o
  -3  14   2          0.89         -2.92        12.36 o
  -2  14   2          5.07          0.89        11.34 o
  -1  14   2          1.30         -3.51        11.49 o
   0  14   2         20.83         47.28        18.10 o
   1  14   2         52.48         45.06        18.10 o
   2  14   2        126.52        145.17        23.27 o
   3  14   2          0.24          1.11        19.95 o
   4  14   2          8.96          6.28        19.21 o
   5  14   2          3.41         10.21        16.07 o
  -4  15   2        114.44        116.03        18.23 o
  -3  15   2         25.39         27.09        14.98 o
  -2  15   2          0.00         -3.69        14.36 o
  -1  15   2         25.70         40.66        13.88 o
   0  15   2          4.18          7.76        19.58 o
   1  15   2          9.09          9.60        19.21 o
   2  15   2         98.51         66.86        22.16 o
   3  15   2         32.93         36.57        21.79 o
   4  15   2         19.09         -3.32        21.05 o
  -3  16   2          4.51         -5.54        25.86 o
  -2  16   2          5.75          7.62        16.06 o
  -1  16   2          4.36         19.58        23.64 o
   0  16   2         99.89        117.09        29.55 o
   1  16   2          0.27        -10.71        22.53 o
   2  16   2         68.33         94.56        25.86 o
  -3 -16   3         12.48         18.84        28.07 o
  -2 -16   3          3.26          4.06        26.60 o
  -1 -16   3         56.80         66.49        25.49 o
   0 -16   3         69.91        111.92        27.70 o
   1 -16   3         74.37         98.95        25.86 o
   2 -16   3         18.75         34.88        16.69 o
   3 -16   3          4.18          6.65        29.55 o
  -4 -15   3         33.77         45.80        25.49 o
  -3 -15   3          1.45          3.32        20.32 o
  -2 -15   3          0.35          5.17        19.58 o
  -1 -15   3         46.63         59.84        21.42 o
   0 -15   3         16.64         27.93        13.67 o
   1 -15   3         12.33          9.50        14.86 o
   2 -15   3         15.36          6.51        18.47 o
   3 -15   3          6.08         -4.88        14.78 o
   4 -15   3         43.16         66.33        17.30 o
  -5 -14   3          9.42         24.13        16.58 o
  -4 -14   3         89.81         87.54        21.42 o
  -3 -14   3        114.07        107.86        23.64 o
  -2 -14   3         65.52         42.48        18.47 o
  -1 -14   3         53.94         56.51        20.69 o
   0 -14   3          5.64          7.64        11.74 o
   1 -14   3          0.26          2.47        12.36 o
   2 -14   3          3.72          3.82        11.62 o
   3 -14   3         51.05         65.42        14.45 o
   4 -14   3         69.47         83.41        15.00 o
   5 -14   3         14.42         12.48        14.10 o
  -6 -13   3          7.68         24.75        25.86 o
  -5 -13   3         92.91        100.41        15.50 o
  -4 -13   3         29.43         24.35        13.67 o
  -3 -13   3          3.92         11.45        17.36 o
  -2 -13   3        133.88        128.54        20.32 o
  -1 -13   3         33.21         47.12        11.68 o
   0 -13   3         17.60         18.01        11.08 o
   1 -13   3         42.24         43.70        11.08 o
   2 -13   3         59.71         60.60        11.62 o
   3 -13   3         38.34         40.85        12.24 o
   4 -13   3          2.17          5.02        11.48 o
   5 -13   3         18.74         26.38        14.59 o
   6 -13   3         17.42         17.73        15.14 o
  -7 -12   3         17.73         47.28        24.75 o
  -6 -12   3         62.43         72.46        20.69 o
  -5 -12   3         14.46         23.00        23.27 o
  -4 -12   3         16.23          4.75        12.19 o
  -3 -12   3        186.85        199.97        19.37 o
  -2 -12   3       1038.26       1093.61        72.77 o
  -1 -12   3        611.22        676.12        63.53 o
   0 -12   3        157.51        145.31        13.29 o
   1 -12   3         46.85         48.65        10.18 o
   2 -12   3        517.10        537.65        36.73 o
   3 -12   3         53.45         54.63        10.58 o
   4 -12   3         78.21         97.44        13.19 o
   5 -12   3          0.31         -8.50        10.19 o
   6 -12   3          9.04         13.21        12.53 o
   7 -12   3         61.62         76.13        15.61 o
  -7 -11   3         13.41         48.76        25.12 o
  -6 -11   3         26.78         27.85        12.86 o
  -5 -11   3         72.31         70.95        11.98 o
  -4 -11   3        523.70        561.99        66.10 o
  -3 -11   3        682.78        681.04        34.08 o
  -2 -11   3         12.61         12.46         6.82 o
  -1 -11   3       1250.83       1267.58        57.98 o
   0 -11   3       1114.57       1109.75        51.19 o
   1 -11   3       1157.65       1260.57        81.63 o
   2 -11   3          0.40          4.00         8.08 o
   3 -11   3          6.24          5.73         8.36 o
   4 -11   3         83.26         78.70        13.11 o
   5 -11   3         30.84         18.35         9.91 o
   6 -11   3          2.25          7.59        10.56 o
   7 -11   3         12.44         18.93        13.05 o
   8 -11   3         35.09         47.28        22.53 o
  -8 -10   3          5.21         15.14        25.86 o
  -7 -10   3          1.17         13.57        12.14 o
  -6 -10   3          1.06          3.79        10.29 o
  -5 -10   3          1.14         -0.45         9.04 o
  -4 -10   3         31.86         28.06         9.65 o
  -3 -10   3        209.78        186.24        14.10 o
  -2 -10   3         26.79         18.62         5.78 o
  -1 -10   3       1267.13       1323.51        48.48 o
   0 -10   3        232.26        231.13        16.81 o
   1 -10   3          0.69          5.64         6.66 o
   2 -10   3         12.51         12.59         7.30 o
   3 -10   3          4.66          4.98         7.44 o
   4 -10   3        120.65        132.84        14.04 o
   5 -10   3         45.24         32.96        14.22 o
   6 -10   3        287.30        256.27        22.72 o
   7 -10   3        136.59        137.57        18.84 o
   8 -10   3          1.47         -0.81        14.04 o
  -8  -9   3          2.41         33.24        22.53 o
  -7  -9   3          0.30         -1.91        11.75 o
  -6  -9   3        217.70        219.09        17.03 o
  -5  -9   3         45.34         35.39         9.83 o
  -4  -9   3         87.08         98.83        11.10 o
  -3  -9   3        623.29        620.25        25.72 o
  -2  -9   3         52.62         69.57        10.91 o
  -1  -9   3        161.81        156.47         9.35 o
   0  -9   3        107.02        108.58         7.39 o
   1  -9   3         73.03         75.79         8.46 o
   2  -9   3        178.07        189.22        12.79 o
   3  -9   3         14.92         19.18         7.04 o
   4  -9   3        675.51        683.10        33.42 o
   5  -9   3          5.92          5.54         7.78 o
   6  -9   3          1.84          9.97         9.31 o
   7  -9   3         26.46         31.78        10.84 o
   8  -9   3         19.43          6.65        11.75 o
   9  -9   3          0.63         -1.85        22.53 o
  -9  -8   3         44.80         84.59        25.86 o
  -8  -8   3          5.83         24.08        14.76 o
  -7  -8   3         67.19         72.20        13.25 o
  -6  -8   3        110.08        110.08        12.62 o
  -5  -8   3        396.75        343.34        20.47 o
  -4  -8   3         11.55         15.53         7.82 o
  -3  -8   3        425.72        418.31        17.30 o
  -2  -8   3         10.70          8.05         4.77 o
  -1  -8   3        764.56        845.61        31.42 o
   0  -8   3        122.75        119.77         7.14 o
   1  -8   3        116.30        101.10         8.51 o
   2  -8   3          1.74         -1.56         5.35 o
   3  -8   3       1388.97       1486.67        70.00 o
   4  -8   3        285.04        294.70        24.19 o
   5  -8   3         57.83         41.79         8.22 o
   6  -8   3        111.50        102.97        11.34 o
   7  -8   3         13.94          8.94         9.27 o
   8  -8   3         39.16         39.15        12.01 o
   9  -8   3          0.56          5.63        14.19 o
  -9  -7   3         15.20         52.82        22.90 o
  -8  -7   3          1.09          4.33        12.73 o
  -7  -7   3        304.43        317.87        26.23 o
  -6  -7   3         84.99        107.32        27.52 o
  -5  -7   3         19.45         19.76         7.63 o
  -4  -7   3          1.01         -0.52         5.45 o
  -3  -7   3        384.44        419.82        17.82 o
  -2  -7   3        547.05        546.79        20.97 o
  -1  -7   3        102.86        105.70        11.65 o
   0  -7   3        981.03        942.63        34.47 o
   1  -7   3        279.25        271.30        17.81 o
   2  -7   3        909.64        908.94        41.27 o
   3  -7   3        205.06        166.86        10.96 o
   4  -7   3         96.24         95.62         9.01 o
   5  -7   3       1221.30       1212.33        55.11 o
   6  -7   3        160.65        173.79        13.84 o
   7  -7   3        137.15        143.93        13.81 o
   8  -7   3          6.38          5.15        10.93 o
   9  -7   3          0.36         -3.68        12.91 o
  -9  -6   3         90.01        114.14        24.75 o
  -8  -6   3          0.28          8.44        10.29 o
  -7  -6   3         10.47         -0.94         9.39 o
  -6  -6   3         84.63         71.33        21.05 o
  -5  -6   3        702.54        672.85        32.50 o
  -4  -6   3          1.97          0.81         4.03 o
  -3  -6   3        124.52        122.25         7.03 o
  -2  -6   3         47.64         25.09         3.88 o
  -1  -6   3        832.41        843.64        30.78 o
   0  -6   3       1280.42       1418.79        50.75 o
   1  -6   3        328.40        280.02        11.68 o
   2  -6   3       1272.48       1386.95        49.89 o
   3  -6   3         37.69         57.72        18.65 o
   4  -6   3        348.73        305.84        22.35 o
   5  -6   3        709.48        691.55        32.91 o
   6  -6   3         12.98          4.69         7.04 o
   7  -6   3          0.53          6.86         8.22 o
   8  -6   3         10.32          8.96        10.20 o
   9  -6   3        126.25        152.58        15.91 o
 -10  -5   3         52.39        140.36        29.18 o
  -9  -5   3         50.11         39.57        13.13 o
  -8  -5   3        171.60        193.19        42.83 o
  -7  -5   3         85.36         84.13        11.72 o
  -6  -5   3        508.35        519.03        40.08 o
  -5  -5   3        315.75        326.71        20.77 o
  -4  -5   3         92.34         84.53         8.28 o
  -3  -5   3        594.68        634.32        23.88 o
  -2  -5   3       2249.04       2364.94        83.74 o
  -1  -5   3        895.19        967.47        34.90 o
   0  -5   3       1615.72       1655.39        58.86 o
   1  -5   3       2165.28       2369.48        83.81 o
   2  -5   3       5423.41       6027.76       211.60 o
   3  -5   3        588.29        582.66        21.64 o
   4  -5   3       1361.17       1425.07        96.04 o
   5  -5   3        106.70        101.16         9.01 o
   6  -5   3         60.97         48.63         7.84 o
   7  -5   3        191.55        189.99        14.23 o
   8  -5   3        485.91        508.90        35.46 o
   9  -5   3        162.96        162.16        22.53 o
  10  -5   3         72.17         69.07        24.38 o
 -10  -4   3         26.99         57.99        24.38 o
  -9  -4   3         72.91        117.67        15.17 o
  -8  -4   3         24.39         28.05        10.12 o
  -7  -4   3          7.34          6.94         8.27 o
  -6  -4   3        549.97        569.03        29.16 o
  -5  -4   3        354.94        330.12        14.26 o
  -4  -4   3        112.27        127.76         9.48 o
  -3  -4   3       1653.87       1782.50        63.62 o
  -2  -4   3        617.87        673.89        24.59 o
  -1  -4   3       1942.55       1925.99        68.17 o
   0  -4   3        274.79        217.84         8.74 o
   1  -4   3          9.27          5.34         1.84 o
   2  -4   3       1109.07       1187.35        42.57 o
   3  -4   3        583.46        687.69        25.37 o
   4  -4   3         12.01         12.26         3.35 o
   5  -4   3        224.91        248.94        13.15 o
   6  -4   3         37.74         36.36         7.18 o
   7  -4   3        313.58        281.78        17.63 o
   8  -4   3          1.51          1.29         9.40 o
   9  -4   3         18.69         20.69        15.51 o
  10  -4   3        144.48        150.34        25.12 o
 -10  -3   3         84.99        100.47        27.33 o
  -9  -3   3         10.42          7.90        11.74 o
  -8  -3   3        220.24        206.92        16.43 o
  -7  -3   3         18.60         13.51         8.40 o
  -6  -3   3         86.06         93.67        10.06 o
  -5  -3   3         61.32         44.18         7.28 o
  -4  -3   3        171.13        165.31        16.93 o
  -3  -3   3        394.79        369.01        14.28 o
  -2  -3   3       1454.35       1429.79        50.83 o
  -1  -3   3         43.75         33.90         2.76 o
   0  -3   3        922.12        985.80        34.97 o
   1  -3   3       5507.40       5721.57       200.44 o
   2  -3   3        680.89        700.93        25.30 o
   3  -3   3          0.64         -2.33         2.33 o
   4  -3   3        143.01        131.58         8.08 o
   5  -3   3          0.11         -0.05         3.75 o
   6  -3   3        896.65        934.52        34.97 o
   7  -3   3        182.12        187.24        14.10 o
   8  -3   3          0.81          1.48        12.19 o
   9  -3   3         35.21         35.09        16.62 o
  10  -3   3         27.20         14.04        18.84 o
 -10  -2   3         21.65         28.68        20.13 o
  -9  -2   3         40.61         48.00        12.40 o
  -8  -2   3        108.61        116.95        13.05 o
  -7  -2   3         43.72         62.08        10.71 o
  -6  -2   3        143.04        119.32         8.20 o
  -5  -2   3       1633.38       1699.17        61.06 o
  -4  -2   3        965.54        950.13        34.62 o
  -3  -2   3         77.29         64.35         5.94 o
  -2  -2   3         24.07         27.39         2.59 o
  -1  -2   3       1058.95       1115.17        39.59 o
   0  -2   3          0.01         -0.76         1.19 o
   1  -2   3         57.69         44.65         2.81 o
   2  -2   3       1846.65       1907.86        67.39 o
   3  -2   3        789.13        851.48        30.78 o
   4  -2   3        498.39        540.89        22.93 o
   5  -2   3         83.45         90.62         9.52 o
   6  -2   3        166.62        141.00         9.90 o
   7  -2   3        502.28        509.26        22.48 o
   8  -2   3        396.85        377.84        31.03 o
   9  -2   3         69.88         52.45        16.99 o
  10  -2   3         12.22         -2.96        18.10 o
 -10  -1   3         14.54          8.50        19.95 o
  -9  -1   3         47.94         65.83        19.76 o
  -8  -1   3         10.88         12.16         9.42 o
  -7  -1   3         38.00         29.49         7.85 o
  -6  -1   3         88.71         83.19         6.94 o
  -5  -1   3        955.08       1022.19        38.80 o
  -4  -1   3        821.71        844.81        30.92 o
  -3  -1   3        800.31        817.98        29.64 o
  -2  -1   3      13957.60      14170.30       495.50 o
  -1  -1   3      17446.31      17379.58       607.23 o
   0  -1   3        619.27        522.58        19.05 o
   1  -1   3      16497.10      16235.39       567.28 o
   2  -1   3       1257.48       1348.55        47.84 o
   3  -1   3        800.79        785.42        28.29 o
   4  -1   3       2908.78       3131.65       110.59 o
   5  -1   3        493.78        485.73        19.05 o
   6  -1   3          0.04         -1.88         4.53 o
   7  -1   3         36.30         58.09        11.27 o
   8  -1   3          7.33          2.54         9.14 o
   9  -1   3         11.33          7.02        13.67 o
  10  -1   3         10.37          3.69        19.21 o
 -10   0   3          1.23         -1.48        17.73 o
  -9   0   3         36.87         30.08        16.62 o
  -8   0   3         83.03         66.12        10.82 o
  -7   0   3          0.76          4.75         5.91 o
  -6   0   3        870.45        884.32        33.20 o
  -5   0   3         41.27         39.85         6.19 o
  -4   0   3        369.73        395.38        15.42 o
  -3   0   3       4877.74       5245.29       184.02 o
  -2   0   3      14678.89      14953.75       522.37 o
  -1   0   3       7029.28       7612.95       266.06 o
   0   0   3       1003.05        983.09        35.97 o
   1   0   3       3279.52       3410.39       119.40 o
   2   0   3      11939.50      12287.37       429.61 o
   3   0   3       2383.48       2441.64        86.23 o
   4   0   3        271.10        283.19        20.18 o
   5   0   3         42.98         41.80         4.50 o
   6   0   3        186.67        169.06        15.25 o
   7   0   3         18.87         17.62         8.15 o
   8   0   3         56.62         69.02        14.41 o
   9   0   3         38.37          9.60        14.41 o
  10   0   3         24.78         29.55        21.05 o
 -10   1   3         12.31         16.25        20.32 o
  -9   1   3          3.02         -3.69        15.88 o
  -8   1   3         40.32         62.24        10.58 o
  -7   1   3         21.64         15.96         6.18 o
  -6   1   3         54.85         51.83         5.83 o
  -5   1   3        581.27        603.10        23.03 o
  -4   1   3        633.76        688.02        25.38 o
  -3   1   3         98.52         94.86         8.11 o
  -2   1   3       1957.47       1874.50        66.11 o
  -1   1   3       5624.58       5392.22       188.57 o
   0   1   3       6092.28       5805.46       203.00 o
   1   1   3      11929.14      12179.29       425.62 o
   2   1   3      32882.79      33948.09      1186.17 o
   3   1   3       1414.74       1496.73        53.24 o
   4   1   3         26.51         16.96         3.02 o
   5   1   3       3164.18       3438.67       121.68 o
   6   1   3          5.72         -3.00         6.47 o
   7   1   3          6.40         18.28        11.08 o
   8   1   3         83.90         67.07        20.69 o
   9   1   3         29.86         27.33        15.14 o
  10   1   3          3.34         -9.60        20.69 o
 -10   2   3         13.15         10.34        19.21 o
  -9   2   3        136.74        148.12        19.95 o
  -8   2   3        647.85        644.01        52.64 o
  -7   2   3       1402.02       1399.99        51.39 o
  -6   2   3         28.02         29.01         5.40 o
  -5   2   3         88.02         89.90         6.32 o
  -4   2   3        336.31        293.31        14.74 o
  -3   2   3        200.51        234.20         9.51 o
  -2   2   3       3555.81       3582.56       125.80 o
  -1   2   3        673.86        653.23        23.38 o
   0   2   3       3910.46       3856.54       135.26 o
   1   2   3       9434.42       9732.36       340.39 o
   2   2   3       2222.03       2160.75        93.51 o
   3   2   3        162.49        150.49         6.63 o
   4   2   3       6616.12       6945.23       243.80 o
   5   2   3        208.57        192.94         9.24 o
   6   2   3        534.36        538.44        26.76 o
   7   2   3        198.11        169.02        13.67 o
   8   2   3          1.75          5.92         9.85 o
   9   2   3          7.56          9.74        11.15 o
  10   2   3          4.57         20.93        14.74 o
 -10   3   3         59.61         43.59        18.84 o
  -9   3   3         71.43         66.20        12.14 o
  -8   3   3        355.55        349.26        39.52 o
  -7   3   3        533.07        509.20        25.96 o
  -6   3   3        478.23        513.78        20.61 o
  -5   3   3        466.97        429.31        16.98 o
  -4   3   3         11.05          3.64         3.02 o
  -3   3   3        452.69        460.73        17.41 o
  -2   3   3       4221.03       4327.93       151.75 o
  -1   3   3       5487.00       5692.90       199.38 o
   0   3   3       1362.43       1376.72        48.77 o
   1   3   3        150.33        113.88         5.09 o
   2   3   3        582.64        550.29        20.31 o
   3   3   3        845.58        778.65        35.13 o
   4   3   3        506.16        482.34        25.94 o
   5   3   3        136.35         87.08         8.61 o
   6   3   3          0.23         -2.84         6.83 o
   7   3   3          7.35          9.72         8.25 o
   8   3   3        197.60        239.83        32.32 o
   9   3   3         62.49         54.10        13.71 o
  10   3   3         70.93        115.30        17.25 o
 -10   4   3          6.01         12.19        18.47 o
  -9   4   3          0.07         -1.37        11.48 o
  -8   4   3         51.77         39.26        16.25 o
  -7   4   3         73.57         75.60         9.99 o
  -6   4   3        197.66        213.10        25.84 o
  -5   4   3        546.46        584.78        22.45 o
  -4   4   3        562.34        629.28        23.65 o
  -3   4   3       1050.58       1189.15        42.64 o
  -2   4   3         82.14         78.65         4.38 o
  -1   4   3        100.06         90.94         4.65 o
   0   4   3        464.12        480.84        17.70 o
   1   4   3        232.92        211.58         8.59 o
   2   4   3        228.79        221.82         9.04 o
   3   4   3         31.98         33.27         5.31 o
   4   4   3          3.02          4.63         4.94 o
   5   4   3        182.62        202.28        13.14 o
   6   4   3       1385.61       1403.85        89.39 o
   7   4   3        534.09        568.19        29.74 o
   8   4   3         94.64         71.01        11.94 o
   9   4   3          2.94          1.66        12.24 o
  10   4   3         43.86         67.39        20.13 o
 -10   5   3          0.33        -12.19        19.21 o
  -9   5   3         12.88         18.65        12.28 o
  -8   5   3        204.80        213.86        16.19 o
  -7   5   3        110.86        122.28        31.03 o
  -6   5   3       1258.62       1303.57        59.03 o
  -5   5   3         18.34         12.48         5.84 o
  -4   5   3        404.21        377.25        15.10 o
  -3   5   3         50.84         48.49         3.64 o
  -2   5   3       4921.46       5341.74       187.65 o
  -1   5   3       7795.77       8437.83       295.56 o
   0   5   3        949.41       1058.69        37.96 o
   1   5   3       2002.16       2114.58        74.92 o
   2   5   3        945.08        945.71        34.33 o
   3   5   3         42.38         42.05         3.59 o
   4   5   3       1472.06       1392.80        62.03 o
   5   5   3        137.77        133.37        12.74 o
   6   5   3        251.62        243.67        16.76 o
   7   5   3         43.78         40.13        10.53 o
   8   5   3         81.74         81.99        12.60 o
   9   5   3         15.52         42.30        13.31 o
  10   5   3         69.52         94.90        18.90 o
 -10   6   3          8.42          4.32        15.00 o
  -9   6   3          0.33          2.23        12.40 o
  -8   6   3         69.26         64.73        10.96 o
  -7   6   3         10.88          2.63         8.15 o
  -6   6   3        541.66        504.09        25.99 o
  -5   6   3        705.59        629.97        30.29 o
  -4   6   3        256.75        254.21        25.86 o
  -3   6   3         64.56         44.95         6.10 o
  -2   6   3        315.02        359.89        14.10 o
  -1   6   3          2.82          0.42         2.69 o
   0   6   3       1290.88       1418.50        50.75 o
   1   6   3        201.42        212.36        10.10 o
   2   6   3        102.95         92.72         8.36 o
   3   6   3        721.23        700.81        32.65 o
   4   6   3          4.96          4.84         6.47 o
   5   6   3        322.74        333.14        25.86 o
   6   6   3        312.05        335.85        34.35 o
   7   6   3        307.75        301.87        20.07 o
   8   6   3          0.17         11.52        10.99 o
   9   6   3         11.72         19.50        14.51 o
  10   6   3          6.84          6.28        22.16 o
  -9   7   3         34.61         49.23        14.02 o
  -8   7   3        116.81         93.68        13.03 o
  -7   7   3         52.14         47.31         9.66 o
  -6   7   3        110.98        106.90        11.34 o
  -5   7   3       1415.01       1349.08        61.12 o
  -4   7   3        220.60        219.83        13.70 o
  -3   7   3         26.36         21.92         5.87 o
  -2   7   3        286.20        282.46        19.61 o
  -1   7   3          0.04          0.30         3.09 o
   0   7   3        133.50        124.13        12.27 o
   1   7   3        286.85        260.22        11.29 o
   2   7   3        283.15        283.19        14.65 o
   3   7   3          4.19          2.40         6.01 o
   4   7   3         53.19         54.44        19.95 o
   5   7   3          2.71          4.04        10.53 o
   6   7   3         14.51         19.49         8.96 o
   7   7   3        158.02        135.92        13.93 o
   8   7   3          2.47        -10.66        11.31 o
   9   7   3          5.90         -5.91        15.26 o
  -9   8   3         19.65         33.17        14.30 o
  -8   8   3          0.02         -0.35        11.04 o
  -7   8   3         22.05         16.40         9.51 o
  -6   8   3         17.80          8.66         8.25 o
  -5   8   3         55.69         39.77         8.41 o
  -4   8   3       1970.54       2117.01        93.77 o
  -3   8   3       1401.17       1436.02        64.38 o
  -2   8   3         22.08         12.18         5.61 o
  -1   8   3          2.81          1.57         3.45 o
   0   8   3         42.28         44.28         7.04 o
   1   8   3        310.67        313.43        13.36 o
   2   8   3         23.79         20.55         4.77 o
   3   8   3        865.50        885.33        41.14 o
   4   8   3        296.30        290.39        17.74 o
   5   8   3          1.12         -3.03         8.22 o
   6   8   3         36.08         23.07         9.97 o
   7   8   3          1.03          5.89        10.29 o
   8   8   3         11.61          6.17        14.22 o
   9   8   3         17.86          7.03        15.83 o
  -9   9   3          7.32         16.91        15.70 o
  -8   9   3         87.88         80.91        14.78 o
  -7   9   3        224.56        201.46        23.25 o
  -6   9   3         58.11         54.65        10.78 o
  -5   9   3        969.10        962.35        45.44 o
  -4   9   3         69.60         65.26         9.62 o
  -3   9   3        210.39        212.56        19.76 o
  -2   9   3       1846.97       1948.27        86.19 o
  -1   9   3        951.65        909.60        41.92 o
   0   9   3        315.27        311.24        13.64 o
   1   9   3         46.95         49.28         6.00 o
   2   9   3        144.77        139.44         8.83 o
   3   9   3         31.31         35.25         8.22 o
   4   9   3        163.16        153.09        13.51 o
   5   9   3        310.80        330.71        20.55 o
   6   9   3         14.22         13.44        10.20 o
   7   9   3         15.61         19.73        11.61 o
   8   9   3          9.31         20.12        14.64 o
  -8  10   3         86.62         78.52        22.35 o
  -7  10   3        103.21         93.34        18.84 o
  -6  10   3          5.38          7.25         9.88 o
  -5  10   3         70.54         77.92        18.65 o
  -4  10   3        193.83        185.56        22.51 o
  -3  10   3        213.84        217.23        15.15 o
  -2  10   3         45.95         35.00         8.35 o
  -1  10   3       1398.62       1381.75        65.38 o
   0  10   3          1.27         -3.12         6.20 o
   1  10   3        703.39        747.30        28.86 o
   2  10   3        600.70        589.32        29.51 o
   3  10   3         86.83         88.26        10.93 o
   4  10   3          2.34         -2.32         8.75 o
   5  10   3          9.36         15.06        10.10 o
   6  10   3          0.58         -0.48        10.10 o
   7  10   3        106.28         84.43        14.73 o
   8  10   3         23.39         19.35        15.78 o
  -8  11   3         13.47         12.93        23.64 o
  -7  11   3         86.58         95.77        15.50 o
  -6  11   3          2.24          2.82        11.19 o
  -5  11   3        118.58        101.28        12.80 o
  -4  11   3         19.89         21.55         9.65 o
  -3  11   3        320.01        268.02        36.38 o
  -2  11   3        724.23        710.92        35.00 o
  -1  11   3         54.80         51.21         9.10 o
   0  11   3        612.92        594.39        29.62 o
   1  11   3       3030.12       3248.25       115.99 o
   2  11   3          1.40         -7.96         7.96 o
   3  11   3        939.67       1027.06        48.71 o
   4  11   3        505.34        569.86        30.93 o
   5  11   3          2.44          2.60        10.20 o
   6  11   3        135.05        126.21        16.44 o
   7  11   3        141.38        115.81        17.42 o
   8  11   3          0.03          6.65        21.42 o
  -7  12   3        199.65        241.68        51.88 o
  -6  12   3         74.75         80.68        19.02 o
  -5  12   3         11.02         11.82        11.36 o
  -4  12   3        236.39        234.38        30.29 o
  -3  12   3         49.21         55.96        11.10 o
  -2  12   3          1.17          6.80         9.53 o
  -1  12   3        259.38        266.20        18.56 o
   0  12   3          3.82          2.36         8.57 o
   1  12   3          0.61         10.71        12.93 o
   2  12   3         47.21         33.65        13.48 o
   3  12   3         91.17         66.25        14.04 o
   4  12   3         60.77         64.75        12.83 o
   5  12   3         13.84          0.99        12.50 o
   6  12   3        247.07        273.30        33.61 o
   7  12   3          1.53         -8.28        16.71 o
  -6  13   3          0.40         -4.45        14.62 o
  -5  13   3          2.33         16.18        12.39 o
  -4  13   3          0.50          6.48        12.79 o
  -3  13   3          2.59         -4.24        10.41 o
  -2  13   3        276.61        284.21        24.38 o
  -1  13   3         99.02         86.86        12.27 o
   0  13   3          0.80          2.84        10.44 o
   1  13   3        446.68        513.77        40.26 o
   2  13   3          3.81         -1.85        14.41 o
   3  13   3        213.24        217.22        19.20 o
   4  13   3          2.39         -2.48        12.39 o
   5  13   3        263.43        332.51        24.89 o
   6  13   3        119.54        114.85        18.14 o
  -5  14   3          1.82         -5.83        14.91 o
  -4  14   3         55.81         48.11        16.81 o
  -3  14   3         91.53         99.26        15.77 o
  -2  14   3          4.55          6.00        12.27 o
  -1  14   3         27.26         38.91        14.59 o
   0  14   3         46.52         17.73        17.36 o
   1  14   3         87.99         76.09        20.69 o
   2  14   3          0.09          8.13        15.88 o
   3  14   3          8.18        -11.08        19.58 o
   4  14   3         29.11         22.53        21.42 o
   5  14   3          0.88          1.23        16.17 o
  -4  15   3         13.49         13.33        15.72 o
  -3  15   3         16.42         17.96        14.71 o
  -2  15   3          5.28          5.33        13.29 o
  -1  15   3         46.70         58.80        15.65 o
   0  15   3        125.56        153.29        27.33 o
   1  15   3          0.39         -3.32        18.84 o
   2  15   3          0.11        -11.82        19.21 o
   3  15   3          7.10         -1.85        22.90 o
   4  15   3         15.06         -0.37        22.16 o
  -3  16   3         17.74         17.73        25.86 o
  -2  16   3          0.53         10.95        17.29 o
  -1  16   3         40.47         25.86        24.01 o
   0  16   3         24.75         34.35        24.01 o
   1  16   3        121.24        220.11        32.14 o
   2  16   3          1.44         -2.59        22.53 o
  -3 -16   4          4.75         11.08        28.81 o
  -2 -16   4         13.09         42.48        24.75 o
  -1 -16   4         54.83         71.66        28.07 o
   0 -16   4         42.01         45.06        28.44 o
   1 -16   4          2.98          0.02        15.91 o
   2 -16   4         21.44          5.00        17.21 o
  -4 -15   4         71.18         62.42        25.86 o
  -3 -15   4          0.53          9.60        22.90 o
  -2 -15   4         24.74         50.24        23.64 o
  -1 -15   4          1.15          7.39        19.21 o
   0 -15   4         28.89         16.38        14.30 o
   1 -15   4          3.70          7.23        14.30 o
   2 -15   4          4.43          3.33        14.60 o
   3 -15   4         21.41         20.89        15.30 o
   4 -15   4         70.87         73.14        16.72 o
  -5 -14   4         60.98        104.90        26.23 o
  -4 -14   4         13.99         24.01        19.21 o
  -3 -14   4         26.56         34.72        17.73 o
  -2 -14   4          0.96          4.43        19.21 o
  -1 -14   4         56.03         45.13        12.39 o
   0 -14   4         94.72         99.56        14.08 o
   1 -14   4         12.53         22.20        13.05 o
   2 -14   4         13.84          7.62        12.39 o
   3 -14   4         33.04         33.56        13.78 o
   4 -14   4         36.72         40.16        17.73 o
   5 -14   4          0.98         -0.48        14.36 o
  -6 -13   4          2.92         32.51        23.27 o
  -5 -13   4        102.40        133.54        17.86 o
  -4 -13   4        389.42        415.56        50.05 o
  -3 -13   4         10.83         14.04        15.51 o
  -2 -13   4         76.26         70.92        17.36 o
  -1 -13   4         37.70         25.46        11.36 o
   0 -13   4          0.03         -4.65         9.62 o
   1 -13   4         13.92         22.63        11.18 o
   2 -13   4         24.75         29.00        10.71 o
   3 -13   4          3.88         11.00        11.31 o
   4 -13   4          3.41         -0.52        11.10 o
   5 -13   4         66.10         64.23        14.08 o
   6 -13   4         21.31         33.07        14.60 o
  -7 -12   4          0.87         32.51        28.07 o
  -6 -12   4          1.78         43.59        21.42 o
  -5 -12   4        233.23        249.19        19.85 o
  -4 -12   4         96.03         81.56        12.93 o
  -3 -12   4        159.76        190.96        16.32 o
  -2 -12   4        222.70        243.20        18.28 o
  -1 -12   4          1.32          4.65        11.45 o
   0 -12   4          1.99         -3.56         9.10 o
   1 -12   4         75.00         66.60        10.84 o
   2 -12   4         25.54         22.16         9.40 o
   3 -12   4        417.70        431.71        24.80 o
   4 -12   4          5.86          7.18         9.91 o
   5 -12   4          2.12          1.89        10.67 o
   6 -12   4          0.37          3.52        11.88 o
   7 -12   4          2.64         -5.85        13.93 o
  -7 -11   4          2.83         23.64        22.53 o
  -6 -11   4          4.81         -1.25        12.13 o
  -5 -11   4          0.01          7.94        10.71 o
  -4 -11   4         63.23         75.77        12.13 o
  -3 -11   4         25.54         25.06         9.36 o
  -2 -11   4        372.34        401.76        18.05 o
  -1 -11   4        217.49        213.40        15.14 o
   0 -11   4        142.48        172.31        22.51 o
   1 -11   4         18.83         13.33         8.46 o
   2 -11   4         43.78         36.46         9.39 o
   3 -11   4       1118.49       1052.04        49.62 o
   4 -11   4          5.66          3.50         9.13 o
   5 -11   4         19.06          2.73         9.36 o
   6 -11   4          4.16         -0.40        11.10 o
   7 -11   4          0.36          6.12        12.91 o
   8 -11   4         33.26         33.98        22.53 o
  -8 -10   4          0.08         27.70        25.86 o
  -7 -10   4         63.61         67.23        21.79 o
  -6 -10   4        390.35        366.02        34.72 o
  -5 -10   4         84.19         92.07        17.91 o
  -4 -10   4        117.13        121.52        24.38 o
  -3 -10   4         91.65        105.21        19.66 o
  -2 -10   4          2.45         -1.51         5.96 o
  -1 -10   4        147.96        163.32         9.98 o
   0 -10   4         71.57         77.30         9.27 o
   1 -10   4       3991.84       4236.91       184.24 o
   2 -10   4         29.77         54.43         8.72 o
   3 -10   4        282.40        313.21        18.67 o
   4 -10   4        151.39        183.59        14.63 o
   5 -10   4         30.79         13.91         8.87 o
   6 -10   4        161.84        156.22        14.45 o
   7 -10   4         28.11         16.72        11.25 o
   8 -10   4         21.76         37.31        18.10 o
  -8  -9   4         23.53         52.82        23.64 o
  -7  -9   4         15.57         29.55        18.84 o
  -6  -9   4          3.11         10.17         9.57 o
  -5  -9   4          2.26          2.79         8.87 o
  -4  -9   4         55.14         63.51         9.65 o
  -3  -9   4        206.41        215.12        15.33 o
  -2  -9   4        106.61         93.32         7.60 o
  -1  -9   4          0.59         -1.68         4.37 o
   0  -9   4         77.24         91.04         6.68 o
   1  -9   4          0.07         -4.99         5.75 o
   2  -9   4          9.46          8.79         6.51 o
   3  -9   4        134.17        126.83        11.19 o
   4  -9   4         94.93         92.08        13.85 o
   5  -9   4        600.65        609.24        30.82 o
   6  -9   4          8.16          5.70         8.49 o
   7  -9   4         51.86         35.87        11.48 o
   8  -9   4         19.88         24.35        13.20 o
   9  -9   4          3.17          4.43        21.42 o
  -9  -8   4         19.17         32.87        24.01 o
  -8  -8   4        184.85        172.87        26.23 o
  -7  -8   4        134.98        136.30        24.01 o
  -6  -8   4        163.52        154.10        14.41 o
  -5  -8   4        294.06        283.27        18.72 o
  -4  -8   4          0.02         -3.64         4.89 o
  -3  -8   4        210.07        197.69        10.21 o
  -2  -8   4        302.03        308.03        13.43 o
  -1  -8   4        150.62        188.35         9.66 o
   0  -8   4        148.37        173.15        12.25 o
   1  -8   4          7.50          3.55         3.37 o
   2  -8   4        244.26        270.91        34.35 o
   3  -8   4          0.01          0.12         5.61 o
   4  -8   4        168.21        175.58        16.05 o
   5  -8   4        136.49        148.98        12.50 o
   6  -8   4         23.60         10.71        10.34 o
   7  -8   4        673.13        648.04        33.17 o
   8  -8   4         39.15         43.75        12.62 o
   9  -8   4         24.45         13.78        13.31 o
  -9  -7   4         13.91         25.49        21.42 o
  -8  -7   4          4.49         13.30        17.36 o
  -7  -7   4        508.93        548.39        29.46 o
  -6  -7   4       1373.23       1435.84        65.54 o
  -5  -7   4        539.84        573.72        28.56 o
  -4  -7   4         61.27         50.35         9.87 o
  -3  -7   4        166.92        161.15         9.11 o
  -2  -7   4        982.14        949.39        34.90 o
  -1  -7   4       2457.21       2757.35        97.74 o
   0  -7   4         49.08         45.75         4.27 o
   1  -7   4         72.52         66.30         5.79 o
   2  -7   4       1539.67       1642.48       113.75 o
   3  -7   4        283.30        307.33        16.57 o
   4  -7   4        143.09        124.05        10.18 o
   5  -7   4        204.76        200.09        21.22 o
   6  -7   4        940.80        865.64        41.27 o
   7  -7   4        258.00        239.32        16.98 o
   8  -7   4        103.43         94.75        13.67 o
   9  -7   4         83.35         83.22        15.02 o
  -9  -6   4         10.81         51.71        21.42 o
  -8  -6   4         24.36         27.75        11.15 o
  -7  -6   4          9.17         16.95        14.96 o
  -6  -6   4         20.35         22.44         7.81 o
  -5  -6   4         30.78         27.37         5.66 o
  -4  -6   4       1332.68       1391.01        50.61 o
  -3  -6   4        143.78        149.67         8.23 o
  -2  -6   4        495.58        617.59        38.60 o
  -1  -6   4         71.38         68.00         6.35 o
   0  -6   4        622.44        586.78        21.89 o
   1  -6   4       1667.12       2037.05        72.43 o
   2  -6   4          0.10         -1.16         2.39 o
   3  -6   4          6.65          8.37         4.83 o
   4  -6   4        337.43        345.89        18.15 o
   5  -6   4          6.21          4.88         5.99 o
   6  -6   4         73.45         83.14         9.66 o
   7  -6   4          6.11          3.32         8.36 o
   8  -6   4        181.84        201.86        16.45 o
   9  -6   4          1.40          1.85        16.62 o
 -10  -5   4        170.23        208.66        32.14 o
  -9  -5   4          1.10         22.53        21.79 o
  -8  -5   4          0.02          9.76        10.96 o
  -7  -5   4         11.44         14.79         9.01 o
  -6  -5   4         72.68         84.16         9.58 o
  -5  -5   4        247.49        229.16        14.32 o
  -4  -5   4        106.12        122.23         7.39 o
  -3  -5   4         49.63         54.61         5.99 o
  -2  -5   4         94.58        103.88         9.99 o
  -1  -5   4         56.97         58.67         4.25 o
   0  -5   4        522.36        589.54        21.68 o
   1  -5   4        595.54        667.14        24.52 o
   2  -5   4        157.41        140.85        10.04 o
   3  -5   4        319.13        330.31        16.60 o
   4  -5   4         18.25         24.80         4.01 o
   5  -5   4        473.50        492.81        24.29 o
   6  -5   4         32.67         37.22         8.13 o
   7  -5   4        177.98        167.34        20.48 o
   8  -5   4         38.34         19.71         9.99 o
   9  -5   4          4.83         -2.59        17.36 o
  10  -5   4        149.68        186.50        27.70 o
 -10  -4   4         79.49        116.72        26.23 o
  -9  -4   4         88.40        111.92        22.16 o
  -8  -4   4          4.18         13.69        10.56 o
  -7  -4   4          5.31          6.71         8.46 o
  -6  -4   4         35.73         36.39         9.19 o
  -5  -4   4        149.53        153.87         8.70 o
  -4  -4   4        347.22        363.49        14.77 o
  -3  -4   4          1.33          4.76         3.07 o
  -2  -4   4       4257.36       4470.53       157.15 o
  -1  -4   4         82.10         90.03         5.16 o
   0  -4   4         97.85        102.09         7.09 o
   1  -4   4        116.81        129.82         5.91 o
   2  -4   4         12.64         23.96         2.71 o
   3  -4   4       1196.40       1182.47        42.43 o
   4  -4   4        574.06        548.86        28.63 o
   5  -4   4         13.89          9.71         4.13 o
   6  -4   4        165.09        158.78        11.74 o
   7  -4   4         31.90         26.96        12.56 o
   8  -4   4         55.34         47.60        10.03 o
   9  -4   4         21.23         11.08        15.14 o
  10  -4   4         36.07         50.97        22.90 o
 -10  -3   4        125.32        161.42        28.81 o
  -9  -3   4          6.98          9.02        11.18 o
  -8  -3   4        176.88        154.73        37.29 o
  -7  -3   4        103.49        119.89        18.47 o
  -6  -3   4        739.89        748.21        28.69 o
  -5  -3   4         39.82         31.28         4.87 o
  -4  -3   4         75.34         62.02         4.97 o
  -3  -3   4       1230.18       1323.83        47.48 o
  -2  -3   4       1728.35       1829.60        64.83 o
  -1  -3   4          0.00         -1.04         1.74 o
   0  -3   4       3236.67       3221.66       113.08 o
   1  -3   4        706.55        723.69        26.02 o
   2  -3   4       1760.55       1663.96        59.00 o
   3  -3   4        706.89        667.38        24.45 o
   4  -3   4         38.14         35.51         4.80 o
   5  -3   4        167.97        174.06         8.95 o
   6  -3   4       1770.37       1809.52        65.19 o
   7  -3   4        807.34        842.51        39.83 o
   8  -3   4        565.18        648.55        46.91 o
   9  -3   4         24.18         32.51        15.51 o
  10  -3   4         57.42         69.44        21.79 o
 -10  -2   4        105.89        161.42        26.60 o
  -9  -2   4        127.31        170.66        15.57 o
  -8  -2   4          0.00          8.98        10.03 o
  -7  -2   4        224.63        227.96        13.13 o
  -6  -2   4          1.62          1.34         4.87 o
  -5  -2   4        156.87        134.57         8.85 o
  -4  -2   4       2543.77       2611.95        92.62 o
  -3  -2   4        454.34        424.21        16.06 o
  -2  -2   4       3293.44       3488.22       122.60 o
  -1  -2   4       1615.12       1617.73        57.22 o
   0  -2   4        104.56         79.40         3.74 o
   1  -2   4        189.32        203.86         7.88 o
   2  -2   4        102.35        109.15         5.04 o
   3  -2   4       3374.91       3583.61       126.01 o
   4  -2   4        360.82        338.16        13.46 o
   5  -2   4        229.27        203.06        13.04 o
   6  -2   4         46.92         49.41         8.81 o
   7  -2   4        172.26        177.73        10.73 o
   8  -2   4         89.49         99.73        16.25 o
   9  -2   4        156.81        162.53        22.16 o
  10  -2   4         11.38          8.13        19.95 o
  -9  -1   4         22.52         16.04        11.36 o
  -8  -1   4         80.97         97.68        29.55 o
  -7  -1   4         83.31         88.13        12.68 o
  -6  -1   4        573.93        621.05        24.30 o
  -5  -1   4         88.44         68.81         6.47 o
  -4  -1   4        683.06        636.96        23.81 o
  -3  -1   4       1315.78       1422.61        50.75 o
  -2  -1   4        320.54        368.91        13.78 o
  -1  -1   4        970.46        915.92        32.48 o
   0  -1   4        364.00        338.04        12.58 o
   1  -1   4       5120.20       5008.25       175.28 o
   2  -1   4       2466.72       2450.52        86.23 o
   3  -1   4       1962.92       1978.71        70.09 o
   4  -1   4         15.33          7.89         3.12 o
   5  -1   4        219.11        208.23        13.67 o
   6  -1   4         70.34         64.23         6.13 o
   7  -1   4        515.20        489.62        25.73 o
   8  -1   4          3.58          6.25         9.31 o
   9  -1   4          0.98          1.85        14.04 o
  10  -1   4         35.21         23.64        21.79 o
  -9   0   4         13.69         17.38        10.99 o
  -8   0   4        143.93        155.69        20.13 o
  -7   0   4         36.77         34.41         8.46 o
  -6   0   4        505.73        504.03        20.26 o
  -5   0   4       2334.99       2408.39        85.73 o
  -4   0   4        346.81        309.81        12.57 o
  -3   0   4         72.83         78.87         4.60 o
  -2   0   4        447.46        455.50        16.77 o
  -1   0   4      23598.68      23996.20       837.96 o
   0   0   4      12519.74      12976.05       453.06 o
   1   0   4      16158.57      17103.19       597.49 o
   2   0   4      11364.40      11917.64       416.81 o
   3   0   4       1861.27       1975.09        69.81 o
   4   0   4        438.38        406.75        18.08 o
   5   0   4        226.59        195.98        19.46 o
   6   0   4         14.48         10.72         4.86 o
   7   0   4         53.81         67.63         9.83 o
   8   0   4         33.92         43.36        17.73 o
  10   0   4         25.52         14.04        17.73 o
  -9   1   4         77.97         81.26        18.84 o
  -8   1   4         84.17         95.12         9.49 o
  -7   1   4         10.70          4.50         5.54 o
  -6   1   4        102.41        122.81         8.31 o
  -5   1   4          0.43          1.91         3.69 o
  -4   1   4        142.38        119.86        12.67 o
  -3   1   4        727.95        710.98        25.87 o
  -2   1   4       2291.61       2324.67        81.89 o
  -1   1   4         32.04         28.44         2.70 o
   0   1   4       9719.55       9487.85       331.93 o
   1   1   4        101.33         81.38         3.74 o
   2   1   4        215.30        232.13        12.58 o
   3   1   4       5676.78       6530.28       228.88 o
   4   1   4          3.70          2.84         2.76 o
   5   1   4          0.94          8.68         3.64 o
   6   1   4        470.45        445.75        22.85 o
   7   1   4        102.54        101.14        16.99 o
   8   1   4         79.29         67.07        11.61 o
   9   1   4          6.27         10.96        11.63 o
  10   1   4         51.30         35.46        18.84 o
 -10   2   4         33.69         24.38        16.99 o
  -9   2   4          2.89         12.19        15.51 o
  -8   2   4          1.03          5.96         9.20 o
  -7   2   4         47.27         40.40         6.88 o
  -6   2   4        155.79        143.20         8.88 o
  -5   2   4         22.29         19.44         4.15 o
  -4   2   4        841.64        891.96        32.48 o
  -3   2   4       2713.33       2885.70       101.87 o
  -2   2   4        155.29        175.17         7.31 o
  -1   2   4          4.19         12.06         2.32 o
   0   2   4       1076.58       1011.40        35.90 o
   1   2   4       6292.58       6427.96       225.04 o
   2   2   4      11780.71      12538.25       537.21 o
   3   2   4        583.62        614.81        22.79 o
   4   2   4       4306.71       4365.64       153.66 o
   5   2   4        309.72        310.98        18.28 o
   6   2   4        132.51        141.56        11.72 o
   7   2   4         15.25         -2.22         9.79 o
   8   2   4          1.77         -6.77        12.74 o
   9   2   4         50.90         59.67        19.02 o
  10   2   4         60.09         60.80        16.32 o
 -10   3   4        271.96        340.53        33.61 o
  -9   3   4         14.90         19.84        11.01 o
  -8   3   4         20.19         25.77         8.83 o
  -7   3   4        199.93        199.86        21.96 o
  -6   3   4        135.63        145.42         9.34 o
  -5   3   4         48.58         67.83        11.90 o
  -4   3   4        195.64        210.90         9.43 o
  -3   3   4        505.75        462.14        17.48 o
  -2   3   4        898.23        939.36        33.76 o
  -1   3   4        266.94        250.68         9.59 o
   0   3   4        845.01        831.50        29.86 o
   1   3   4        168.14        162.15         6.74 o
   2   3   4        275.99        285.02        13.97 o
   3   3   4        712.13        621.08        28.60 o
   4   3   4         39.67         26.24         5.41 o
   5   3   4        407.88        380.73        24.93 o
   6   3   4        585.03        620.99        30.82 o
   7   3   4        326.93        339.79        28.07 o
   8   3   4        117.33        130.21        14.25 o
   9   3   4         13.94         -4.64        12.27 o
  10   3   4         18.90         20.93        15.04 o
 -10   4   4          0.56         21.42        20.69 o
  -9   4   4         79.48         80.07        13.05 o
  -8   4   4          6.01          6.86         9.32 o
  -7   4   4          3.91          4.25         7.70 o
  -6   4   4        336.58        343.86        18.90 o
  -5   4   4         33.43         43.21         7.32 o
  -4   4   4        410.39        461.96        17.89 o
  -3   4   4       1175.51       1178.82        42.29 o
  -2   4   4       2616.15       2649.05        93.55 o
  -1   4   4       1572.77       1571.06        55.80 o
   0   4   4         62.35         57.61         3.75 o
   1   4   4          3.78          7.81         2.37 o
   2   4   4       2281.12       2399.59        84.87 o
   3   4   4        794.89        822.94        37.35 o
   4   4   4       1168.77       1209.20        54.06 o
   5   4   4         42.36         47.31         7.41 o
   6   4   4         13.90          9.10         7.36 o
   7   4   4         35.87         17.28        14.04 o
   8   4   4          1.48         -1.66         9.76 o
   9   4   4        309.47        341.65        24.22 o
  10   4   4          4.54         19.34        16.77 o
 -10   5   4         18.67         26.60        19.21 o
  -9   5   4         43.40         51.18        13.58 o
  -8   5   4         32.91         30.12        10.15 o
  -7   5   4          3.70          3.18         8.25 o
  -6   5   4          6.87         13.87         6.92 o
  -5   5   4        478.75        484.44        24.15 o
  -4   5   4        332.84        329.57        13.51 o
  -3   5   4         29.22         40.87         9.89 o
  -2   5   4       2597.35       2877.47       101.72 o
  -1   5   4         89.06        129.63         6.19 o
   0   5   4        232.51        254.97        10.45 o
   1   5   4         75.17         74.92         8.86 o
   2   5   4        172.81        197.68        11.95 o
   3   5   4        169.41        166.21         7.57 o
   4   5   4        108.07        111.94        19.76 o
   5   5   4        239.43        235.42        16.62 o
   6   5   4        184.96        179.01        32.86 o
   7   5   4          2.66         12.92         9.05 o
   8   5   4        183.44        166.35        21.96 o
   9   5   4          0.03          1.46        12.57 o
  10   5   4        115.50        154.20        23.09 o
 -10   6   4          1.44        -13.24        14.36 o
  -9   6   4         55.88         78.75        13.67 o
  -8   6   4        722.81        752.54        71.84 o
  -7   6   4        156.07        167.35        14.09 o
  -6   6   4        134.12        103.47        10.67 o
  -5   6   4        196.72        173.49        12.50 o
  -4   6   4        237.96        212.76        13.03 o
  -3   6   4        400.37        358.05        14.29 o
  -2   6   4        305.13        318.35        12.81 o
  -1   6   4       6171.45       7042.85       247.15 o
   0   6   4        555.97        602.96        22.53 o
   1   6   4        344.27        395.23        19.20 o
   2   6   4        339.89        366.05        14.61 o
   3   6   4        235.89        257.23        14.86 o
   4   6   4         32.83         47.91        14.22 o
   5   6   4         58.32         56.34         9.13 o
   6   6   4        335.67        353.12        21.56 o
   7   6   4          8.92          7.44        10.18 o
   8   6   4          1.07         -1.45        10.72 o
   9   6   4          7.72          3.18        13.46 o
  -9   7   4        115.29        109.24        19.58 o
  -8   7   4          1.73          7.95        10.84 o
  -7   7   4        183.60        182.57        14.88 o
  -6   7   4       1016.96       1034.08        48.18 o
  -5   7   4       1244.92       1236.71        56.15 o
  -4   7   4         63.43         71.25         8.61 o
  -3   7   4        357.65        336.95        33.24 o
  -2   7   4       1135.48       1150.93        41.93 o
  -1   7   4        164.12        160.09         8.03 o
   0   7   4        174.82        190.83        12.58 o
   1   7   4        348.18        361.80        24.78 o
   2   7   4        471.76        489.41        33.09 o
   3   7   4        852.60        855.74        39.70 o
   4   7   4        163.27        130.75        11.34 o
   5   7   4       1230.78       1225.16       109.87 o
   6   7   4       1183.39       1314.83        86.80 o
   7   7   4        520.76        618.26        47.65 o
   8   7   4          8.03         10.07        11.46 o
   9   7   4         58.97         22.74        15.69 o
  -9   8   4          1.97         11.30        13.55 o
  -8   8   4         12.06         12.99        11.74 o
  -7   8   4        200.06        235.61        28.26 o
  -6   8   4        777.55        766.03        39.34 o
  -5   8   4        333.83        321.90        18.92 o
  -4   8   4         77.11         73.10        19.76 o
  -3   8   4         53.65         56.84         7.82 o
  -2   8   4       1345.91       1421.33        63.21 o
  -1   8   4        294.64        293.31        12.75 o
   0   8   4        500.42        499.10        25.62 o
   1   8   4        317.66        322.01        21.60 o
   2   8   4          4.57          8.53         4.17 o
   3   8   4        124.37        139.07        23.09 o
   4   8   4         18.09         25.08         7.98 o
   5   8   4         55.09         49.80        12.37 o
   6   8   4         60.65         57.63        10.62 o
   7   8   4         80.66         67.86        12.95 o
   8   8   4        208.32        237.18        40.63 o
   9   8   4         18.04          7.56        15.57 o
  -9   9   4         11.76         -2.70        15.40 o
  -8   9   4         21.66         10.76        12.27 o
  -7   9   4        297.60        268.88        21.05 o
  -6   9   4         83.02         81.29        11.41 o
  -5   9   4        268.66        266.75        17.62 o
  -4   9   4        697.69        680.69        33.30 o
  -3   9   4        116.49        110.17        10.44 o
  -2   9   4        592.43        596.94        29.12 o
  -1   9   4       1207.74       1220.56        55.24 o
   0   9   4        431.36        432.82        17.90 o
   1   9   4        196.38        191.34        10.14 o
   2   9   4        364.89        387.50        28.26 o
   3   9   4        785.69        792.62        45.99 o
   4   9   4          7.79         -0.42         8.08 o
   5   9   4          2.78          5.26         8.78 o
   6   9   4          0.63         -3.60        10.02 o
   7   9   4          9.65         13.58        11.54 o
   8   9   4        171.82        155.23        18.51 o
  -8  10   4          4.23         -1.88        13.43 o
  -7  10   4        118.94        100.18        14.49 o
  -6  10   4          8.13          8.67         9.79 o
  -5  10   4         87.18         90.88        11.62 o
  -4  10   4        364.60        307.24        25.49 o
  -3  10   4        892.18        922.02        43.36 o
  -2  10   4         53.92         46.65         8.61 o
  -1  10   4       1921.12       1908.58        93.82 o
   0  10   4          0.03          0.48         6.92 o
   1  10   4        130.84        133.87         9.15 o
   2  10   4        402.54        403.63        22.20 o
   3  10   4        987.45       1078.10        70.92 o
   4  10   4        240.82        188.68        25.28 o
   5  10   4          4.15          8.53         9.57 o
   6  10   4         48.78         19.39        11.45 o
   7  10   4          3.02         10.41        12.77 o
   8  10   4        126.10        145.32        32.14 o
  -8  11   4          0.59          7.02        21.05 o
  -7  11   4         45.98         79.49        24.75 o
  -6  11   4        106.69         86.56        13.19 o
  -5  11   4         36.67         34.76        10.44 o
  -4  11   4          7.29         17.20         9.53 o
  -3  11   4          1.96         -0.55         9.13 o
  -2  11   4          2.67          2.77         8.49 o
  -1  11   4         28.00         32.30         8.68 o
   0  11   4        377.22        371.01        20.88 o
   1  11   4       2079.58       2142.29        77.84 o
   2  11   4        519.61        501.09        26.77 o
   3  11   4          0.81          4.72         9.31 o
   4  11   4          0.00         -2.61         9.51 o
   5  11   4         61.16         67.80        12.60 o
   6  11   4         12.06         -2.75        12.14 o
   7  11   4         45.35         21.70        14.55 o
  -7  12   4        139.09        155.80        19.20 o
  -6  12   4          3.05          6.00        12.40 o
  -5  12   4         63.62         95.66        13.71 o
  -4  12   4         51.17         41.73        11.34 o
  -3  12   4        287.84        274.07        26.60 o
  -2  12   4         49.58         30.02         9.88 o
  -1  12   4         42.95         40.48         9.62 o
   0  12   4         37.48         68.13        20.50 o
   1  12   4        111.82         76.09        16.25 o
   2  12   4         14.42         16.10         9.77 o
   3  12   4         25.34         20.36        12.93 o
   4  12   4         30.84         29.97        18.10 o
   5  12   4        231.47        214.69        18.78 o
   6  12   4         99.10         78.96        16.99 o
   7  12   4          0.51         13.91        17.84 o
  -6  13   4         25.90         48.94        16.20 o
  -5  13   4          0.17          3.58        12.67 o
  -4  13   4         18.08         20.10        12.01 o
  -3  13   4          1.79          2.65        12.09 o
  -2  13   4         40.64         30.61        10.96 o
  -1  13   4        105.21        114.05        13.31 o
   0  13   4        338.27        377.18        27.15 o
   1  13   4        244.88        272.19        28.07 o
   2  13   4         10.45          2.96        14.04 o
   3  13   4         92.85        113.83        25.86 o
   4  13   4        251.10        224.46        19.39 o
   5  13   4         83.17        116.30        16.81 o
   6  13   4         20.03         32.80        18.01 o
  -5  14   4         36.74         58.70        16.88 o
  -4  14   4         10.92          7.50        14.02 o
  -3  14   4          6.45          1.46        12.91 o
  -2  14   4         23.56         21.07        12.24 o
  -1  14   4          1.39         -2.05        12.50 o
   0  14   4          2.32          3.32        16.62 o
   1  14   4          8.33         16.99        16.99 o
   2  14   4        136.69        123.00        22.16 o
   3  14   4        106.30         96.04        22.90 o
   4  14   4         12.23         15.51        22.16 o
   5  14   4        155.93        196.80        25.10 o
  -4  15   4          1.98          7.36        15.87 o
  -3  15   4          0.65         -1.58        15.40 o
  -2  15   4         10.41          6.61        13.93 o
  -1  15   4         39.44         57.99        21.05 o
   0  15   4         10.67         14.78        19.95 o
   1  15   4          8.49         25.86        22.16 o
   2  15   4         29.71          8.13        22.53 o
   3  15   4         99.11         88.65        24.01 o
   4  15   4          5.36         -1.48        22.53 o
  -2  16   4        325.88        393.35        40.63 o
  -1  16   4         25.27         51.34        24.75 o
   0  16   4          2.59          0.00        25.49 o
   1  16   4         17.12         22.16        23.64 o
  -2 -16   5          4.51         20.69        24.01 o
  -1 -16   5         32.02         26.23        24.01 o
   0 -16   5          6.89         15.39        16.69 o
   1 -16   5          1.60          1.52        17.09 o
   2 -16   5         22.72         27.58        16.83 o
  -3 -15   5          0.11         24.38        23.64 o
  -2 -15   5         37.92         26.96        23.27 o
  -1 -15   5          0.09          5.54        21.79 o
   0 -15   5          1.87         -0.10        14.25 o
   1 -15   5          5.67         -4.92        14.76 o
   2 -15   5         15.85         19.50        14.34 o
   3 -15   5         19.55         14.12        14.36 o
   4 -15   5         78.88        122.40        18.54 o
  -5 -14   5          0.95         21.05        22.90 o
  -3 -14   5          1.47         -4.06        17.36 o
  -2 -14   5         40.59         63.53        19.21 o
  -1 -14   5        126.70        141.50        16.57 o
   0 -14   5         21.15          8.53        12.14 o
   1 -14   5          9.62         20.24        12.57 o
   2 -14   5          0.58          0.64        12.01 o
   3 -14   5         88.03         74.26        14.37 o
   4 -14   5         47.26         42.85        13.97 o
   5 -14   5          0.24         -5.36        14.10 o
  -6 -13   5         27.53         75.35        24.75 o
  -5 -13   5          3.42         23.64        19.21 o
  -4 -13   5          3.37          3.51        12.54 o
  -3 -13   5         77.75        102.32        19.21 o
  -2 -13   5          2.87          0.00        14.78 o
  -1 -13   5        102.46        117.18        14.23 o
   0 -13   5         44.46         36.29        11.10 o
   1 -13   5          2.10         -1.52        10.72 o
   2 -13   5        466.77        558.09        30.43 o
   3 -13   5         88.07         80.32        15.51 o
   4 -13   5          8.66          7.74        11.48 o
   5 -13   5        121.71        140.30        16.69 o
   6 -13   5          3.41         -1.03        14.10 o
  -7 -12   5          5.57         16.62        26.60 o
  -6 -12   5         39.15         34.72        20.69 o
  -5 -12   5          1.67          9.23        16.62 o
  -4 -12   5         53.25         38.71        18.47 o
  -3 -12   5        294.71        328.66        22.06 o
  -2 -12   5         25.89         27.15         9.66 o
  -1 -12   5        163.90        184.14        15.54 o
   0 -12   5         36.08         35.47         9.79 o
   1 -12   5        638.21        659.01        43.03 o
   2 -12   5         81.95         66.84        17.73 o
   3 -12   5          2.96          2.59         9.14 o
   4 -12   5          1.10          5.60        11.45 o
   5 -12   5          2.29          1.14        10.78 o
   6 -12   5         28.69         31.10        12.88 o
   7 -12   5         62.17         57.26        15.35 o
  -7 -11   5         34.50         74.98        24.38 o
  -6 -11   5          5.72         25.86        18.47 o
  -5 -11   5          4.81          3.72        10.56 o
  -4 -11   5          0.09         -2.86         9.76 o
  -3 -11   5         59.33         58.27        10.41 o
  -2 -11   5         15.25         29.89         7.11 o
  -1 -11   5         13.49          8.87         8.46 o
   0 -11   5         96.27        120.23        20.69 o
   1 -11   5        159.88        173.01        25.10 o
   2 -11   5        701.04        716.29        36.94 o
   3 -11   5       1748.82       1714.85       130.37 o
   4 -11   5        198.66        189.38        15.40 o
   5 -11   5          0.88         -0.06         9.47 o
   6 -11   5         54.02         84.06        16.25 o
   7 -11   5          6.86          9.89        12.39 o
   8 -11   5          0.05          9.97        24.38 o
  -8 -10   5          3.27         32.14        24.38 o
  -7 -10   5         55.08         86.43        22.90 o
  -6 -10   5         60.91         80.15        21.42 o
  -5 -10   5         78.19         50.42        10.96 o
  -4 -10   5          1.71          0.07         8.61 o
  -3 -10   5        610.66        611.27        60.74 o
  -2 -10   5          0.00          0.26         5.89 o
  -1 -10   5        678.22        748.45        29.00 o
   0 -10   5        165.27        169.91        12.80 o
   1 -10   5        870.37        893.81        41.79 o
   2 -10   5          1.18          2.03         7.31 o
   3 -10   5        629.21        593.62        30.03 o
   4 -10   5       1189.44       1191.20        55.10 o
   5 -10   5        121.63        144.06        25.86 o
   6 -10   5         12.39          1.10        10.12 o
   7 -10   5         58.09         46.28        12.04 o
   8 -10   5         55.05         51.27        14.62 o
  -8  -9   5        151.46        123.37        26.23 o
  -7  -9   5         33.20         51.71        21.42 o
  -6  -9   5        172.81        179.55        15.91 o
  -5  -9   5         11.78          4.64         8.99 o
  -4  -9   5          0.01         -1.88         8.31 o
  -3  -9   5        100.07        106.54         8.10 o
  -2  -9   5        188.53        177.29        12.70 o
  -1  -9   5          9.31          9.09         4.66 o
   0  -9   5        152.67        158.69         8.83 o
   1  -9   5        241.72        258.90        15.40 o
   2  -9   5       1060.14       1094.30        50.01 o
   3  -9   5        643.74        643.96        31.21 o
   4  -9   5          2.41          5.72         7.41 o
   5  -9   5       1849.65       1868.11        83.71 o
   6  -9   5        197.85        175.74        14.62 o
   7  -9   5        316.43        283.92        32.32 o
   8  -9   5        114.36        127.56        32.32 o
   9  -9   5        154.30        217.53        29.92 o
  -9  -8   5         44.70         91.24        26.23 o
  -8  -8   5         23.72         33.98        19.21 o
  -7  -8   5        391.15        386.70        38.42 o
  -6  -8   5        308.39        374.97        22.72 o
  -5  -8   5        571.18        545.12        28.06 o
  -4  -8   5        308.38        283.05        17.88 o
  -3  -8   5         15.90         15.92         5.15 o
  -2  -8   5       1110.77       1170.81        43.01 o
  -1  -8   5        298.69        284.42        12.58 o
   0  -8   5         13.65         11.06         4.06 o
   1  -8   5          1.10          1.67         3.57 o
   2  -8   5        228.94        229.01        24.01 o
   3  -8   5        517.17        519.87        25.85 o
   4  -8   5         63.52         51.12        12.37 o
   5  -8   5        546.75        568.22        34.70 o
   6  -8   5        265.99        261.00        17.76 o
   7  -8   5         94.75         90.18        11.86 o
   8  -8   5         93.49         94.35        13.84 o
   9  -8   5         30.97         17.29        14.45 o
  -9  -7   5          8.32         56.88        25.86 o
  -8  -7   5         43.06         60.58        19.58 o
  -7  -7   5          9.42         22.36         9.93 o
  -6  -7   5        397.25        341.26        20.82 o
  -5  -7   5          0.83         -1.58         7.18 o
  -4  -7   5        109.60        102.48         7.40 o
  -3  -7   5        376.24        351.27        14.69 o
  -2  -7   5        290.42        309.45        14.29 o
  -1  -7   5         87.99         81.81        10.75 o
   0  -7   5        221.86        208.77         9.43 o
   1  -7   5         12.73         11.20         3.35 o
   2  -7   5        479.84        443.15        17.16 o
   3  -7   5        433.65        418.72        40.45 o
   4  -7   5        267.62        244.07        14.74 o
   5  -7   5         37.48         26.65         7.36 o
   6  -7   5          0.51          7.94         7.57 o
   7  -7   5         82.03         90.23        17.91 o
   8  -7   5         35.90         38.38        11.34 o
   9  -7   5          0.34          4.00        13.57 o
  -9  -6   5         69.38         82.37        25.12 o
  -8  -6   5          7.65         28.44        18.47 o
  -7  -6   5         55.82         66.97        15.70 o
  -6  -6   5        677.04        685.86        33.64 o
  -5  -6   5        333.84        345.88        15.22 o
  -4  -6   5        102.03        106.10         7.26 o
  -3  -6   5       1021.57       1079.85        39.45 o
  -2  -6   5        471.95        488.21        27.32 o
  -1  -6   5        295.43        316.39        14.77 o
   0  -6   5       1172.43       1185.39        42.72 o
   1  -6   5        114.20        100.96         5.98 o
   2  -6   5         55.63         79.50         5.07 o
   3  -6   5         20.49         18.65         5.48 o
   4  -6   5        496.52        465.17        22.98 o
   5  -6   5        508.30        490.51        24.55 o
   6  -6   5        471.02        455.04        24.03 o
   7  -6   5         18.94         22.05         8.75 o
   8  -6   5         68.10         59.58        11.86 o
   9  -6   5          3.78         -3.69        16.99 o
 -10  -5   5        107.44        123.74        30.66 o
  -9  -5   5          6.23         11.45        18.84 o
  -8  -5   5        137.18        124.11        21.05 o
  -7  -5   5        127.10        134.66        12.60 o
  -6  -5   5        118.76        143.16        25.67 o
  -5  -5   5         41.01         30.40         5.58 o
  -4  -5   5          3.71          4.87         3.83 o
  -3  -5   5       2392.46       2660.26        94.47 o
  -2  -5   5        144.00        145.65         7.17 o
  -1  -5   5         16.69         15.90         3.12 o
   0  -5   5        658.48        632.38        23.38 o
   1  -5   5        189.87        200.13         8.64 o
   2  -5   5         84.84         93.92         5.26 o
   3  -5   5         49.24         48.09         4.34 o
   4  -5   5        949.85        988.42        36.25 o
   5  -5   5        186.68        177.04        12.24 o
   6  -5   5        520.26        522.50        26.12 o
   7  -5   5        323.24        301.86        18.80 o
   8  -5   5          0.09         -6.09         9.93 o
   9  -5   5          2.46          9.97        16.25 o
  10  -5   5         29.77         40.26        21.42 o
 -10  -4   5        118.80        191.67        32.87 o
  -9  -4   5          2.34         12.56        18.47 o
  -8  -4   5        209.77        280.57        29.37 o
  -7  -4   5        854.89        912.25        43.46 o
  -6  -4   5       1019.59       1077.38        40.01 o
  -5  -4   5         57.88         51.71         7.14 o
  -4  -4   5        813.19        775.47        28.93 o
  -3  -4   5       2770.17       3079.98       108.88 o
  -2  -4   5        644.92        725.76        26.58 o
  -1  -4   5        471.65        467.95        17.48 o
   0  -4   5        536.24        492.60        18.12 o
   1  -4   5       3534.37       3742.77       131.63 o
   2  -4   5       1165.20       1260.71        45.14 o
   3  -4   5        670.10        664.55        24.59 o
   4  -4   5       1320.77       1357.31        55.45 o
   5  -4   5         21.91         18.53         4.53 o
   6  -4   5          2.10          0.25         6.20 o
   7  -4   5         43.19         59.96         9.53 o
   9  -4   5         56.32         79.42        18.84 o
  10  -4   5         20.88         16.25        19.95 o
 -10  -3   5          0.46         15.88        20.69 o
  -9  -3   5         28.58         45.06        20.69 o
  -8  -3   5         39.25         43.13        11.01 o
  -7  -3   5         93.22        103.40        11.26 o
  -6  -3   5         28.96         35.64         6.12 o
  -5  -3   5        241.83        252.78        11.78 o
  -4  -3   5        384.90        334.17        13.70 o
  -3  -3   5         83.17         74.78         4.89 o
  -2  -3   5        286.48        260.68        11.04 o
  -1  -3   5        106.40        101.95         5.05 o
   0  -3   5       1027.44        955.40        34.12 o
   1  -3   5        923.11        916.38        32.77 o
   2  -3   5        531.80        461.27        17.13 o
   3  -3   5       1007.70       1061.21        38.17 o
   4  -3   5        652.75        648.82        24.24 o
   5  -3   5          0.40          1.60         4.12 o
   6  -3   5         71.64         61.06         6.47 o
   7  -3   5        110.73         99.91        24.75 o
   8  -3   5         74.25         70.92        15.88 o
   9  -3   5        333.98        334.62        31.77 o
  10  -3   5         79.45         84.22        23.27 o
 -10  -2   5          0.69         16.62        22.53 o
  -9  -2   5        108.18        142.58        22.53 o
  -8  -2   5          0.68          8.00         9.10 o
  -7  -2   5          7.98          5.38         6.07 o
  -6  -2   5        147.14        154.97        11.36 o
  -5  -2   5       2879.12       3102.85       109.95 o
  -4  -2   5       7949.19       8752.77       375.56 o
  -3  -2   5       1644.02       1548.03        55.23 o
  -2  -2   5       1418.59       1358.89        48.34 o
  -1  -2   5       8204.09       8600.00       300.75 o
   0  -2   5      16471.98      17012.88       594.36 o
   1  -2   5       3031.66       3021.50       106.20 o
   2  -2   5         13.51         14.97         2.25 o
   3  -2   5         49.21         58.38         3.95 o
   4  -2   5        121.57        116.82         6.45 o
   5  -2   5        356.01        338.03        14.22 o
   6  -2   5        182.96        199.47        10.57 o
   7  -2   5        103.80        108.79         8.66 o
   8  -2   5        132.23        147.38        19.21 o
   9  -2   5          3.08          8.87        15.14 o
  10  -2   5          6.33         25.86        20.69 o
  -9  -1   5         73.69         69.49        13.36 o
  -8  -1   5          7.64         10.31         8.51 o
  -7  -1   5          1.81          6.47         5.75 o
  -6  -1   5         62.11         62.85         6.33 o
  -5  -1   5         59.46         53.29         7.51 o
  -4  -1   5       2263.55       2246.51        79.83 o
  -3  -1   5       4735.74       4900.14       172.01 o
  -2  -1   5       6236.16       6353.82       222.62 o
  -1  -1   5       6120.45       6091.22       213.24 o
   0  -1   5       1313.28       1282.25        45.42 o
   1  -1   5       2608.16       2594.97        91.20 o
   2  -1   5          1.28          6.76         1.90 o
   3  -1   5        280.51        257.88        10.37 o
   4  -1   5         87.54         75.81         6.60 o
   5  -1   5         76.39         55.57         5.08 o
   6  -1   5         33.11         31.39         5.32 o
   7  -1   5          4.68          1.44         7.09 o
   8  -1   5          3.67          9.33         9.53 o
   9  -1   5        286.40        303.22        29.92 o
  10  -1   5         34.25         36.57        22.16 o
  -9   0   5         18.05         13.80        11.25 o
  -8   0   5         37.04         32.21         7.97 o
  -7   0   5        150.42        164.46        10.51 o
  -6   0   5         45.92         46.28         5.81 o
  -5   0   5        966.07        928.27        34.26 o
  -4   0   5        211.42        237.41        10.22 o
  -3   0   5         64.63         62.08         6.71 o
  -2   0   5      16421.90      16422.04       574.10 o
  -1   0   5        204.76        181.09         7.27 o
   0   0   5        974.57        943.38        33.55 o
   1   0   5        323.08        334.74        12.44 o
   2   0   5      13563.90      13812.78       482.99 o
   3   0   5        235.88        220.27        10.14 o
   4   0   5       3337.07       3520.16       124.24 o
   5   0   5       2282.93       2285.29        81.53 o
   6   0   5        171.69        159.46         9.55 o
   7   0   5        103.40        105.82        10.84 o
   8   0   5        265.41        258.28        18.72 o
   9   0   5          0.25          2.22        14.78 o
  10   0   5         33.40         21.05        18.84 o
  -9   1   5         37.59         31.40        17.36 o
  -8   1   5        219.59        220.91        13.14 o
  -7   1   5        113.34        113.12         8.86 o
  -6   1   5         60.82         47.62         7.23 o
  -5   1   5         47.14         49.90         5.30 o
  -4   1   5       1020.22       1084.40        39.31 o
  -3   1   5       1270.56       1287.84        46.06 o
  -2   1   5         82.64         73.84         5.56 o
  -1   1   5        693.34        686.32        24.59 o
   0   1   5      10732.38      10501.83       367.12 o
   1   1   5       4792.21       4903.39       171.80 o
   2   1   5       2610.28       2726.12        95.97 o
   3   1   5       8409.57       8820.19       308.99 o
   4   1   5        313.89        264.24        11.01 o
   5   1   5        386.91        400.65        33.24 o
   6   1   5        204.08        210.87        28.05 o
   7   1   5          1.23          1.34         7.70 o
   8   1   5        319.61        317.45        21.19 o
   9   1   5        120.05        131.99        44.69 o
  10   1   5          7.36          8.50        18.10 o
  -9   2   5        219.68        215.68        24.01 o
  -8   2   5         15.65         19.08         9.05 o
  -7   2   5        207.13        222.95        12.48 o
  -6   2   5          4.95          2.88         4.68 o
  -5   2   5         73.47         73.51         5.73 o
  -4   2   5       2061.02       2224.14        79.05 o
  -3   2   5          6.02          8.57         2.67 o
  -2   2   5       4074.58       4085.85       143.43 o
  -1   2   5       1383.70       1345.68        47.84 o
   0   2   5       4370.93       4398.25       154.17 o
   1   2   5        572.96        633.70        22.89 o
   2   2   5          1.21          1.21         1.46 o
   3   2   5        107.39         94.07         7.05 o
   4   2   5       2214.66       2347.71       102.52 o
   5   2   5        357.54        349.48        18.66 o
   6   2   5         32.03         36.32        16.07 o
   7   2   5       1546.71       1553.70        70.39 o
   8   2   5         48.93         62.88        17.36 o
   9   2   5         73.37         76.49        13.31 o
  10   2   5         60.27         56.50        21.79 o
 -10   3   5        131.78        145.90        24.75 o
  -9   3   5          0.02          3.79        10.15 o
  -8   3   5        171.17        158.19        14.34 o
  -7   3   5          0.04         -1.30         6.83 o
  -6   3   5         22.08         17.08         5.15 o
  -5   3   5        136.04        128.36         7.64 o
  -4   3   5         67.72         74.78         5.28 o
  -3   3   5        505.07        508.39        19.11 o
  -2   3   5          0.12         -2.11         2.11 o
  -1   3   5        285.06        289.89        11.15 o
   0   3   5       1415.52       1383.09        49.05 o
   1   3   5        519.53        513.85        18.83 o
   2   3   5        641.48        656.68        29.78 o
   3   3   5        647.41        713.54        32.65 o
   4   3   5       2797.92       2875.71       125.11 o
   5   3   5         36.27         45.54        11.45 o
   6   3   5        131.61        126.47        11.46 o
   7   3   5          7.33         10.31         9.23 o
   8   3   5          0.03         -2.36         9.47 o
   9   3   5         13.98         17.25        13.03 o
  10   3   5          0.13         11.00        14.98 o
 -10   4   5          2.89         -5.91        19.95 o
  -9   4   5         32.09         22.60        11.88 o
  -8   4   5        441.29        469.96        38.05 o
  -7   4   5          0.00          6.10         7.45 o
  -6   4   5        127.23        110.51        17.36 o
  -5   4   5        154.53        148.98         8.34 o
  -4   4   5       1172.98       1212.69        43.92 o
  -3   4   5        218.45        199.99        10.40 o
  -2   4   5         35.61         33.44         3.19 o
  -1   4   5       2382.94       2469.39        87.22 o
   0   4   5         16.54         26.01         7.09 o
   1   4   5         78.40         72.48         4.29 o
   2   4   5        735.20        841.86        30.55 o
   3   4   5        980.26       1040.06        46.49 o
   4   4   5          8.83          3.29         5.15 o
   5   4   5        404.13        409.01        25.30 o
   6   4   5        580.48        617.45        30.94 o
   7   4   5          7.15          0.12         8.78 o
   8   4   5         13.79         12.14        10.65 o
   9   4   5        237.48        261.83        60.95 o
  10   4   5         91.69        111.86        18.77 o
 -10   5   5        660.97        726.11        39.70 o
  -9   5   5          7.76          6.96        12.62 o
  -8   5   5        202.70        230.87        26.41 o
  -7   5   5        119.19         73.05        14.59 o
  -6   5   5        304.03        308.94        17.86 o
  -5   5   5        107.87        110.19        17.73 o
  -4   5   5        495.25        484.67        18.88 o
  -3   5   5        676.48        657.77        24.58 o
  -2   5   5        672.02        662.54        24.44 o
  -1   5   5        155.51        152.37         7.14 o
   0   5   5        104.01         93.97         6.06 o
   1   5   5        979.14       1142.56        41.09 o
   2   5   5       1935.94       2208.97        78.48 o
   3   5   5          0.01         -2.15         4.68 o
   4   5   5        479.74        428.69        52.45 o
   5   5   5        330.13        352.85        19.45 o
   6   5   5        583.18        614.17        56.15 o
   7   5   5        406.37        450.96        25.44 o
   8   5   5          0.08        -10.41        11.27 o
   9   5   5          3.51          8.74        13.83 o
  10   5   5         40.03         68.92        18.90 o
 -10   6   5         54.66         43.14        16.33 o
  -9   6   5        209.42        209.56        32.49 o
  -8   6   5        320.07        318.16        21.29 o
  -7   6   5        298.60        296.38        18.78 o
  -6   6   5        504.08        531.55        27.02 o
  -5   6   5          0.03          5.51         6.20 o
  -4   6   5        116.82        120.05        12.74 o
  -3   6   5        280.76        271.08        25.86 o
  -2   6   5        100.44        100.15         7.15 o
  -1   6   5         80.00        100.64         5.86 o
   0   6   5          6.51         11.21         3.31 o
   1   6   5        664.33        717.79        26.51 o
   2   6   5          1.93         -0.10         3.00 o
   3   6   5         61.10         68.85         9.60 o
   4   6   5       3121.72       3295.89       143.50 o
   5   6   5        150.39        144.39        12.31 o
   6   6   5          5.39          6.91         8.61 o
   7   6   5        132.75        169.59        15.09 o
   8   6   5         27.04         22.45        11.88 o
   9   6   5         56.35         92.03        26.04 o
  -9   7   5         28.78         35.46        14.22 o
  -8   7   5        271.35        238.05        24.56 o
  -7   7   5          7.42         10.89         8.94 o
  -6   7   5          6.68          6.28         9.23 o
  -5   7   5         13.83          9.40         7.09 o
  -4   7   5          5.02         15.35         6.92 o
  -3   7   5        393.83        423.94        21.41 o
  -2   7   5        106.75        124.10        11.06 o
  -1   7   5        185.14        197.42         9.04 o
   0   7   5         41.07         55.31         5.00 o
   1   7   5         16.10          7.38         3.70 o
   2   7   5        794.47        861.68        31.90 o
   3   7   5         99.79        119.55        10.18 o
   4   7   5        162.82        162.66        12.65 o
   5   7   5         13.53         12.62         7.98 o
   6   7   5         18.51         22.99        10.53 o
   7   7   5        137.09        149.52        14.83 o
   8   7   5          3.29          1.95        12.53 o
   9   7   5         37.27         46.47        16.83 o
  -9   8   5        105.42        107.04        16.66 o
  -8   8   5         28.48         39.71        12.20 o
  -7   8   5        118.08         80.86        11.72 o
  -6   8   5        233.87        219.32        20.32 o
  -5   8   5        963.20        941.14        52.62 o
  -4   8   5       1306.74       1214.19        55.24 o
  -3   8   5        212.99        191.54        21.59 o
  -2   8   5          4.54          4.72         5.99 o
  -1   8   5        136.44        134.30         7.71 o
   0   8   5          1.27          1.31         3.88 o
   1   8   5         16.71          9.45         4.40 o
   2   8   5         71.66         67.52         7.07 o
   3   8   5       1046.98       1069.92        49.10 o
   4   8   5          6.45          0.01         7.19 o
   5   8   5         33.56         14.94         8.78 o
   6   8   5         32.14         26.13         9.94 o
   7   8   5        104.85        107.23        22.16 o
   8   8   5         11.41         14.77        13.14 o
   9   8   5          5.53         -8.88        16.51 o
  -9   9   5          3.12         -4.80        20.32 o
  -8   9   5         29.72         16.16        14.59 o
  -7   9   5         68.27         52.68        17.73 o
  -6   9   5         68.99         64.60        10.93 o
  -5   9   5        319.64        307.48        19.19 o
  -4   9   5         20.18         11.30         7.82 o
  -3   9   5       2622.43       2627.15       115.58 o
  -2   9   5        264.11        242.30        15.15 o
  -1   9   5         28.85         32.90         7.04 o
   0   9   5        451.28        435.32        17.91 o
   1   9   5         36.14         35.40         5.60 o
   2   9   5         22.10         31.39         9.42 o
   3   9   5        319.72        320.06        18.81 o
   4   9   5        469.97        477.29        26.08 o
   5   9   5         42.11         25.07         9.39 o
   6   9   5         11.02          4.68        10.44 o
   7   9   5         45.80         56.28        13.96 o
   8   9   5         30.11         26.06        16.24 o
  -8  10   5          6.50         -1.12        14.48 o
  -7  10   5         10.24          6.84        12.33 o
  -6  10   5        195.07        206.56        17.24 o
  -5  10   5          1.77         -5.67        10.53 o
  -4  10   5       1247.89       1177.66        54.59 o
  -3  10   5         54.80         53.44         9.13 o
  -2  10   5         72.85         56.56         9.13 o
  -1  10   5       1110.79       1066.50        49.23 o
   0  10   5        364.95        350.85        19.28 o
   1  10   5          0.05          4.38         5.46 o
   2  10   5        418.85        460.38        24.16 o
   3  10   5        213.11        196.48        14.89 o
   4  10   5          3.67         12.99         9.25 o
   5  10   5         35.45         26.38        10.96 o
   6  10   5        309.52        322.15        22.50 o
   7  10   5          0.03         -7.02        12.98 o
   8  10   5          0.28         -2.50        15.51 o
  -8  11   5          0.10         12.19        23.64 o
  -7  11   5         74.44         90.91        15.65 o
  -6  11   5         59.60         77.37        13.31 o
  -5  11   5          0.18         -1.68         9.53 o
  -4  11   5        117.32        138.00        13.71 o
  -3  11   5         51.00         44.82        10.56 o
  -2  11   5          0.59          1.98         8.08 o
  -1  11   5         14.15         14.10         9.25 o
   0  11   5       1098.95       1181.62        54.32 o
   1  11   5          2.23          0.74         7.84 o
   2  11   5          1.82          4.21         9.39 o
   3  11   5        121.97        106.74        13.67 o
   4  11   5         57.13         38.10        10.78 o
   5  11   5        349.67        346.27        22.80 o
   6  11   5          4.04         -5.04        12.91 o
   7  11   5         16.23         22.57        14.45 o
  -7  12   5          0.83          8.66        15.97 o
  -6  12   5         64.28         89.70        16.99 o
  -5  12   5         78.80         67.67        13.31 o
  -4  12   5         44.85         34.11        11.25 o
  -3  12   5          0.03         -1.84         9.27 o
  -2  12   5        148.98        125.38        19.58 o
  -1  12   5         25.43         20.11         9.79 o
   0  12   5         29.75         15.51         8.83 o
   1  12   5        208.07        203.49        22.53 o
   2  12   5       1302.80       1288.54        59.81 o
   3  12   5        202.23        224.17        42.46 o
   4  12   5        108.85        102.99        15.88 o
   5  12   5         94.31        106.13        15.66 o
   6  12   5          0.55         13.50        14.88 o
   7  12   5         13.98         25.87        16.42 o
  -6  13   5        152.59        155.44        22.53 o
  -5  13   5         47.26         46.73        14.37 o
  -4  13   5          8.40         10.30        12.14 o
  -3  13   5         29.56         31.30        11.72 o
  -2  13   5         15.04         11.77        10.67 o
  -1  13   5          8.66         13.64        11.10 o
   0  13   5          0.40         -0.74        14.78 o
   1  13   5         21.06         18.47        15.14 o
   2  13   5        261.13        331.29        31.40 o
   3  13   5         18.36         11.55        12.06 o
   4  13   5        155.86        198.32        21.96 o
   5  13   5         15.62          3.35        13.78 o
   6  13   5        121.25        113.15        18.90 o
  -5  14   5        173.35        216.03        23.64 o
  -4  14   5         20.04         32.18        14.30 o
  -3  14   5          5.01          0.79        12.33 o
  -2  14   5          8.65          5.46        12.65 o
  -1  14   5          3.80          8.39        11.98 o
   0  14   5        143.34        146.27        23.27 o
   1  14   5         16.01         21.79        17.36 o
   2  14   5         61.93         65.01        18.84 o
   3  14   5         37.43         50.24        19.58 o
   4  14   5          3.57          4.06        18.47 o
   5  14   5         11.84         26.78        16.19 o
  -4  15   5         78.68        121.04        20.13 o
  -3  15   5          3.12         -0.53        15.80 o
  -2  15   5          0.73         -3.50        14.45 o
  -1  15   5        193.75        217.90        29.55 o
   0  15   5          6.24          5.17        19.21 o
   1  15   5         40.45         46.91        21.42 o
   2  15   5         22.82          4.80        20.32 o
   3  15   5          0.14        -14.04        21.05 o
  -1  16   5         23.86         51.71        29.55 o
   0  16   5          2.08         12.56        23.64 o
   1  16   5         67.16         69.44        29.92 o
  -2 -16   6          2.38          4.43        41.74 o
  -1 -16   6          8.90         -1.11        23.27 o
   0 -16   6          1.07         -6.22        16.42 o
   1 -16   6          2.79         -2.68        17.59 o
   2 -16   6          6.27        -10.31        17.19 o
  -2 -15   6        203.78        227.13        31.03 o
  -1 -15   6         57.80         55.78        24.01 o
   0 -15   6         33.66         27.82        14.36 o
   1 -15   6         27.30         45.44        15.70 o
   2 -15   6         16.41         30.31        15.76 o
   3 -15   6          1.30         14.73        15.83 o
   4 -15   6         53.48         65.48        17.93 o
  -5 -14   6          3.33          8.50        22.53 o
  -3 -14   6        175.62        197.58        27.70 o
  -2 -14   6        225.66        240.80        28.07 o
  -1 -14   6          7.41         10.08        11.86 o
   0 -14   6         43.03         42.25        13.36 o
   1 -14   6          5.61         -1.03        11.60 o
   2 -14   6          7.56          6.91        11.98 o
   3 -14   6        134.59        157.61        17.24 o
   4 -14   6         68.07         92.47        16.20 o
   5 -14   6          0.02          5.02        13.96 o
  -6 -13   6         30.90         46.91        26.23 o
  -5 -13   6         44.94         53.93        20.32 o
  -4 -13   6          2.80          3.32        16.99 o
  -3 -13   6         29.94         19.95        15.88 o
  -2 -13   6         69.67         66.58        14.35 o
  -1 -13   6        251.51        245.18        18.80 o
   0 -13   6         29.80         47.10        11.94 o
   1 -13   6          0.04         -5.76        10.62 o
   2 -13   6          1.45          3.69        10.19 o
   3 -13   6         65.61         75.58        13.57 o
   4 -13   6         16.72          6.53        11.48 o
   5 -13   6         23.16         28.07        13.43 o
   6 -13   6          3.90          8.07        14.83 o
  -7 -12   6          2.22         17.36        26.23 o
  -6 -12   6          2.37         21.42        20.32 o
  -5 -12   6         12.99         17.73        17.36 o
  -4 -12   6         31.16         56.71        12.93 o
  -3 -12   6         17.47         11.67         9.76 o
  -2 -12   6        139.33        140.91        24.56 o
  -1 -12   6          0.63         -1.99        10.03 o
   0 -12   6         20.67         19.59         9.79 o
   1 -12   6         30.86         28.45        10.29 o
   2 -12   6         26.87         20.07         9.79 o
   3 -12   6        275.97        254.13        19.13 o
   4 -12   6          3.86          5.27         9.91 o
   5 -12   6         64.25         77.01        13.25 o
   6 -12   6          8.22          5.40        13.03 o
   7 -12   6         22.11         35.46        14.98 o
  -7 -11   6         52.25         76.83        26.96 o
  -6 -11   6         15.20         26.23        20.32 o
  -5 -11   6        100.45         82.37        19.95 o
  -4 -11   6          7.97         13.91        10.18 o
  -3 -11   6        313.62        337.19        16.84 o
  -2 -11   6        135.86        136.82        10.37 o
  -1 -11   6        356.47        370.34        21.40 o
   0 -11   6        599.21        617.94        31.34 o
   1 -11   6        470.50        435.59        23.76 o
   2 -11   6          7.28          5.82         8.22 o
   3 -11   6        494.38        537.74        28.20 o
   4 -11   6        109.27         83.85        11.36 o
   5 -11   6          1.03          6.95         9.83 o
   6 -11   6          0.03          1.30        10.93 o
   7 -11   6         53.71         52.33        14.22 o
  -8 -10   6          3.41         32.14        24.38 o
  -7 -10   6         46.92         52.45        23.27 o
  -6 -10   6          5.30         23.27        18.84 o
  -5 -10   6         23.57         19.95        10.19 o
  -4 -10   6          0.92         -2.95         8.94 o
  -3 -10   6        213.01        234.69        13.21 o
  -2 -10   6         24.35         22.86         6.58 o
  -1 -10   6         93.07        102.07         9.34 o
   0 -10   6        156.41        160.59        17.55 o
   1 -10   6        164.23        193.70        24.91 o
   2 -10   6         81.87         92.66        10.56 o
   3 -10   6        256.45        202.68        23.62 o
   4 -10   6         61.07         72.33        10.29 o
   5 -10   6          1.03         10.86         9.13 o
   6 -10   6          7.19         -1.80         9.47 o
   7 -10   6         18.90         -2.91        11.04 o
   8 -10   6         41.67         57.03        14.88 o
  -8  -9   6         59.47        108.23        27.70 o
  -7  -9   6         29.09         19.95        18.10 o
  -6  -9   6         17.87          8.50        15.14 o
  -5  -9   6          6.83         13.36         9.32 o
  -4  -9   6          0.83          0.65         5.97 o
  -3  -9   6          3.06          3.85         5.51 o
  -2  -9   6         22.35         15.74         5.35 o
  -1  -9   6          1.52          5.97         4.82 o
   0  -9   6         32.83         33.16         5.15 o
   1  -9   6        599.41        606.72        29.25 o
   2  -9   6          0.02         -0.96         6.25 o
   3  -9   6          0.78         -3.99         7.30 o
   4  -9   6        297.09        307.02        18.81 o
   5  -9   6        348.36        296.46        18.66 o
   6  -9   6        262.24        289.89        24.19 o
   7  -9   6         23.49         31.78        10.82 o
   8  -9   6          1.66         29.69        15.14 o
   9  -9   6          0.69          3.32        24.01 o
  -8  -8   6         19.29         27.33        19.21 o
  -7  -8   6         50.90         53.93        18.47 o
  -6  -8   6        204.91        172.87        22.90 o
  -5  -8   6         32.71         32.82         9.10 o
  -4  -8   6        159.84        156.63         9.54 o
  -3  -8   6         69.53         68.52         8.49 o
  -2  -8   6          0.00          2.41         4.25 o
  -1  -8   6         77.40         66.99         5.89 o
   0  -8   6       1876.94       1943.83        69.59 o
   1  -8   6         74.22         73.30         6.13 o
   2  -8   6        387.40        408.44        25.49 o
   3  -8   6         91.95         76.04         8.68 o
   4  -8   6        171.97        133.07        11.46 o
   5  -8   6        212.93        180.63        13.81 o
   6  -8   6        197.73        209.61        16.02 o
   7  -8   6        274.54        304.54        19.85 o
   8  -8   6         20.45         21.31        11.34 o
   9  -8   6        153.80        162.02        35.26 o
  -9  -7   6         55.48         53.56        25.86 o
  -8  -7   6         61.63         48.02        18.84 o
  -7  -7   6          0.03          1.48        14.04 o
  -6  -7   6         33.91         46.04         9.99 o
  -5  -7   6          0.02          3.77         6.14 o
  -4  -7   6        383.59        410.01        18.36 o
  -3  -7   6        236.51        263.50        16.50 o
  -2  -7   6        930.58        981.81        36.11 o
  -1  -7   6        118.11        104.31         6.51 o
   0  -7   6        113.08         94.89        11.40 o
   1  -7   6        147.14        144.68         8.59 o
   2  -7   6        975.29       1018.47        37.30 o
   3  -7   6          5.29          5.75         5.57 o
   4  -7   6         13.26          3.04         6.09 o
   5  -7   6        455.46        403.00        21.54 o
   6  -7   6         52.59         34.54         9.14 o
   7  -7   6         83.42        105.26        16.25 o
   8  -7   6         35.07         38.05        11.23 o
   9  -7   6          6.48         15.51        18.84 o
  -9  -6   6         61.27         91.61        23.64 o
  -8  -6   6         35.97         42.11        17.36 o
  -7  -6   6         66.57         42.11        16.99 o
  -6  -6   6         27.07         14.94         8.31 o
  -5  -6   6        115.97        112.44         8.26 o
  -4  -6   6        349.67        343.65        19.73 o
  -3  -6   6        266.24        225.85        10.51 o
  -2  -6   6        135.74        142.30         7.60 o
  -1  -6   6       1377.36       1416.77        50.90 o
   0  -6   6        148.65        143.44         7.15 o
   1  -6   6        449.71        480.50        18.33 o
   2  -6   6       1403.76       1529.39        54.87 o
   3  -6   6        750.22        734.42        52.64 o
   4  -6   6         84.55         92.61         8.61 o
   5  -6   6          9.53         10.98         6.51 o
   6  -6   6       1806.27       1870.18        83.32 o
   7  -6   6         65.89         47.25        12.56 o
   8  -6   6          6.35          6.78         9.91 o
   9  -6   6        107.35         94.19        21.42 o
 -10  -5   6         16.99         44.69        27.33 o
  -9  -5   6        214.22        208.29        30.29 o
  -8  -5   6         32.50         55.04        17.73 o
  -7  -5   6        454.80        521.03        64.44 o
  -6  -5   6        313.10        262.09        25.67 o
  -5  -5   6          0.43         -1.84         4.84 o
  -4  -5   6        209.87        176.09        12.42 o
  -3  -5   6       1594.57       1761.18        62.98 o
  -2  -5   6          7.29          8.71         3.18 o
  -1  -5   6         20.91         26.52         3.47 o
   0  -5   6        248.76        252.08        10.30 o
   1  -5   6        373.96        436.82        22.00 o
   2  -5   6       1930.16       2109.52        74.99 o
   3  -5   6          9.25          7.65         4.42 o
   4  -5   6        286.99        297.09        12.53 o
   5  -5   6        459.04        506.70        24.94 o
   6  -5   6         10.82         16.02         6.92 o
   7  -5   6         99.77         74.57         9.79 o
   8  -5   6         22.21         38.97        10.70 o
   9  -5   6         60.14         60.21        19.21 o
 -10  -4   6         29.67         56.88        25.86 o
  -9  -4   6          1.07         12.19        20.32 o
  -8  -4   6         72.12         64.27        17.36 o
  -7  -4   6        151.36        171.76        21.05 o
  -6  -4   6         18.59         23.31         6.11 o
  -5  -4   6        282.95        263.52        12.84 o
  -4  -4   6         22.02         14.82         5.56 o
  -3  -4   6         46.13         40.92         4.12 o
  -2  -4   6        587.21        520.01        19.54 o
  -1  -4   6       4712.80       5085.21       178.62 o
   0  -4   6        232.06        230.41         9.29 o
   1  -4   6       3909.23       3926.44       138.03 o
   2  -4   6       3394.32       3745.94       131.77 o
   3  -4   6       2304.84       2612.56        92.34 o
   4  -4   6        394.62        373.97        27.99 o
   5  -4   6        214.26        198.13        10.14 o
   6  -4   6        140.68        145.91        11.74 o
   7  -4   6        334.01        342.18        19.98 o
   8  -4   6          1.38          4.06        12.93 o
   9  -4   6         17.06          9.23        16.25 o
  10  -4   6         12.88         36.94        20.69 o
 -10  -3   6         28.50         67.23        25.86 o
  -9  -3   6         41.88         69.81        20.69 o
  -8  -3   6         68.34         80.52        17.73 o
  -7  -3   6        467.08        468.11        31.40 o
  -6  -3   6          1.10         -2.62         5.27 o
  -5  -3   6        655.44        656.04        25.00 o
  -4  -3   6        280.18        232.52        11.20 o
  -3  -3   6         11.47          9.09         2.99 o
  -2  -3   6       1342.96       1405.70        50.11 o
  -1  -3   6        117.96        104.62         5.16 o
   0  -3   6        555.80        582.92        21.25 o
   1  -3   6        821.40        830.37        29.78 o
   2  -3   6       1123.66       1149.74        41.09 o
   3  -3   6       2357.94       2339.97        82.89 o
   4  -3   6        475.56        516.25        19.54 o
   5  -3   6        118.00        127.95         7.60 o
   6  -3   6        999.16       1018.79        37.96 o
   7  -3   6         43.51         40.99         8.15 o
   8  -3   6         33.62         31.03        13.67 o
   9  -3   6         45.10         28.07        16.62 o
  10  -3   6        130.88        148.12        25.86 o
 -10  -2   6          0.84         11.82        20.32 o
  -9  -2   6         74.20         50.60        17.73 o
  -8  -2   6         14.33         22.85         9.67 o
  -7  -2   6         34.02         35.83         7.07 o
  -6  -2   6        883.62        868.02        32.68 o
  -5  -2   6         13.01         13.73         4.62 o
  -4  -2   6       1370.88       1399.64        50.47 o
  -3  -2   6        546.83        542.12        28.82 o
  -2  -2   6       1134.68       1115.79        40.02 o
  -1  -2   6       3777.82       3844.00       134.97 o
   0  -2   6       8182.20       8388.56       293.64 o
   1  -2   6       4048.50       4145.45       145.49 o
   2  -2   6        222.15        224.93         9.10 o
   3  -2   6        827.33        930.62        33.62 o
   4  -2   6       1513.52       1687.44        60.35 o
   5  -2   6        337.91        313.57        13.43 o
   6  -2   6         80.33         67.63         6.50 o
   7  -2   6          0.33          3.78         8.08 o
   8  -2   6         10.79         -4.43        12.93 o
   9  -2   6          0.00         -2.96        15.14 o
  10  -2   6         62.73         69.81        22.53 o
  -9  -1   6         89.09        127.44        21.05 o
  -8  -1   6          5.32          4.43         8.72 o
  -7  -1   6         97.10         87.88         8.08 o
  -6  -1   6        310.94        310.37        16.16 o
  -5  -1   6        268.58        281.49        12.41 o
  -4  -1   6       1925.50       1816.88        64.83 o
  -3  -1   6        238.29        196.53         8.46 o
  -2  -1   6       2498.55       2579.03        90.99 o
  -1  -1   6       7804.90       8085.20       346.70 o
   0  -1   6      14448.37      15380.26       537.64 o
   1  -1   6       9937.97       9725.61       340.04 o
   2  -1   6        163.14        171.44         7.18 o
   3  -1   6       1065.46       1144.25        41.09 o
   4  -1   6        632.12        648.77        24.85 o
   5  -1   6          1.89          2.00         3.86 o
   6  -1   6        161.48        152.09         9.82 o
   7  -1   6         14.55          5.36         7.63 o
   8  -1   6         49.95         34.72        10.93 o
   9  -1   6          5.26         12.93        15.14 o
  10  -1   6         15.18         16.99        22.16 o
  -9   0   6         62.09         66.12        20.32 o
  -8   0   6        210.68        190.94        12.49 o
  -7   0   6        192.63        185.51        11.44 o
  -6   0   6        107.59         89.59         7.16 o
  -5   0   6        558.62        584.26        22.52 o
  -4   0   6        392.98        397.18        15.69 o
  -3   0   6       1117.03       1100.12        39.66 o
  -2   0   6       1855.62       1915.17        67.67 o
  -1   0   6      12064.56      12384.54       432.87 o
   0   0   6      24350.37      24636.14       860.85 o
   1   0   6       6412.57       6386.59       223.55 o
   2   0   6         20.31         36.05         4.39 o
   3   0   6         10.77          6.72         2.28 o
   4   0   6        250.32        242.75        11.21 o
   5   0   6        542.85        509.58        19.95 o
   6   0   6        333.86        319.41        29.92 o
   7   0   6          3.45          4.41         7.52 o
   8   0   6         24.63         22.38        17.73 o
   9   0   6        214.31        219.74        25.12 o
  10   0   6         94.39        125.96        23.27 o
  -9   1   6         11.91         11.08        15.51 o
  -8   1   6          0.01         -0.39         7.80 o
  -7   1   6         18.35         24.97        10.05 o
  -6   1   6          0.00         -2.14         4.56 o
  -5   1   6        160.54        133.06         7.94 o
  -4   1   6         98.15        106.34         7.04 o
  -3   1   6        145.99        166.93         7.50 o
  -2   1   6        730.31        791.50        28.50 o
  -1   1   6        123.45        107.45         6.43 o
   0   1   6        222.11        261.87         9.95 o
   1   1   6       3297.61       3383.28       118.76 o
   2   1   6        225.47        216.15         8.64 o
   3   1   6          4.86          7.87         2.46 o
   4   1   6       3527.92       3898.87       137.53 o
   5   1   6        134.16        129.70        10.28 o
   6   1   6        182.06        169.47        17.34 o
   7   1   6         13.36         -2.19         8.41 o
   8   1   6        125.96        137.64        14.25 o
   9   1   6        132.07        141.84        15.70 o
  10   1   6         11.10         30.29        22.53 o
  -9   2   6          6.48          1.21         9.93 o
  -8   2   6         67.99         88.84        11.22 o
  -7   2   6        157.23        158.63        18.23 o
  -6   2   6        144.84        142.07        12.42 o
  -5   2   6          0.45          1.05         3.83 o
  -4   2   6        242.41        255.84        10.93 o
  -3   2   6        217.45        197.00         8.55 o
  -2   2   6         12.89         13.55         2.49 o
  -1   2   6         27.79         23.74         2.49 o
   0   2   6         51.18         49.78         4.16 o
   1   2   6        107.20        117.74         9.64 o
   2   2   6         92.01         86.40         4.39 o
   3   2   6         64.14         73.80         4.68 o
   4   2   6       3489.92       3786.86       133.69 o
   5   2   6        369.05        357.71        18.93 o
   6   2   6        427.97        497.43        25.59 o
   7   2   6         88.12         88.73        11.22 o
   8   2   6         85.02         87.42        20.50 o
   9   2   6          0.95         -9.39        11.61 o
  10   2   6          4.06         17.07        14.94 o
  -9   3   6        149.25        143.80        15.02 o
  -8   3   6         31.92         36.75         9.57 o
  -7   3   6          1.41          6.91         7.44 o
  -6   3   6         54.01         45.48         6.37 o
  -5   3   6         76.22         73.36         5.97 o
  -4   3   6        535.13        588.16        22.24 o
  -3   3   6       7954.12       8906.45       312.19 o
  -2   3   6        654.79        642.23        23.67 o
  -1   3   6        283.81        257.68        10.16 o
   0   3   6        781.85        701.43        25.38 o
   1   3   6          3.32          1.33         2.11 o
   2   3   6        681.34        623.67        22.87 o
   3   3   6        516.78        530.70        24.94 o
   4   3   6        500.24        497.55        39.15 o
   5   3   6        346.68        357.57        29.55 o
   6   3   6       1589.71       1701.25        76.26 o
   7   3   6         97.38         91.36        11.41 o
   8   3   6        152.06        158.97        15.34 o
   9   3   6          7.54         24.60        21.05 o
  10   3   6         28.03         48.07        18.14 o
  -9   4   6         42.93         41.37        12.28 o
  -8   4   6          1.21          4.26         8.83 o
  -7   4   6        796.82        766.60        36.82 o
  -6   4   6        190.74        163.16        12.04 o
  -5   4   6         71.26         72.23         6.14 o
  -4   4   6         22.57         19.11         3.92 o
  -3   4   6          0.14          7.82         3.22 o
  -2   4   6         62.31         65.98         4.37 o
  -1   4   6        893.55        850.08        30.85 o
   0   4   6       3307.82       3409.41       120.04 o
   1   4   6       1065.86       1119.90        40.16 o
   2   4   6        100.01        137.35        13.65 o
   3   4   6       1230.76       1280.47        56.81 o
   4   4   6          2.63          6.76         6.09 o
   5   4   6         85.84         94.17         9.76 o
   6   4   6        257.08        264.01        16.95 o
   7   4   6        294.77        312.96        33.24 o
   8   4   6        195.20        131.55        14.25 o
   9   4   6          0.42          3.94        12.62 o
  10   4   6         38.00         37.71        17.57 o
 -10   5   6         39.22         40.26        24.38 o
  -9   5   6         25.50         26.41        12.80 o
  -8   5   6        135.75        130.52        14.04 o
  -7   5   6         48.97         46.98        16.07 o
  -6   5   6        587.44        611.60        30.01 o
  -5   5   6        441.92        404.29        20.85 o
  -4   5   6        565.58        549.84        21.16 o
  -3   5   6         21.79         17.66         3.65 o
  -2   5   6       1497.87       1581.00        56.51 o
  -1   5   6         96.99        122.95         6.31 o
   0   5   6        414.42        420.45        16.14 o
   1   5   6        466.14        519.86        19.54 o
   2   5   6       1601.71       1695.59        60.63 o
   3   5   6       1402.48       1526.00        67.65 o
   4   5   6        338.31        315.64        17.23 o
   5   5   6         39.26         35.23         7.89 o
   6   5   6         37.12         30.11         8.68 o
   7   5   6        102.35         89.37        23.27 o
   8   5   6         30.77         43.45        12.43 o
   9   5   6          1.04          3.93        13.25 o
  10   5   6          0.15         11.82        25.86 o
 -10   6   6          2.40         -4.80        19.58 o
  -9   6   6        124.89        149.46        16.40 o
  -8   6   6         59.81         64.84        12.37 o
  -7   6   6         28.94         29.99         9.25 o
  -6   6   6        796.76        773.71        37.35 o
  -5   6   6          1.07          3.21         6.73 o
  -4   6   6        112.79        115.60         9.62 o
  -3   6   6        517.40        509.96        19.65 o
  -2   6   6         34.33         33.28         4.01 o
  -1   6   6        979.75        912.40        33.26 o
   0   6   6         34.01         32.72         8.76 o
   1   6   6       2734.37       3010.67       106.47 o
   2   6   6         91.70         87.91         6.96 o
   3   6   6        215.84        204.21        22.70 o
   4   6   6        378.39        376.37        20.11 o
   5   6   6          0.03          5.75         7.71 o
   6   6   6        116.87        131.34        15.70 o
   7   6   6        100.23        100.18        14.96 o
   8   6   6          1.65          2.84        11.31 o
   9   6   6         89.18        114.10        17.09 o
  -9   7   6         10.59         14.41        13.84 o
  -8   7   6         33.46         38.52        11.27 o
  -7   7   6        188.57        204.05        16.06 o
  -6   7   6        222.72        216.29        15.61 o
  -5   7   6          0.27         -1.60         6.83 o
  -4   7   6         68.34         71.41         8.46 o
  -3   7   6         72.77         81.05         8.31 o
  -2   7   6          1.22          0.90         3.30 o
  -1   7   6        467.22        449.52        17.68 o
   0   7   6        391.83        410.67        16.34 o
   1   7   6        422.30        485.99        23.96 o
   2   7   6        110.19        106.03         6.96 o
   3   7   6        441.63        448.57        22.72 o
   4   7   6        831.26        881.69        41.38 o
   5   7   6        947.89        954.76        45.18 o
   6   7   6        160.99        156.21        14.09 o
   7   7   6         36.95         35.01        10.92 o
   8   7   6          7.81          7.47        14.22 o
   9   7   6         13.70          8.47        15.42 o
  -9   8   6         84.39         75.45        15.61 o
  -8   8   6         60.25         58.92        17.73 o
  -7   8   6          0.18         12.98        10.29 o
  -6   8   6        598.33        569.90        36.92 o
  -5   8   6        684.45        703.17        34.34 o
  -4   8   6        256.18        265.65        16.43 o
  -3   8   6          6.99          7.40         6.36 o
  -2   8   6        581.66        580.00        59.82 o
  -1   8   6        385.27        397.07        18.38 o
   0   8   6        331.25        305.98        13.14 o
   1   8   6         37.17         34.96         6.50 o
   2   8   6        418.00        412.57        34.54 o
   3   8   6        827.30        777.80        36.96 o
   4   8   6         22.85         17.94         9.05 o
   5   8   6        263.78        250.17        18.35 o
   6   8   6         94.31        115.08        39.89 o
   7   8   6          1.18         17.63        11.95 o
   8   8   6          9.53         23.00        14.20 o
   9   8   6         16.32         25.12        21.79 o
  -9   9   6         27.78         23.64        21.05 o
  -8   9   6         58.28         57.30        14.76 o
  -7   9   6         15.31         16.63        10.70 o
  -6   9   6          0.41         -1.29         9.66 o
  -5   9   6         11.30         11.18         8.46 o
  -4   9   6        929.69        845.27        40.35 o
  -3   9   6          0.06          4.31         8.31 o
  -2   9   6        346.00        311.51        17.76 o
  -1   9   6         23.93         14.78         7.05 o
   0   9   6         32.63         42.62         7.43 o
   1   9   6         55.49         47.53        10.16 o
   2   9   6        323.12        316.25        18.41 o
   3   9   6        295.47        274.88        17.86 o
   4   9   6        140.74        131.92        25.12 o
   5   9   6          7.79          8.13         8.87 o
   6   9   6         52.32         47.11        11.35 o
   7   9   6         20.84         17.62        12.95 o
   8   9   6         57.76         52.31        30.66 o
  -8  10   6        109.36        110.48        17.76 o
  -7  10   6          9.50          8.71        12.09 o
  -6  10   6         38.12         27.17        10.99 o
  -5  10   6         63.71         48.54        10.45 o
  -4  10   6        175.71        151.98        17.91 o
  -3  10   6       2106.27       2019.11        94.73 o
  -2  10   6         54.11         31.54         8.46 o
  -1  10   6        200.59        256.18        16.31 o
   0  10   6          2.11          0.75         6.04 o
   1  10   6        172.57        186.77        10.79 o
   2  10   6         15.03          9.15         7.70 o
   3  10   6         47.94         45.01         9.77 o
   4  10   6         12.83          2.73         9.10 o
   5  10   6        270.20        314.05        21.45 o
   6  10   6          2.90         -0.84        11.09 o
   7  10   6          6.69          9.42        12.87 o
   8  10   6          3.76         14.21        16.16 o
  -8  11   6          2.20          8.50        22.16 o
  -7  11   6        105.85         92.23        18.10 o
  -6  11   6         16.57         26.66        12.56 o
  -5  11   6         48.11         61.13        13.11 o
  -4  11   6         99.13         83.19        13.67 o
  -3  11   6        184.63        128.09        13.17 o
  -2  11   6        134.19        140.94        13.43 o
  -1  11   6       1538.63       1553.64        70.39 o
   0  11   6        147.70        151.78        23.27 o
   1  11   6        210.10        216.51        15.66 o
   2  11   6         13.57          3.13         8.68 o
   3  11   6         90.60         62.41        10.96 o
   4  11   6        156.78        103.44        13.39 o
   5  11   6        107.19        106.75        13.78 o
   6  11   6         95.03         51.75        13.66 o
   7  11   6        111.16        110.37        19.76 o
  -7  12   6         41.87         64.64        23.27 o
  -6  12   6         20.59         24.56        14.36 o
  -5  12   6          0.72          0.93        11.62 o
  -4  12   6         30.29         35.79        11.36 o
  -3  12   6         86.11        102.93        13.06 o
  -2  12   6         66.45         58.51        11.08 o
  -1  12   6        107.36         95.60        12.40 o
   0  12   6        356.66        376.21        23.21 o
   1  12   6        237.70        325.01        29.55 o
   2  12   6        487.88        453.93        36.57 o
   3  12   6        188.21        213.63        18.02 o
   4  12   6          0.48          8.29        10.70 o
   5  12   6         81.43         51.57        13.46 o
   6  12   6         60.07         65.81        16.51 o
  -6  13   6          0.16          8.21        15.72 o
  -5  13   6         15.83         25.55        14.67 o
  -4  13   6         71.19         80.28        13.88 o
  -3  13   6         60.34         83.33        14.23 o
  -2  13   6         11.24          4.58        11.36 o
  -1  13   6          0.03          5.14        10.84 o
   0  13   6         44.94         38.78        16.99 o
   1  13   6        386.20        438.04        36.57 o
   2  13   6        150.36        207.18        25.86 o
   3  13   6         55.79         34.47        13.31 o
   4  13   6         15.69          1.16        13.71 o
   5  13   6          5.20         -3.16        14.41 o
   6  13   6          8.22        -13.47        15.57 o
  -5  14   6          5.53          1.28        15.28 o
  -4  14   6          7.55         17.69        14.60 o
  -3  14   6          0.42          7.91        12.99 o
  -2  14   6         66.10         50.18        13.03 o
  -1  14   6          0.02          8.87        18.10 o
   0  14   6         16.56         40.63        18.47 o
   1  14   6          0.00          3.32        18.84 o
   2  14   6          0.39          0.37        16.99 o
   3  14   6         71.02         53.19        20.32 o
   4  14   6         17.74        -12.19        22.16 o
   5  14   6         51.00         95.67        20.63 o
  -4  15   6         13.14         -7.39        21.42 o
  -3  15   6         57.28         52.49        17.21 o
  -2  15   6        130.42        165.75        19.50 o
  -1  15   6          1.98          8.87        21.42 o
   0  15   6        116.70        101.21        23.64 o
   1  15   6         22.19         14.78        20.69 o
   2  15   6          0.28          2.96        20.32 o
   3  15   6         32.98         60.21        24.01 o
  -1 -16   7          2.02         15.88        26.96 o
   0 -16   7         18.29         10.02        17.88 o
   1 -16   7          3.19          3.58        19.05 o
   2 -16   7          5.45         -2.04        17.97 o
  -1 -15   7         22.50          8.58        15.97 o
   0 -15   7         31.89         25.11        15.79 o
   1 -15   7          8.49         12.33        15.93 o
   2 -15   7         27.32         28.01        18.10 o
   3 -15   7          0.03         -5.06        14.48 o
   4 -15   7          6.46         34.35        25.86 o
  -5 -14   7         25.58         16.25        23.64 o
  -2 -14   7          2.02          8.13        17.36 o
  -1 -14   7        194.09        241.36        20.76 o
   0 -14   7          0.00         -0.22        11.86 o
   1 -14   7          3.98          0.09        11.88 o
   2 -14   7         42.75         43.50        14.08 o
   3 -14   7          0.67          2.60        12.53 o
   4 -14   7          0.67          1.11        13.06 o
   5 -14   7         13.48         10.08        15.14 o
  -6 -13   7         18.15         33.61        23.64 o
  -5 -13   7        108.88         92.71        24.01 o
  -4 -13   7          2.81          4.80        17.36 o
  -2 -13   7          0.20         -4.31        11.88 o
  -1 -13   7        122.54        114.54        17.91 o
   0 -13   7        118.96        121.91        13.97 o
   1 -13   7          6.76         13.30        10.58 o
   2 -13   7          2.03         -8.33        10.05 o
   3 -13   7          2.20         18.03        17.36 o
   4 -13   7         23.12         22.34        12.14 o
   5 -13   7          0.95          9.21        13.25 o
   6 -13   7          8.20         -0.73        14.60 o
  -6 -12   7          9.03         -4.43        18.84 o
  -5 -12   7          6.98          1.11        16.25 o
  -4 -12   7         98.07         98.25        18.47 o
  -3 -12   7        220.49        230.83        39.52 o
  -2 -12   7        848.90        902.31        61.32 o
  -1 -12   7        345.81        326.56        26.78 o
   0 -12   7          6.80         13.70         9.53 o
   1 -12   7        338.21        310.59        20.24 o
   2 -12   7         42.07         69.33        11.74 o
   3 -12   7          0.19         -4.98         9.88 o
   4 -12   7         48.25         40.08        11.23 o
   5 -12   7        124.25        118.93        16.62 o
   6 -12   7          2.98         -1.47        13.45 o
   7 -12   7          0.43         -0.84        15.50 o
  -7 -11   7        182.49        169.54        28.44 o
  -6 -11   7         13.71         16.99        17.73 o
  -5 -11   7         78.88         93.45        20.32 o
  -4 -11   7        247.36        300.27        29.92 o
  -3 -11   7         19.39         12.90         7.37 o
  -2 -11   7          0.09         -0.12         6.66 o
  -1 -11   7        409.30        433.98        23.64 o
   0 -11   7       2433.98       2586.07       114.27 o
   1 -11   7        991.22        920.76        43.74 o
   2 -11   7        119.37        113.35        12.01 o
   3 -11   7         13.64         12.61         8.99 o
   4 -11   7         30.01         36.66        10.56 o
   5 -11   7         29.98         18.87        10.62 o
   6 -11   7          7.44          0.16        11.15 o
   7 -11   7         17.59         17.24        13.30 o
  -8 -10   7          0.85         16.62        26.60 o
  -7 -10   7          0.36          5.91        20.32 o
  -6 -10   7        180.53        148.12        23.27 o
  -5 -10   7        106.50         88.65        19.21 o
  -4 -10   7         19.80         27.33         9.14 o
  -3 -10   7          2.33          1.52         6.03 o
  -2 -10   7         66.19         71.78         7.71 o
  -1 -10   7       1284.47       1325.70        48.76 o
   0 -10   7       1443.01       1558.99        70.00 o
   1 -10   7        108.41        110.76        10.67 o
   2 -10   7          2.28          7.26         7.44 o
   3 -10   7        214.17        175.02        13.84 o
   4 -10   7        126.48        147.73        20.32 o
   5 -10   7         95.98        109.03        12.46 o
   6 -10   7          9.98          9.31        10.84 o
   7 -10   7         52.12         46.37        12.91 o
   8 -10   7         17.61         12.99        14.73 o
  -8  -9   7          6.74         41.00        23.27 o
  -7  -9   7         30.21         29.92        18.84 o
  -6  -9   7         48.39         50.97        16.99 o
  -5  -9   7         58.98         57.62        15.51 o
  -4  -9   7        273.59        247.89        13.29 o
  -3  -9   7         80.56         80.82         7.57 o
  -2  -9   7          0.02         -1.47         5.24 o
  -1  -9   7        488.19        448.66        18.55 o
   0  -9   7        110.31         97.63         7.41 o
   1  -9   7        166.50        147.63        11.34 o
   2  -9   7       1860.46       1932.02        85.80 o
   3  -9   7         64.27         59.10        14.41 o
   4  -9   7         16.92         12.52         8.87 o
   5  -9   7        196.29        211.69        15.76 o
   6  -9   7        392.17        363.89        21.94 o
   7  -9   7         90.37        105.32        13.43 o
   8  -9   7         16.89          8.35        12.27 o
  -8  -8   7          1.39          2.96        18.84 o
  -7  -8   7        210.88        220.85        27.33 o
  -6  -8   7        203.32        240.06        26.23 o
  -5  -8   7          8.20          1.30         8.20 o
  -4  -8   7          1.93         -1.53         5.51 o
  -3  -8   7        382.32        379.11        17.02 o
  -2  -8   7        478.23        485.42        19.40 o
  -1  -8   7        812.19        828.47        31.06 o
   0  -8   7          0.04          2.32         4.07 o
   1  -8   7        198.16        205.79         9.89 o
   2  -8   7         77.78         53.26        15.70 o
   3  -8   7         44.14         35.94         7.26 o
   4  -8   7        125.64        125.47        11.27 o
   5  -8   7         32.70         32.76         9.79 o
   6  -8   7          2.91          3.37         8.46 o
   7  -8   7          5.23          9.26         9.51 o
   8  -8   7          6.97          5.35        11.48 o
   9  -8   7         21.69         17.89        16.50 o
  -9  -7   7        172.85        239.69        31.77 o
  -8  -7   7          9.03         10.34        17.73 o
  -7  -7   7        204.41        247.82        28.07 o
  -6  -7   7         22.87          2.59        12.56 o
  -5  -7   7         87.72         85.58        11.87 o
  -4  -7   7          6.63          1.08         5.03 o
  -3  -7   7        366.40        365.47        15.28 o
  -2  -7   7        303.73        285.20        12.64 o
  -1  -7   7        409.73        404.58        16.20 o
   0  -7   7        320.35        336.27        13.78 o
   1  -7   7         47.74         34.71         4.34 o
   2  -7   7         17.96         23.74         3.95 o
   3  -7   7         31.28         33.74         6.78 o
   4  -7   7        395.86        385.99        20.49 o
   5  -7   7         21.68         32.68         7.82 o
   6  -7   7        130.56        111.82        22.35 o
   7  -7   7          0.13         -5.52         9.14 o
   8  -7   7         15.73         25.12        12.28 o
   9  -7   7        281.04        339.79        35.46 o
  -9  -6   7         30.55         42.11        21.05 o
  -8  -6   7         44.01         37.68        17.73 o
  -7  -6   7          8.36         28.81        14.78 o
  -6  -6   7         15.43         28.07        14.78 o
  -5  -6   7          0.06          4.46         5.23 o
  -4  -6   7          3.24          3.71         4.65 o
  -3  -6   7        329.86        333.30        14.07 o
  -2  -6   7        426.36        518.16        19.97 o
  -1  -6   7        372.58        391.87        18.20 o
   0  -6   7        349.36        392.03        15.41 o
   1  -6   7        487.27        534.50        20.25 o
   2  -6   7          3.56         12.50         3.44 o
   3  -6   7          3.46          4.24         3.28 o
   4  -6   7         63.02         58.06        13.85 o
   5  -6   7          1.01         -1.10         6.13 o
   6  -6   7         42.55         38.18         8.22 o
   7  -6   7         90.08         88.81        10.96 o
   8  -6   7         13.60          6.30         9.79 o
   9  -6   7         76.09         92.71        21.42 o
 -10  -5   7          1.45         22.90        31.03 o
  -9  -5   7          0.57          3.32        18.84 o
  -8  -5   7         94.24        127.80        21.42 o
  -7  -5   7         15.05          4.06        14.41 o
  -6  -5   7         41.15         44.94         6.98 o
  -5  -5   7        165.35        145.01        12.07 o
  -4  -5   7        238.28        209.23        10.23 o
  -3  -5   7         30.04         26.30         5.33 o
  -2  -5   7        243.21        258.46        11.74 o
  -1  -5   7        103.97         86.69         5.36 o
   0  -5   7        137.63        119.25        10.64 o
   1  -5   7        575.38        628.06        23.24 o
   2  -5   7         19.10         12.59         4.43 o
   3  -5   7       1268.20       1390.56        50.04 o
   4  -5   7        758.63        762.92        28.42 o
   5  -5   7        131.30        143.65        10.97 o
   6  -5   7         22.34         23.60         7.18 o
   7  -5   7         53.37         44.60         9.36 o
   8  -5   7         36.46         31.40        14.41 o
   9  -5   7        106.66         93.08        20.69 o
 -10  -4   7          7.87         20.69        23.27 o
  -9  -4   7         41.28         34.35        19.21 o
  -8  -4   7        377.37        483.48        39.15 o
  -7  -4   7         40.01         30.66        14.04 o
  -6  -4   7        175.29        183.61        23.77 o
  -5  -4   7        175.62        185.19        10.03 o
  -4  -4   7        161.25        158.30         8.66 o
  -3  -4   7        346.45        355.16        14.27 o
  -2  -4   7         91.60         94.72        11.28 o
  -1  -4   7       4762.74       5312.86       186.58 o
   0  -4   7         38.23         38.25         3.97 o
   1  -4   7       1719.58       1824.11        64.76 o
   2  -4   7         85.04         72.08         4.65 o
   3  -4   7          0.15          0.09         2.92 o
   4  -4   7       1063.11       1106.67        40.37 o
   5  -4   7       1656.25       1667.66        60.21 o
   6  -4   7        642.45        630.01        30.69 o
   7  -4   7        754.89        707.14        34.47 o
   8  -4   7        146.85        168.44        22.53 o
   9  -4   7        253.38        307.65        31.77 o
  10  -4   7         31.88         59.84        22.16 o
 -10  -3   7          7.57          9.97        22.16 o
  -9  -3   7         15.18         11.82        16.99 o
  -8  -3   7         25.99         12.56        14.41 o
  -7  -3   7        519.80        514.44        27.29 o
  -6  -3   7       2348.63       2568.45       112.96 o
  -5  -3   7        200.41        191.99        18.63 o
  -4  -3   7        378.37        382.11        15.41 o
  -3  -3   7         96.02         92.69         5.74 o
  -2  -3   7        363.77        369.37        14.20 o
  -1  -3   7          9.00          8.37         2.10 o
   0  -3   7       1231.48       1363.47        48.48 o
   1  -3   7       2603.58       2726.50        96.11 o
   2  -3   7        419.80        379.66        14.50 o
   3  -3   7        163.67        152.99         9.27 o
   4  -3   7        875.26        892.87        32.77 o
   5  -3   7         21.73         20.20         5.37 o
   6  -3   7         50.69         43.69         6.18 o
   7  -3   7          2.52         -1.42         7.41 o
   8  -3   7        142.00        149.60        19.95 o
   9  -3   7         24.95         -5.17        15.88 o
  10  -3   7         42.77         67.60        22.53 o
 -10  -2   7          6.92         52.82        25.49 o
  -9  -2   7          7.09         20.32        18.47 o
  -8  -2   7        336.32        374.14        32.51 o
  -7  -2   7          7.66          5.21         6.03 o
  -6  -2   7        740.93        767.19        29.42 o
  -5  -2   7         80.54         75.81         6.19 o
  -4  -2   7        708.97        724.68        27.07 o
  -3  -2   7        286.50        255.25        20.04 o
  -2  -2   7          4.62          4.45         2.06 o
  -1  -2   7         55.18         57.39         4.65 o
   0  -2   7        962.16       1040.54        37.25 o
   1  -2   7       2246.37       2483.68        87.51 o
   2  -2   7        970.29       1027.44        36.89 o
   3  -2   7          7.17          2.96         2.68 o
   4  -2   7         81.02         63.33         5.01 o
   5  -2   7       1718.96       1783.39        63.90 o
   6  -2   7         44.36         54.26         6.37 o
   7  -2   7         20.36          7.13         8.41 o
   8  -2   7         29.61         33.61        13.67 o
   9  -2   7         89.99         63.90        17.73 o
  -9  -1   7         53.85         57.25        19.95 o
  -8  -1   7         35.97         47.05        25.30 o
  -7  -1   7         65.87         74.40        10.32 o
  -6  -1   7        751.70        766.71        47.44 o
  -5  -1   7        555.95        583.66        34.67 o
  -4  -1   7         50.40         59.75         5.73 o
  -3  -1   7        648.29        630.20        23.23 o
  -2  -1   7       2455.89       2619.98        92.48 o
  -1  -1   7      22082.72      23467.41      1003.91 o
   0  -1   7       9764.92       9926.86       347.29 o
   1  -1   7       2186.96       2301.62        81.18 o
   2  -1   7        219.29        209.05         8.60 o
   3  -1   7        729.06        725.08        26.59 o
   4  -1   7        123.65        163.80        10.49 o
   5  -1   7         58.65         74.54         6.01 o
   6  -1   7          3.81          7.31         5.04 o
   7  -1   7          4.62         -6.02         7.72 o
   8  -1   7          8.71         19.27         9.93 o
   9  -1   7         34.47         22.90        15.51 o
  -9   0   7          7.09         12.56        18.10 o
  -8   0   7         36.46         33.98         9.93 o
  -7   0   7          8.69         11.01         6.58 o
  -6   0   7        237.86        249.09        12.40 o
  -5   0   7        420.32        412.16        20.99 o
  -4   0   7        136.22        125.24         8.36 o
  -3   0   7        431.40        492.74        39.15 o
  -2   0   7       1988.88       1984.01        70.23 o
  -1   0   7        981.89        966.39        34.68 o
   0   0   7         41.02         45.35         5.81 o
   1   0   7       1549.01       1489.33        52.75 o
   2   0   7        740.46        728.46        26.44 o
   3   0   7          0.96         -1.69         2.38 o
   4   0   7         36.11         38.13         6.38 o
   5   0   7         91.35         88.54         6.33 o
   6   0   7        161.31        168.18        12.73 o
   7   0   7         49.37         40.95         9.36 o
   8   0   7         70.73         42.97        10.92 o
   9   0   7         70.95         56.88        16.62 o
  10   0   7         29.92         26.23        20.32 o
  -8   1   7          2.33          0.73         6.95 o
  -7   1   7          5.64          0.09         5.73 o
  -6   1   7        846.25        861.33        32.55 o
  -5   1   7        356.67        362.83        15.18 o
  -4   1   7        441.26        478.53        18.47 o
  -3   1   7       1023.48       1091.19        39.45 o
  -2   1   7        524.04        501.88        18.47 o
  -1   1   7        122.38        143.50         7.18 o
   0   1   7       1333.20       1346.80        47.70 o
   1   1   7        755.77        722.96        26.09 o
   2   1   7       3997.18       4393.69       154.31 o
   3   1   7         57.25         61.33         4.17 o
   4   1   7        174.04        181.20         8.48 o
   5   1   7         18.47         17.62         6.20 o
   6   1   7         23.71         28.99         7.56 o
   7   1   7       2526.85       2581.53       114.01 o
   8   1   7          0.17         -7.25        13.30 o
   9   1   7          4.40         13.54        11.46 o
  10   1   7          4.26          9.60        19.95 o
  -9   2   7         11.13         10.34        15.51 o
  -8   2   7        170.98        208.66        16.06 o
  -7   2   7         25.56         29.34         6.82 o
  -6   2   7        196.89        202.43        11.76 o
  -5   2   7         36.71         46.48         4.95 o
  -4   2   7        976.41       1075.44        39.16 o
  -3   2   7        255.98        271.34        11.14 o
  -2   2   7       1235.85       1366.96        48.83 o
  -1   2   7          6.58         11.10         2.27 o
   0   2   7        567.30        497.94        18.27 o
   1   2   7        286.57        285.90        11.09 o
   2   2   7        396.85        368.74        19.45 o
   3   2   7        254.26        234.05         9.87 o
   4   2   7        848.95        858.90        35.81 o
   5   2   7        618.95        635.74        38.42 o
   6   2   7         10.41          8.95         7.94 o
   7   2   7        187.15        188.10        17.71 o
   8   2   7         13.35         14.27        10.65 o
   9   2   7         68.18         64.58        18.10 o
  10   2   7          0.05          4.36        15.53 o
  -9   3   7         33.80         36.20        17.73 o
  -8   3   7        774.53        757.85        37.20 o
  -7   3   7        185.28        196.74        14.94 o
  -6   3   7          8.71          5.55         5.25 o
  -5   3   7        551.76        485.83        19.33 o
  -4   3   7        912.50        957.36        35.18 o
  -3   3   7        871.08        935.74        33.76 o
  -2   3   7       1604.81       1589.36        56.65 o
  -1   3   7       2882.31       3103.08       109.31 o
   0   3   7       9002.91       9531.30       333.64 o
   1   3   7       2083.89       2231.85        78.76 o
   2   3   7        178.43        194.68         8.19 o
   3   3   7         43.48         30.91         8.31 o
   4   3   7       1082.23       1162.10        52.24 o
   5   3   7       1198.96       1339.76        60.33 o
   6   3   7        753.17        739.86        36.03 o
   7   3   7         21.76          7.78         8.83 o
   8   3   7          1.16          6.11        10.26 o
   9   3   7         41.30         29.02        13.49 o
  10   3   7        106.75        109.29        18.30 o
 -10   4   7         14.72         28.44        38.78 o
  -9   4   7          6.97          7.84        10.89 o
  -8   4   7        415.22        381.63        22.65 o
  -7   4   7         52.08         68.44         9.99 o
  -6   4   7         25.44         29.89         7.36 o
  -5   4   7        547.64        579.44        22.59 o
  -4   4   7       1203.15       1269.32        45.99 o
  -3   4   7         13.02         13.49         3.42 o
  -2   4   7        313.99        324.92        12.92 o
  -1   4   7         89.81         86.11         5.08 o
   0   4   7       2540.21       2846.08       100.45 o
   1   4   7       8833.21       9538.71       334.14 o
   2   4   7        522.46        619.16        22.87 o
   3   4   7        998.94       1114.77        49.89 o
   4   4   7        401.79        392.99        20.35 o
   5   4   7        171.52        141.39        11.48 o
   6   4   7       3015.54       3192.80       140.10 o
   7   4   7        304.04        302.88        19.95 o
   8   4   7          0.49         -3.41        10.10 o
   9   4   7          3.32         14.31        14.04 o
  10   4   7          0.49          6.09        16.04 o
 -10   5   7        204.48        254.83        32.14 o
  -9   5   7         25.08         28.12        11.98 o
  -8   5   7         19.64         22.54        10.58 o
  -7   5   7        255.00        221.99        16.55 o
  -6   5   7       1136.29       1040.92        48.18 o
  -5   5   7        279.29        255.23        33.06 o
  -4   5   7          1.62          1.90         4.03 o
  -3   5   7          6.72          7.97         3.63 o
  -2   5   7        164.96        158.37        12.78 o
  -1   5   7          6.75          5.98         3.15 o
   0   5   7       1022.20       1127.93        40.59 o
   1   5   7       1303.94       1414.35        50.68 o
   2   5   7        116.57        117.14         6.30 o
   3   5   7        194.90        156.33        10.58 o
   4   5   7        110.99        114.76         9.79 o
   5   5   7        286.84        269.58        16.69 o
   6   5   7          0.28          1.49         8.20 o
   7   5   7        116.75        105.30        14.78 o
   8   5   7          0.35         -5.66        11.68 o
   9   5   7         43.78         58.23        14.38 o
  -9   6   7          0.04          0.39        13.58 o
  -8   6   7        306.13        373.41        23.76 o
  -7   6   7        361.44        392.87        23.14 o
  -6   6   7          0.03          2.38         7.36 o
  -5   6   7        543.57        525.83        26.35 o
  -4   6   7         70.14         69.26         7.89 o
  -3   6   7        469.74        442.93        17.53 o
  -2   6   7          1.60          0.56         3.29 o
  -1   6   7        252.69        256.14        10.94 o
   0   6   7       2298.85       2524.16        89.57 o
   1   6   7        546.04        588.18        22.10 o
   2   6   7       1721.70       1951.70        69.59 o
   3   6   7         30.75         38.80         6.79 o
   4   6   7        821.16        787.81        37.22 o
   5   6   7        568.32        549.13        27.93 o
   6   6   7        289.51        320.10        20.40 o
   7   6   7         20.13          4.41         9.73 o
   8   6   7         77.88         61.67        14.04 o
   9   6   7          1.87         -3.16        15.00 o
  -9   7   7         16.85         24.21        14.10 o
  -8   7   7         16.72         11.43        10.78 o
  -7   7   7        122.74        142.83        13.78 o
  -6   7   7        288.80        252.99        17.03 o
  -5   7   7         50.54         38.82        16.81 o
  -4   7   7       1617.38       1715.58        76.39 o
  -3   7   7        148.56        147.08        10.82 o
  -2   7   7        155.20        149.33        10.70 o
  -1   7   7        186.89        174.31         8.62 o
   0   7   7        815.17        822.84        30.49 o
   1   7   7       2472.86       2494.92        88.79 o
   2   7   7        370.77        371.34        32.00 o
   3   7   7        120.69        126.06        12.56 o
   4   7   7        105.32        122.61        22.72 o
   5   7   7        149.67        164.06        13.78 o
   6   7   7         14.52         28.31         9.67 o
   7   7   7         20.52         10.33        11.45 o
   8   7   7         32.65         35.91        19.95 o
   9   7   7         40.76         59.32        22.16 o
  -9   8   7         12.67         14.53        15.17 o
  -8   8   7         11.70          5.62        12.67 o
  -7   8   7         99.74         88.33        12.31 o
  -6   8   7        201.27        213.08        19.21 o
  -5   8   7        288.58        244.12        16.43 o
  -4   8   7        224.73        245.47        17.36 o
  -3   8   7        412.56        372.27        38.60 o
  -2   8   7         49.60         57.25         7.82 o
  -1   8   7         22.98         18.46         4.50 o
   0   8   7         33.30         39.85         5.36 o
   1   8   7         60.22         67.39         6.07 o
   2   8   7        183.36        205.33        13.71 o
   3   8   7          1.16          8.76         7.15 o
   4   8   7          3.04         10.66         8.34 o
   5   8   7        385.72        415.90        23.61 o
   6   8   7         12.65          8.73         9.90 o
   7   8   7        266.86        287.34        47.28 o
   8   8   7         24.77         14.02        24.75 o
  -8   9   7          2.56         -1.09        14.62 o
  -7   9   7         10.23         18.57        11.34 o
  -6   9   7         56.16         44.23        10.56 o
  -5   9   7        284.98        218.54        16.31 o
  -4   9   7         81.32         64.53         9.73 o
  -3   9   7        789.58        842.42        39.96 o
  -2   9   7       1937.28       2008.88        88.80 o
  -1   9   7        580.08        546.30        32.30 o
   0   9   7        345.29        359.95        15.63 o
   1   9   7         13.37         13.73         5.45 o
   2   9   7        627.62        616.02        30.56 o
   3   9   7       1162.86       1068.57        49.49 o
   4   9   7        125.42        131.87        14.78 o
   5   9   7        143.09        162.58        14.64 o
   6   9   7         21.29          6.08        11.27 o
   7   9   7         33.09         41.69        13.22 o
   8   9   7         83.53         68.78        16.59 o
  -8  10   7          1.36         -3.39        14.45 o
  -7  10   7          8.38          8.34        15.14 o
  -6  10   7          1.13          3.00        10.03 o
  -5  10   7        261.14        234.84        26.78 o
  -4  10   7         14.67         -0.55         8.36 o
  -3  10   7        215.55        191.52        14.76 o
  -2  10   7       1300.90       1286.35        58.77 o
  -1  10   7        250.24        208.90        28.24 o
   0  10   7         45.58         50.76         6.69 o
   1  10   7        297.53        278.31        17.23 o
   2  10   7          0.61         -3.63         8.08 o
   3  10   7        227.67        226.50        16.81 o
   4  10   7          0.08         -6.74         9.40 o
   5  10   7         50.80         40.85        10.74 o
   6  10   7        127.51        117.38        14.45 o
   7  10   7          8.00          2.36        13.83 o
   8  10   7         40.68         65.75        28.07 o
  -7  11   7         62.83         81.82        15.87 o
  -6  11   7          4.22          9.84        11.22 o
  -5  11   7         13.07         16.17        11.19 o
  -4  11   7        243.11        226.30        17.74 o
  -3  11   7        101.30         79.49        11.49 o
  -2  11   7        345.02        290.24        19.28 o
  -1  11   7          1.94         10.04         8.87 o
   0  11   7       1414.94       1541.92        69.86 o
   1  11   7       1742.65       1657.90        74.57 o
   2  11   7         77.09         51.15         9.91 o
   3  11   7          0.02         -7.20         8.88 o
   4  11   7         19.71          2.84        11.27 o
   5  11   7        329.44        374.49        46.36 o
   6  11   7          3.19          0.12        13.03 o
   7  11   7          1.97          3.67        14.45 o
  -7  12   7         35.83         51.71        25.12 o
  -6  12   7         20.59          8.53        13.17 o
  -5  12   7         38.23         28.99        12.60 o
  -4  12   7          9.62          4.37        11.31 o
  -3  12   7         72.61         85.05        15.33 o
  -2  12   7          1.06          0.98        10.15 o
  -1  12   7         73.50         65.94        11.74 o
   0  12   7          3.83         -4.43        13.67 o
   1  12   7          6.64         -8.50        13.30 o
   2  12   7         27.08          4.75        10.10 o
   3  12   7          4.29         16.63        10.82 o
   4  12   7         44.48         52.92        22.35 o
   5  12   7          0.00         -1.29        11.98 o
   6  12   7          0.61         14.83        14.62 o
  -6  13   7          0.28          8.82        16.56 o
  -5  13   7          1.70          1.00        13.57 o
  -4  13   7         28.14         22.00        12.65 o
  -3  13   7          9.03         12.19        11.78 o
  -2  13   7          0.12        -10.01        10.44 o
  -1  13   7          0.14          4.57        10.91 o
   0  13   7         53.66         30.66        16.25 o
   1  13   7        146.97        168.81        23.27 o
   2  13   7        102.06         88.28        18.47 o
   3  13   7          0.00          2.30        13.03 o
   4  13   7          5.31          6.79        13.51 o
   5  13   7          0.66          2.86        17.18 o
   6  13   7         59.03         89.02        30.66 o
  -5  14   7         42.34         27.32        16.06 o
  -4  14   7          1.38          0.27        15.34 o
  -3  14   7         19.23         13.40        14.11 o
  -2  14   7          0.01          7.48        12.16 o
  -1  14   7         25.19         24.38        19.58 o
   0  14   7         29.10         18.47        18.84 o
   1  14   7         52.57         76.46        19.58 o
   2  14   7         16.85          0.74        16.62 o
   3  14   7          6.67         -2.22        20.69 o
   4  14   7         89.33        104.16        24.01 o
   5  14   7        241.76        281.43        37.31 o
  -4  15   7          4.46          6.28        21.42 o
  -3  15   7         15.14         26.30        15.61 o
  -2  15   7          3.46         18.35        14.98 o
  -1  15   7         85.31        121.53        25.86 o
   0  15   7         31.97         32.14        21.79 o
   1  15   7         93.76         99.36        26.60 o
   2  15   7         67.02         57.99        23.64 o
   3  15   7         23.52         28.44        21.42 o
   0 -16   8          4.35          6.39        17.97 o
   1 -16   8          0.26         -3.36        17.37 o
   2 -16   8         78.25         91.97        30.66 o
  -1 -15   8         16.01          6.35        16.99 o
   0 -15   8          0.13          1.99        14.88 o
   1 -15   8         11.49         13.00        14.76 o
   2 -15   8        181.47        192.94        20.49 o
   3 -15   8         17.60          1.27        15.28 o
   4 -15   8          0.23         -0.37        23.27 o
  -5 -14   8          6.38         24.01        25.12 o
  -1 -14   8        102.66        102.46        15.30 o
   0 -14   8         72.63         90.57        30.10 o
   1 -14   8          0.82          5.01        13.70 o
   2 -14   8          6.39         -1.78        12.40 o
   3 -14   8          2.23         -4.99        13.43 o
   4 -14   8          0.73         12.50        13.55 o
   5 -14   8         13.78          2.22        21.42 o
  -6 -13   8         28.98         42.11        24.01 o
  -5 -13   8         21.47         18.47        19.95 o
  -4 -13   8          2.09         10.34        18.10 o
  -2 -13   8         11.65          6.31        10.84 o
  -1 -13   8        224.90        208.60        17.50 o
   0 -13   8        657.09        775.08        39.44 o
   1 -13   8         29.13         31.58        11.48 o
   2 -13   8         14.74         -4.30        11.04 o
   3 -13   8          2.57          9.39        16.44 o
   4 -13   8         34.95         27.15        12.28 o
   5 -13   8         25.99         33.99        13.93 o
   6 -13   8         48.34         52.82        21.42 o
  -6 -12   8          0.26         23.64        22.53 o
  -5 -12   8          2.37          1.85        18.84 o
  -4 -12   8          5.80         -0.37        14.78 o
  -3 -12   8         19.73         22.05        11.10 o
  -2 -12   8         28.88         16.46        10.41 o
  -1 -12   8        136.78        190.32        22.51 o
   0 -12   8         61.58         51.48        10.84 o
   1 -12   8         11.24          1.57         9.88 o
   2 -12   8         12.25         -1.85         9.40 o
   3 -12   8         65.76         64.13        20.50 o
   4 -12   8        229.45        272.67        19.71 o
   5 -12   8         12.92         11.09        11.72 o
   6 -12   8         16.98         27.41        13.73 o
  -7 -11   8         27.56         45.80        23.27 o
  -6 -11   8          8.65         16.25        20.32 o
  -5 -11   8        104.26         99.73        20.69 o
  -4 -11   8         13.43         26.23        15.14 o
  -3 -11   8          2.97          4.82         7.21 o
  -2 -11   8         42.07         35.85         7.77 o
  -1 -11   8        239.28        235.83        16.97 o
   0 -11   8        187.24        204.53        20.30 o
   1 -11   8        339.91        345.97        21.08 o
   2 -11   8        434.21        448.46        32.69 o
   3 -11   8        108.94         76.18        10.84 o
   4 -11   8        233.71        198.78        16.81 o
   5 -11   8          0.21          1.91         9.91 o
   6 -11   8        103.24         86.01        13.81 o
   7 -11   8          2.41         10.79        13.29 o
  -7 -10   8          4.64         14.04        21.79 o
  -6 -10   8         12.24          1.85        15.88 o
  -5 -10   8        160.43        129.28        20.32 o
  -4 -10   8        103.31        114.15        16.44 o
  -3 -10   8        221.97        216.08        18.46 o
  -2 -10   8        116.57        130.95        13.19 o
  -1 -10   8        157.03        166.26        10.44 o
   0 -10   8        348.83        364.76        20.37 o
   1 -10   8         34.55         19.70         7.70 o
   2 -10   8        741.21        728.54        86.62 o
   3 -10   8        401.84        418.02        23.09 o
   4 -10   8        136.50        102.50        11.60 o
   5 -10   8        729.35        689.83        34.99 o
   6 -10   8         54.54         28.98        12.31 o
   7 -10   8         20.07         10.85        12.36 o
   8 -10   8          2.86          4.89        14.67 o
  -8  -9   8         20.29         15.51        21.79 o
  -7  -9   8         74.61         94.93        23.27 o
  -6  -9   8        579.07        575.79        44.69 o
  -5  -9   8          7.64         12.19        14.41 o
  -4  -9   8         13.31         10.81         8.46 o
  -3  -9   8          4.37         12.54         5.68 o
  -2  -9   8         14.61         11.54         5.68 o
  -1  -9   8        101.75        115.38         8.20 o
   0  -9   8         26.54         31.70         5.54 o
   1  -9   8        167.53        190.57        13.45 o
   2  -9   8        247.87        299.32        17.36 o
   3  -9   8       1150.56        986.73        45.96 o
   4  -9   8        140.12        138.70        12.27 o
   5  -9   8         97.44        106.29        12.43 o
   6  -9   8        169.07        175.41        23.07 o
   7  -9   8          0.02          5.70        11.18 o
   8  -9   8          1.74          1.50        12.91 o
  -8  -8   8         40.67         15.14        21.05 o
  -7  -8   8        172.51        144.43        22.90 o
  -6  -8   8        242.88        247.08        26.60 o
  -5  -8   8         77.42         53.56        15.14 o
  -4  -8   8         13.94         11.96         5.88 o
  -3  -8   8         38.65         33.55         7.65 o
  -2  -8   8         21.36         15.20         4.97 o
  -1  -8   8        162.35        133.65         8.07 o
   0  -8   8         62.44         51.31         5.41 o
   1  -8   8        253.76        238.90        11.92 o
   2  -8   8        868.99        878.09        40.74 o
   3  -8   8          0.04          0.38         6.36 o
   4  -8   8        262.67        310.66        18.12 o
   5  -8   8        324.75        322.58        19.31 o
   6  -8   8        340.02        294.55        25.67 o
   7  -8   8        104.16        106.15        13.67 o
   8  -8   8         72.13         83.78        16.25 o
  -9  -7   8          5.38         21.05        22.53 o
  -8  -7   8          0.01         -4.80        16.25 o
  -7  -7   8        131.91        135.93        21.79 o
  -6  -7   8        334.85        190.93        22.53 o
  -5  -7   8        221.23        247.86        27.70 o
  -4  -7   8        274.35        262.45        13.53 o
  -3  -7   8        117.04        109.85         7.68 o
  -2  -7   8        494.93        497.30        21.03 o
  -1  -7   8        581.53        534.39        20.68 o
   0  -7   8       1172.61       1159.40        42.22 o
   1  -7   8        138.09        128.06        12.08 o
   2  -7   8        188.53        185.15        11.68 o
   3  -7   8         37.28         42.50        11.45 o
   4  -7   8          0.34         -1.70         5.99 o
   5  -7   8        578.45        613.94        30.42 o
   6  -7   8         53.19         47.98         9.36 o
   7  -7   8        356.80        418.76        24.03 o
   8  -7   8          0.88         -5.00        11.62 o
   9  -7   8        206.25        271.46        31.03 o
  -9  -6   8         65.38         76.46        25.49 o
  -8  -6   8         34.24         38.42        17.36 o
  -7  -6   8         30.67          7.76        13.30 o
  -6  -6   8         23.29         15.14        12.19 o
  -5  -6   8         32.26         28.00         6.34 o
  -4  -6   8         79.18         73.90         6.31 o
  -3  -6   8        326.98        355.23        14.84 o
  -2  -6   8         30.18         34.23         5.63 o
  -1  -6   8          3.62          2.84         3.42 o
   0  -6   8        239.03        193.72        13.35 o
   1  -6   8         63.82         78.37         6.20 o
   2  -6   8         17.00         19.76         3.62 o
   3  -6   8         10.98         11.56         3.77 o
   4  -6   8        224.82        214.68        13.43 o
   5  -6   8        195.83        191.13        14.94 o
   6  -6   8         40.40         26.38         8.57 o
   7  -6   8         69.70         70.53        16.44 o
   8  -6   8          0.89          0.54        10.36 o
   9  -6   8         37.67         45.43        19.21 o
  -9  -5   8         54.03         51.71        21.05 o
  -8  -5   8         36.68         35.09        18.47 o
  -7  -5   8          4.68          1.85        12.93 o
  -6  -5   8          0.19          4.99         8.10 o
  -5  -5   8          0.34         -0.63         5.15 o
  -4  -5   8        101.96        113.16         8.04 o
  -3  -5   8        564.31        535.96        20.67 o
  -2  -5   8       1026.31       1000.81        36.46 o
  -1  -5   8        591.34        665.58        24.80 o
   0  -5   8          2.75          2.56         2.92 o
   1  -5   8       2195.90       2451.97        86.94 o
   2  -5   8        163.62        190.95        13.22 o
   3  -5   8        149.11        157.99         9.34 o
   4  -5   8          2.09          0.94         3.79 o
   5  -5   8          0.82          3.92         6.66 o
   6  -5   8          7.00          8.90         7.44 o
   7  -5   8        370.45        378.17        44.51 o
   8  -5   8         51.17         68.33        15.88 o
   9  -5   8         30.69         11.45        16.99 o
 -10  -4   8          2.71          4.80        26.23 o
  -9  -4   8          2.01         16.25        18.47 o
  -8  -4   8         39.74         41.37        16.25 o
  -7  -4   8        102.47        110.81        17.36 o
  -6  -4   8        139.20        128.29        11.72 o
  -5  -4   8        166.22        176.02         9.81 o
  -4  -4   8          0.52          4.21         3.76 o
  -3  -4   8          1.73          1.75         3.26 o
  -2  -4   8       1133.69       1243.58        44.85 o
  -1  -4   8          8.79          6.82         5.01 o
   0  -4   8       3044.81       3178.92       112.15 o
   1  -4   8         41.69         55.87         5.72 o
   2  -4   8        265.72        291.72        14.81 o
   3  -4   8        382.06        439.37        16.98 o
   4  -4   8         20.07         14.10         4.12 o
   5  -4   8        129.44        122.90         7.87 o
   6  -4   8        291.86        288.02        16.97 o
   7  -4   8          6.05          0.68         8.22 o
   8  -4   8          9.36          0.37        14.04 o
   9  -4   8          0.02         -3.69        15.88 o
 -10  -3   8         67.85         97.52        28.81 o
  -9  -3   8         75.98         93.08        21.79 o
  -8  -3   8         98.58        116.72        19.21 o
  -7  -3   8          5.68         16.80         9.51 o
  -6  -3   8         78.14         94.96        16.20 o
  -5  -3   8         36.05         27.74         4.92 o
  -4  -3   8        117.40         93.19         7.60 o
  -3  -3   8         53.37         48.18         7.44 o
  -2  -3   8        257.40        251.22        10.18 o
  -1  -3   8        138.81        135.83         7.86 o
   0  -3   8       1410.06       1501.32        65.16 o
   1  -3   8         72.29         57.29         3.93 o
   2  -3   8         78.04         78.03         6.03 o
   3  -3   8        838.66        946.36        34.47 o
   4  -3   8        123.55        163.61         8.30 o
   5  -3   8         22.93         30.75         5.18 o
   6  -3   8       1371.83       1392.77        51.04 o
   7  -3   8        983.36       1077.36        71.29 o
   8  -3   8          2.03         -3.69        12.93 o
   9  -3   8         53.48         54.30        17.73 o
  10  -3   8        120.01        142.95        28.44 o
 -10  -2   8         15.58          7.02        21.42 o
  -9  -2   8         19.26          5.54        18.84 o
  -8  -2   8          9.31         14.04        14.78 o
  -7  -2   8         70.76         85.01        11.19 o
  -6  -2   8        142.92        147.37         9.49 o
  -5  -2   8        356.75        350.57        21.78 o
  -4  -2   8       1032.28       1017.56        48.30 o
  -3  -2   8        284.51        275.33        11.31 o
  -2  -2   8        228.74        213.41         8.80 o
  -1  -2   8       1453.30       1646.82        58.28 o
   0  -2   8       5258.77       5642.39       197.88 o
   1  -2   8         22.82         28.68         3.97 o
   2  -2   8         87.42        110.62         5.76 o
   3  -2   8        706.76        816.93        29.86 o
   4  -2   8        236.70        230.55        10.30 o
   5  -2   8        896.70        913.74        33.98 o
   6  -2   8        259.43        265.17        12.77 o
   7  -2   8         33.66         27.21         9.10 o
   8  -2   8         31.64         29.92        13.67 o
   9  -2   8        133.40         73.88        17.73 o
  10  -2   8         16.00         21.79        20.69 o
  -9  -1   8         13.54          2.59        17.73 o
  -8  -1   8          8.84          1.20         9.53 o
  -7  -1   8       1055.02       1120.77        52.37 o
  -6  -1   8          2.64          5.49         5.18 o
  -5  -1   8          0.01          2.03         4.21 o
  -4  -1   8        814.83        797.75        29.63 o
  -3  -1   8        253.84        233.60         9.81 o
  -2  -1   8          2.10          1.41         1.64 o
  -1  -1   8       1199.10       1280.71        56.16 o
   0  -1   8       2863.93       2741.90        96.61 o
   1  -1   8        164.92        207.17         8.51 o
   2  -1   8       4678.76       4954.89       174.00 o
   3  -1   8         66.40         66.81         5.21 o
   4  -1   8       1278.10       1341.78        48.41 o
   5  -1   8         98.15        110.20        11.20 o
   6  -1   8        467.48        474.08        24.29 o
   7  -1   8         18.96         17.81         8.68 o
   8  -1   8          6.59         -3.06         9.75 o
   9  -1   8        184.64        149.60        21.05 o
  10  -1   8         45.80         17.36        19.95 o
  -9   0   8         81.57         87.54        21.42 o
  -8   0   8          5.51          3.75         9.83 o
  -7   0   8        694.48        783.14        30.56 o
  -6   0   8          0.92          6.53         5.38 o
  -5   0   8        182.84        175.42        12.43 o
  -4   0   8          7.75          6.90         5.09 o
  -3   0   8       2156.39       2371.79        84.23 o
  -2   0   8          7.12          3.62         1.88 o
  -1   0   8       1277.52       1224.02        43.71 o
   0   0   8         60.71         41.55         2.87 o
   1   0   8          6.58          8.47         2.25 o
   2   0   8        421.91        504.93        18.84 o
   3   0   8         22.00         24.07         3.26 o
   4   0   8       3256.86       3582.49       126.51 o
   5   0   8        517.15        473.72        25.28 o
   6   0   8        562.95        545.86        27.42 o
   7   0   8         32.69         47.97         9.99 o
   8   0   8        108.10        116.28        30.66 o
   9   0   8         25.58          8.87        15.51 o
  10   0   8        139.45        146.27        25.86 o
  -9   1   8         86.61         83.11        18.84 o
  -8   1   8        301.23        360.47        22.30 o
  -7   1   8         28.35         21.71         9.60 o
  -6   1   8          3.18          0.54         4.87 o
  -5   1   8         79.43         88.78         6.52 o
  -4   1   8          3.38          2.98         3.49 o
  -3   1   8         25.92         27.28         3.31 o
  -2   1   8        509.10        478.27        17.96 o
  -1   1   8        185.58        188.90         9.09 o
   0   1   8       1325.37       1174.88        41.87 o
   1   1   8        164.46        151.49         6.53 o
   2   1   8          3.30          8.52         2.44 o
   3   1   8       2206.01       2361.68        83.67 o
   4   1   8       1037.08       1061.79        39.97 o
   5   1   8         65.85         79.31        10.34 o
   6   1   8        739.51        771.99        36.70 o
   7   1   8        234.22        233.02        16.95 o
   8   1   8        185.63        183.09        25.65 o
   9   1   8        124.10        146.51        19.02 o
  10   1   8          5.01         11.45        19.21 o
  -9   2   8         13.00         18.47        16.25 o
  -8   2   8          5.03          6.28         9.40 o
  -7   2   8         53.52         68.97         7.96 o
  -6   2   8         86.23         94.87        12.44 o
  -5   2   8        874.23        970.56        36.03 o
  -4   2   8        111.91        106.98         6.55 o
  -3   2   8         86.41         82.02         5.74 o
  -2   2   8        123.31        106.93         5.62 o
  -1   2   8        119.94        109.92         5.58 o
   0   2   8       4021.34       4317.39       151.54 o
   1   2   8        202.52        207.33         9.87 o
   2   2   8        233.11        218.90        10.21 o
   3   2   8         19.20         13.56         2.80 o
   4   2   8         70.77         74.43         6.49 o
   5   2   8         17.30         15.30         6.56 o
   6   2   8       1046.41       1084.81        50.27 o
   7   2   8         54.80         55.00        10.41 o
   8   2   8        432.01        444.71        25.84 o
   9   2   8        448.83        478.56        29.65 o
  10   2   8          0.22         -3.40        15.62 o
  -9   3   8         63.20         64.64        21.42 o
  -8   3   8          1.14         -5.73         9.76 o
  -7   3   8        409.53        444.88        29.92 o
  -6   3   8       1559.86       1660.33        60.28 o
  -5   3   8        310.95        267.44        12.32 o
  -4   3   8        326.19        309.15        13.05 o
  -3   3   8       1344.71       1447.60        51.96 o
  -2   3   8          2.72          7.31         2.72 o
  -1   3   8        821.60        794.96        28.86 o
   0   3   8        899.90        937.81        33.77 o
   1   3   8         32.98         27.65         3.09 o
   2   3   8          6.63          7.76         3.83 o
   3   3   8        151.52        140.75         6.54 o
   4   3   8          6.01          4.85         5.35 o
   5   3   8         37.73         38.75         8.68 o
   6   3   8        439.95        406.70        22.68 o
   7   3   8         11.62         16.14         9.85 o
   8   3   8          8.78         16.33        14.59 o
   9   3   8         22.04         10.77        13.55 o
  10   3   8         19.60         12.91        16.76 o
 -10   4   8          0.99         -4.80        24.38 o
  -9   4   8          7.61         27.70        18.47 o
  -8   4   8        198.56        201.51        16.33 o
  -7   4   8        197.87        184.82        14.35 o
  -6   4   8        207.57        195.89        13.56 o
  -5   4   8       1166.44       1178.05        43.21 o
  -4   4   8       1096.47       1171.87        42.72 o
  -3   4   8          0.49         -1.37         3.33 o
  -2   4   8        628.15        683.59        25.30 o
  -1   4   8       1259.16       1383.55        49.55 o
   0   4   8        488.01        514.65        19.33 o
   1   4   8        254.70        247.82        10.28 o
   2   4   8         28.55         38.35         3.65 o
   3   4   8        265.50        262.23        14.37 o
   4   4   8         19.83         16.79         7.39 o
   5   4   8          1.37          6.45         6.73 o
   6   4   8        438.09        443.51        24.13 o
   7   4   8        214.79        233.40        17.71 o
   8   4   8         84.49         96.85        13.62 o
   9   4   8          9.35          0.53        13.30 o
  10   4   8          3.48         -1.85        26.96 o
 -10   5   8         17.72        -11.45        22.16 o
  -9   5   8         93.09        112.66        22.90 o
  -8   5   8        175.66        181.24        15.72 o
  -7   5   8         17.05          4.15         8.72 o
  -6   5   8        313.44        314.84        18.78 o
  -5   5   8         83.28         75.94         8.60 o
  -4   5   8         11.84          7.64         4.06 o
  -3   5   8        771.53        852.65        31.41 o
  -2   5   8         10.14          9.78         3.62 o
  -1   5   8         10.65         13.96         3.59 o
   0   5   8        428.55        486.03        18.48 o
   1   5   8        178.93        173.97        14.09 o
   2   5   8         79.76         92.21         5.71 o
   3   5   8        238.90        248.33        14.10 o
   4   5   8          1.59          0.09         6.10 o
   5   5   8          1.41          4.42         6.74 o
   6   5   8       1214.44       1277.56        83.85 o
   7   5   8         22.47          6.40         9.58 o
   8   5   8        110.30        138.33        35.28 o
   9   5   8         28.39         22.78        14.02 o
  -9   6   8        198.30        180.63        27.33 o
  -8   6   8          5.73          1.87        10.56 o
  -7   6   8          0.27         -0.47         8.61 o
  -6   6   8        248.22        235.74        16.07 o
  -5   6   8          0.08         -0.54         7.09 o
  -4   6   8         85.31         93.41         9.60 o
  -3   6   8         36.19         29.80         4.73 o
  -2   6   8        165.45        160.26         9.83 o
  -1   6   8       2176.84       2401.83        85.37 o
   0   6   8       1092.89       1211.79        43.93 o
   1   6   8         10.64          9.72         3.68 o
   2   6   8        137.51        140.28         7.44 o
   3   6   8        252.82        247.52        15.00 o
   4   6   8         10.30          7.61         6.73 o
   5   6   8         98.18         92.01        10.62 o
   6   6   8        109.42        110.50        12.31 o
   7   6   8        194.43        187.42        16.25 o
   8   6   8         25.88         12.99        12.09 o
   9   6   8         60.39         33.50        15.35 o
  -9   7   8         87.78         76.99        15.96 o
  -8   7   8        230.14        224.79        18.47 o
  -7   7   8        336.85        338.44        21.88 o
  -6   7   8       1443.44       1596.77       100.82 o
  -5   7   8        137.04        140.95        12.53 o
  -4   7   8        164.72        163.61        16.62 o
  -3   7   8        265.63        266.39        15.38 o
  -2   7   8         67.92         65.84         5.58 o
  -1   7   8         61.38         59.32         5.80 o
   0   7   8        195.58        185.88        13.16 o
   1   7   8        173.05        161.85         8.73 o
   2   7   8       1064.02       1021.59        46.49 o
   3   7   8         83.69         61.86         8.20 o
   4   7   8        856.43        849.97        40.47 o
   5   7   8       1275.69       1246.78        90.29 o
   6   7   8         21.79          9.52         9.79 o
   7   7   8          7.04         -0.93        10.82 o
   8   7   8         43.52         42.77        13.62 o
   9   7   8         74.76        102.45        40.26 o
  -9   8   8         45.21         53.69        19.76 o
  -8   8   8          6.50         -1.62        12.04 o
  -7   8   8         11.42         10.74        10.03 o
  -6   8   8         93.35         95.82        12.67 o
  -5   8   8         49.48         26.64         8.61 o
  -4   8   8          0.06          0.67         7.09 o
  -3   8   8         53.77         37.90        19.58 o
  -2   8   8          2.65          5.42         6.40 o
  -1   8   8        141.15        143.18         8.74 o
   0   8   8          3.45          1.77         4.29 o
   1   8   8       1354.34       1278.48        46.70 o
   2   8   8         42.56         31.41         8.13 o
   3   8   8         22.18         36.42        14.59 o
   4   8   8         23.88         16.36        10.71 o
   5   8   8        584.61        593.59        35.28 o
   6   8   8         40.20         23.85        10.39 o
   7   8   8          1.54          1.49        11.41 o
   8   8   8         11.02          5.51        13.66 o
  -8   9   8          3.70          3.20        13.84 o
  -7   9   8          0.06         14.44        11.15 o
  -6   9   8          2.06         -5.36         9.53 o
  -5   9   8          0.47         -1.96         9.01 o
  -4   9   8        393.58        362.10        21.98 o
  -3   9   8       1448.96       1414.16        63.99 o
  -2   9   8         77.81         64.61        10.90 o
  -1   9   8         27.42         35.55         7.57 o
   0   9   8         88.94         89.79         8.70 o
   1   9   8        253.66        242.79        12.19 o
   2   9   8        656.75        620.58        33.06 o
   3   9   8        250.45        244.80        35.83 o
   4   9   8        828.71        820.92        40.20 o
   5   9   8          5.06         -3.68         9.40 o
   6   9   8         25.30         23.88        12.16 o
   7   9   8        176.04        171.85        18.37 o
   8   9   8         36.19         19.03        20.13 o
  -8  10   8         90.31         80.59        18.72 o
  -7  10   8         11.22          1.32        12.77 o
  -6  10   8         17.53         10.01        10.58 o
  -5  10   8        192.49        164.23        23.07 o
  -4  10   8        957.65        987.23        66.12 o
  -3  10   8          0.36          0.92         8.10 o
  -2  10   8         26.01         35.00        14.22 o
  -1  10   8         38.13         17.53        13.30 o
   0  10   8        126.20        153.13        12.66 o
   1  10   8         47.38         46.54         8.88 o
   2  10   8        170.68        157.27        14.22 o
   3  10   8         55.81         48.89        10.05 o
   4  10   8        196.66        165.46        18.28 o
   5  10   8         27.49         32.45        11.25 o
   6  10   8        157.91        137.84        16.31 o
   7  10   8          3.23         -3.05        12.96 o
  -7  11   8          0.61         -5.86        13.67 o
  -6  11   8         27.11         10.47        11.62 o
  -5  11   8          0.01          1.03        10.44 o
  -4  11   8         29.44         36.50        10.58 o
  -3  11   8         39.08         53.99        10.45 o
  -2  11   8         10.50         -4.54         9.14 o
  -1  11   8        199.58        181.25        14.62 o
   0  11   8        556.85        532.27        27.94 o
   1  11   8          0.00         -8.15         8.49 o
   2  11   8        503.19        463.14        50.42 o
   3  11   8          0.52          1.67         9.50 o
   4  11   8         23.98         19.71        11.15 o
   5  11   8         38.14         55.31        22.53 o
   6  11   8         40.15         31.50        13.75 o
   7  11   8         32.77         16.13        15.00 o
  -7  12   8          3.97         -3.69        23.27 o
  -6  12   8          0.22         -4.54        13.45 o
  -5  12   8        121.26         99.36        14.88 o
  -4  12   8          4.90          4.60        10.70 o
  -3  12   8         23.02         23.00        10.84 o
  -2  12   8          0.89          1.46         9.53 o
  -1  12   8          2.72         -4.63         9.91 o
   0  12   8         14.75         17.36        14.41 o
   1  12   8        144.85        209.77        23.64 o
   2  12   8         56.46         46.76        12.01 o
   3  12   8         20.37         15.57        11.25 o
   4  12   8         10.31          2.97        11.89 o
   5  12   8         15.68         12.13        14.45 o
   6  12   8         10.31          4.27        15.07 o
  -6  13   8          8.43         -1.11        21.79 o
  -5  13   8         76.56         77.56        23.46 o
  -4  13   8          4.76          4.12        12.36 o
  -3  13   8          3.70          0.92        11.49 o
  -2  13   8         14.19         13.46        11.98 o
  -1  13   8         88.25         99.69        16.99 o
   0  13   8        196.14        168.44        23.27 o
   1  13   8          0.74         -2.22        15.88 o
   2  13   8         50.75         69.07        18.47 o
   3  13   8         24.33         24.53        12.99 o
   4  13   8         70.09         81.31        18.10 o
   5  13   8         21.17         22.38        14.83 o
   6  13   8         41.77         17.73        28.44 o
  -5  14   8          5.47          7.99        18.37 o
  -4  14   8         17.69          8.51        15.24 o
  -3  14   8          1.06          5.65        13.67 o
  -2  14   8        106.05        122.45        16.25 o
  -1  14   8          7.82          2.59        18.84 o
   0  14   8          0.40        -10.34        18.10 o
   1  14   8         92.89         94.19        21.42 o
   2  14   8          6.09         11.82        18.10 o
   3  14   8         38.27         31.77        19.95 o
   4  14   8          7.72          1.85        21.05 o
   5  14   8         45.48         49.50        29.18 o
  -3  15   8          5.79         10.48        16.68 o
  -2  15   8          4.93        -14.04        22.53 o
  -1  15   8          0.54         25.12        26.23 o
   0  15   8        205.37        206.08        29.92 o
   1  15   8         45.27         22.16        21.79 o
   2  15   8         99.75        122.26        28.07 o
   0 -16   9         48.00         31.77        25.49 o
   1 -16   9         26.65          7.05        17.19 o
  -1 -15   9         87.94         91.61        25.12 o
   0 -15   9         19.82         28.44        17.24 o
   1 -15   9         10.24         15.92        17.11 o
   2 -15   9         57.56         61.94        17.56 o
   3 -15   9         41.27         57.85        18.52 o
   4 -15   9         98.16        108.23        26.96 o
  -5 -14   9         12.40         28.81        25.12 o
  -1 -14   9         12.97          0.37        16.99 o
   0 -14   9         28.71         30.99        13.31 o
   1 -14   9          0.40         -6.46        12.27 o
   2 -14   9        133.21        159.47        18.14 o
   3 -14   9         92.38        100.68        15.93 o
   4 -14   9         12.54         11.13        15.09 o
   5 -14   9          0.00          4.43        24.01 o
  -6 -13   9         92.04         47.28        27.33 o
  -5 -13   9        109.94        142.95        25.12 o
  -4 -13   9          9.36          8.13        18.47 o
  -2 -13   9        158.55        175.45        23.27 o
  -1 -13   9        446.35        513.03        41.00 o
   0 -13   9        388.09        467.21        27.53 o
   1 -13   9         32.91         39.40        12.53 o
   2 -13   9          9.68         -3.51        10.45 o
   3 -13   9         21.46         15.88        11.49 o
   4 -13   9          4.01         -6.27        11.74 o
   5 -13   9         13.38          5.75        13.96 o
   6 -13   9         31.53         38.05        24.01 o
  -6 -12   9         17.84         28.44        21.79 o
  -5 -12   9         15.30         42.48        21.42 o
  -4 -12   9         55.49         62.42        16.99 o
  -3 -12   9        137.37        150.83        14.60 o
  -2 -12   9         26.21         26.96        14.78 o
  -1 -12   9         82.44         72.28        12.01 o
   0 -12   9        419.70        438.18        25.46 o
   1 -12   9        105.52        128.19        13.55 o
   2 -12   9          0.13          0.55         9.40 o
   3 -12   9         71.86         52.99        11.23 o
   4 -12   9        163.90        118.74        14.88 o
   5 -12   9         21.04         32.52        12.46 o
   6 -12   9        158.52        118.78        16.99 o
  -7 -11   9        109.52         62.79        26.23 o
  -6 -11   9          0.30         -1.11        18.10 o
  -5 -11   9          8.80         18.84        18.47 o
  -4 -11   9          0.24          1.85        13.30 o
  -3 -11   9         25.51         17.81         9.60 o
  -2 -11   9        869.05        910.47        39.44 o
  -1 -11   9        278.28        313.19        28.07 o
   0 -11   9         42.69         34.42        10.44 o
   1 -11   9        192.83        222.23        19.95 o
   2 -11   9        374.68        353.08        41.74 o
   3 -11   9        113.60        130.84        13.14 o
   4 -11   9         55.48         35.89        10.82 o
   5 -11   9        133.55        136.03        14.56 o
   6 -11   9         37.19         37.49        21.79 o
   7 -11   9        110.28        110.96        25.86 o
  -7 -10   9          7.53         14.04        20.32 o
  -6 -10   9         12.10          5.91        16.62 o
  -5 -10   9       1017.62       1060.74        72.03 o
  -4 -10   9         64.81         82.66        22.16 o
  -3 -10   9          0.52          2.73         8.15 o
  -2 -10   9        601.08        625.38        27.92 o
  -1 -10   9         25.44         17.23         7.00 o
   0 -10   9        364.71        387.90        28.26 o
   1 -10   9          0.02          4.28         7.56 o
   2 -10   9       1019.94        911.14        43.09 o
   3 -10   9         47.06         41.98         9.25 o
   4 -10   9         15.80          6.82         8.61 o
   5 -10   9        522.67        516.06        28.06 o
   6 -10   9        110.90        122.92        13.93 o
   7 -10   9         91.64         85.83        22.90 o
   8 -10   9         74.27         44.33        24.38 o
  -8  -9   9         94.88         84.22        26.96 o
  -7  -9   9         46.00         39.89        19.58 o
  -6  -9   9         17.45         18.84        15.51 o
  -5  -9   9         11.22          4.06        12.93 o
  -4  -9   9         28.86         32.01         9.51 o
  -3  -9   9         10.34         10.41         5.83 o
  -2  -9   9          6.86          7.53         5.47 o
  -1  -9   9        473.80        504.69        20.59 o
   0  -9   9        786.20        737.36        28.21 o
   1  -9   9        808.34        775.24        36.82 o
   2  -9   9        217.51        225.46        14.71 o
   3  -9   9        108.96        162.95        16.81 o
   4  -9   9        911.03        784.08        44.69 o
   5  -9   9        639.76        500.84        37.31 o
   6  -9   9        622.54        678.14        37.31 o
   7  -9   9          0.05          3.46        11.35 o
   8  -9   9         25.10         14.43        13.19 o
  -8  -8   9        292.44        368.97        38.42 o
  -7  -8   9         36.99         66.49        21.05 o
  -6  -8   9         80.60         49.87        15.88 o
  -5  -8   9         24.35         11.15         8.61 o
  -4  -8   9         59.93         67.86        15.14 o
  -3  -8   9         62.79         44.51         6.10 o
  -2  -8   9        100.77         90.27         8.61 o
  -1  -8   9         13.72         17.42         5.01 o
   0  -8   9        145.20        142.21         8.41 o
   1  -8   9         25.91         19.67         4.67 o
   2  -8   9        133.98        115.80         9.99 o
   3  -8   9          0.69         -1.27         6.40 o
   4  -8   9         65.68         67.01         9.10 o
   5  -8   9          4.37          0.59         7.70 o
   6  -8   9        342.36        325.01        28.81 o
   7  -8   9          0.17         -2.92         9.99 o
   8  -8   9         68.74         84.86        14.23 o
  -9  -7   9          1.31         11.08        22.90 o
  -8  -7   9          2.79          3.32        17.36 o
  -7  -7   9         41.11         62.42        19.21 o
  -6  -7   9        211.44        244.86        25.86 o
  -5  -7   9          8.08         11.65         8.22 o
  -4  -7   9        480.56        473.27        24.29 o
  -3  -7   9          0.17          3.50         4.61 o
  -2  -7   9         96.52        119.28        12.44 o
  -1  -7   9          6.97          5.64         3.97 o
   0  -7   9         56.34         63.54         5.60 o
   1  -7   9         92.42         85.99         7.07 o
   2  -7   9        212.97        209.79        15.41 o
   3  -7   9         51.65         61.17         8.31 o
   4  -7   9        681.42        642.60        31.20 o
   5  -7   9         12.22         21.30         7.70 o
   6  -7   9         30.43         36.82        11.64 o
   7  -7   9         19.24          8.75         9.94 o
   8  -7   9          0.20         -7.62        10.70 o
   9  -7   9         31.52         21.79        21.79 o
  -9  -6   9        131.05        157.72        28.44 o
  -8  -6   9          2.36          5.17        18.10 o
  -7  -6   9         34.70         25.86        14.78 o
  -6  -6   9        231.74        251.75        39.89 o
  -5  -6   9         21.23         25.82         8.22 o
  -4  -6   9        635.35        601.35        23.51 o
  -3  -6   9          0.37         -0.51         3.95 o
  -2  -6   9        256.98        270.52        13.62 o
  -1  -6   9        813.90        798.01        29.49 o
   0  -6   9          9.22         10.16         3.67 o
   1  -6   9        551.04        584.42        28.84 o
   2  -6   9         47.09         42.46         6.45 o
   3  -6   9         76.24         73.06         7.64 o
   4  -6   9        512.59        513.08        27.33 o
   5  -6   9        164.17        166.35        12.67 o
   6  -6   9         63.88         57.72         9.51 o
   7  -6   9         94.11         74.74        11.08 o
   8  -6   9         27.86         32.14        15.14 o
   9  -6   9         81.01         96.04        23.64 o
  -9  -5   9          7.27         44.33        21.42 o
  -8  -5   9        769.96        825.48        60.95 o
  -7  -5   9        134.45        146.27        20.32 o
  -6  -5   9         26.00         23.02        16.62 o
  -5  -5   9        160.20        176.59        20.67 o
  -4  -5   9        162.02        154.57         8.66 o
  -3  -5   9         27.31         20.30         4.15 o
  -2  -5   9         17.99         24.83         3.89 o
  -1  -5   9        613.38        702.28        26.01 o
   0  -5   9        791.09        837.89        52.96 o
   1  -5   9        468.03        484.75        18.55 o
   2  -5   9       1665.16       1776.82        63.48 o
   3  -5   9        667.49        669.99        25.22 o
   4  -5   9          0.12         -1.31         3.84 o
   5  -5   9          1.27          4.06         5.99 o
   6  -5   9          0.11          6.65         8.87 o
   7  -5   9         12.36         13.60         8.83 o
   8  -5   9        207.64        200.53        24.38 o
   9  -5   9          1.33          1.48        18.84 o
 -10  -4   9          0.14         15.14        26.60 o
  -9  -4   9         17.46         19.21        21.79 o
  -8  -4   9         15.43          3.32        15.51 o
  -7  -4   9          7.22         14.06         9.65 o
  -6  -4   9        354.50        374.61        44.88 o
  -5  -4   9        290.17        310.51        17.76 o
  -4  -4   9         46.64         34.40         4.70 o
  -3  -4   9         56.58         55.94         4.69 o
  -2  -4   9       1291.38       1339.70        48.26 o
  -1  -4   9        710.59        757.78        27.71 o
   0  -4   9       1400.34       1383.46        49.54 o
   1  -4   9       1563.04       1595.15        56.87 o
   2  -4   9         59.20         51.74         5.32 o
   3  -4   9          1.90          3.99         3.24 o
   4  -4   9         50.09         68.24        11.91 o
   5  -4   9        140.78        125.76         8.00 o
   6  -4   9         91.86         96.96        19.58 o
   7  -4   9          7.95          7.99         9.01 o
   8  -4   9         39.07         39.52        16.25 o
   9  -4   9         70.18        118.57        23.27 o
 -10  -3   9         44.98         55.04        27.70 o
  -9  -3   9         14.80         30.29        21.42 o
  -8  -3   9        153.35        131.50        20.32 o
  -7  -3   9         77.08         81.67        11.60 o
  -6  -3   9       1650.20       1768.14        79.14 o
  -5  -3   9         30.31         21.67         4.87 o
  -4  -3   9          7.28          7.84         3.75 o
  -3  -3   9       1625.34       1748.37        62.55 o
  -2  -3   9         36.28         33.95         3.18 o
  -1  -3   9        378.96        378.00        15.28 o
   0  -3   9        747.82        793.37        28.78 o
   1  -3   9       5512.87       5961.07       209.12 o
   2  -3   9        141.31        129.67         6.53 o
   3  -3   9         61.20         73.35         5.25 o
   4  -3   9         81.64         80.20         5.75 o
   5  -3   9        548.92        545.39        24.68 o
   6  -3   9        899.94        923.23        34.83 o
   7  -3   9         55.78         40.26        13.30 o
   8  -3   9        264.87        188.35        22.90 o
   9  -3   9        112.68         87.54        20.32 o
 -10  -2   9         16.70         26.23        26.23 o
  -9  -2   9          0.03          4.80        19.58 o
  -8  -2   9         48.55         36.94        17.36 o
  -7  -2   9          1.31         -6.95         8.83 o
  -6  -2   9         76.05         89.95        10.19 o
  -5  -2   9       1306.45       1385.44        50.46 o
  -4  -2   9       4367.39       4647.76       163.83 o
  -3  -2   9        573.95        524.01        19.87 o
  -2  -2   9        104.75        103.07         6.35 o
  -1  -2   9       5016.70       5318.43       228.91 o
   0  -2   9        812.48        822.16        30.99 o
   1  -2   9       1279.35       1446.93        51.61 o
   2  -2   9         86.04         95.34         5.39 o
   3  -2   9         18.75         20.20         3.46 o
   4  -2   9        570.55        587.36        22.25 o
   5  -2   9         42.31         35.55         5.11 o
   6  -2   9        111.04        110.62         8.15 o
   7  -2   9         73.70         68.60        10.41 o
   8  -2   9         12.58          7.02        12.93 o
   9  -2   9         14.42         24.75        16.99 o
  10  -2   9        117.29         90.50        26.96 o
  -9  -1   9        150.56        136.67        22.53 o
  -8  -1   9         45.75         77.03        13.85 o
  -7  -1   9        134.53        152.67        13.70 o
  -6  -1   9        572.38        611.45        30.69 o
  -5  -1   9        255.49        237.13        21.77 o
  -4  -1   9        170.84        161.96         8.20 o
  -3  -1   9       3672.06       4007.84       173.27 o
  -2  -1   9       4251.70       4373.55       188.68 o
  -1  -1   9          0.69         -0.88         3.37 o
   0  -1   9       4846.34       4990.49       175.06 o
   1  -1   9          3.31          3.80         2.28 o
   2  -1   9        366.44        410.95        15.71 o
   3  -1   9        116.50        124.76         6.54 o
   4  -1   9        595.93        639.29        24.10 o
   5  -1   9         93.86         94.18         6.78 o
   6  -1   9         82.24         82.35         9.65 o
   7  -1   9        131.34        129.28        18.65 o
   8  -1   9         53.00         51.43        12.02 o
   9  -1   9         69.01         58.36        18.10 o
  10  -1   9          2.46          1.85        22.16 o
  -9   0   9         22.19         22.90        18.84 o
  -8   0   9         22.26         36.69        20.50 o
  -7   0   9         63.04         55.19        10.82 o
  -6   0   9         19.46         16.14         7.41 o
  -5   0   9          7.50          1.34         4.09 o
  -4   0   9        362.41        394.94        25.05 o
  -3   0   9       1764.06       2000.57        71.29 o
  -2   0   9        123.43        100.34         5.89 o
  -1   0   9        128.56        127.62         7.79 o
   0   0   9        861.78        844.68        30.49 o
   1   0   9       1119.07       1153.46        41.37 o
   2   0   9        147.31        127.71         7.38 o
   3   0   9       1117.63       1279.26        45.92 o
   4   0   9        188.54        168.36         8.28 o
   5   0   9        236.28        229.68        13.75 o
   6   0   9        518.24        501.72        29.92 o
   7   0   9        333.68        346.63        21.01 o
   8   0   9         30.63         36.17        10.46 o
   9   0   9          8.64          1.48        14.78 o
  10   0   9         25.55          9.60        20.32 o
  -9   1   9        146.30        161.79        25.12 o
  -8   1   9         42.72         45.93        11.34 o
  -7   1   9         29.52         21.24         9.40 o
  -6   1   9        147.49        155.04         9.71 o
  -5   1   9        197.18        201.94        14.03 o
  -4   1   9        185.85        183.43         9.01 o
  -3   1   9          8.08         10.06         3.07 o
  -2   1   9       1436.93       1572.22        56.08 o
  -1   1   9        133.13        147.49         6.62 o
   0   1   9         35.47         30.93         3.85 o
   1   1   9        459.05        494.83        18.41 o
   2   1   9       1682.23       1763.03        62.70 o
   3   1   9        361.09        395.07        15.27 o
   4   1   9        656.85        743.36        27.78 o
   5   1   9        111.53        131.53        19.39 o
   6   1   9        381.90        382.36        20.90 o
   7   1   9        214.81        240.19        23.64 o
   8   1   9          0.14         -8.38        16.25 o
   9   1   9          4.48          3.58        11.78 o
  10   1   9          7.33         19.95        20.69 o
  -9   2   9        649.36        741.27        54.67 o
  -8   2   9          0.59        -12.19        13.67 o
  -7   2   9          0.80         -0.77         6.56 o
  -6   2   9        177.46        167.03        10.09 o
  -5   2   9       1210.55       1258.41        45.98 o
  -4   2   9          0.56          4.07         3.48 o
  -3   2   9         42.09         39.29         3.85 o
  -2   2   9         70.91         61.40         4.38 o
  -1   2   9        995.34        966.86        34.83 o
   0   2   9        189.97        194.50         8.30 o
   1   2   9        316.71        291.47        16.53 o
   2   2   9       1244.63       1189.27        42.72 o
   3   2   9       1855.18       2071.33        73.64 o
   4   2   9        115.05        110.81        14.41 o
   5   2   9        657.38        691.11        32.91 o
   6   2   9         11.95          4.10         7.26 o
   7   2   9        281.05        296.20        19.19 o
   8   2   9         18.75          6.13        10.20 o
   9   2   9          1.09         -2.50        20.13 o
  10   2   9        161.90        163.69        22.01 o
  -9   3   9        174.36        181.36        25.49 o
  -8   3   9         16.63         18.10        15.14 o
  -7   3   9        169.16        154.02        12.73 o
  -6   3   9        844.07        841.76        32.05 o
  -5   3   9        270.31        261.02        12.22 o
  -4   3   9         22.68         29.13         8.17 o
  -3   3   9        162.26        155.10         7.83 o
  -2   3   9         33.09         35.05         5.74 o
  -1   3   9       4962.40       5355.97       188.07 o
   0   3   9       2795.57       2968.65       104.71 o
   1   3   9       3880.32       4043.94       142.22 o
   2   3   9        332.14        324.92        12.77 o
   3   3   9         35.92         35.14         3.48 o
   4   3   9       1328.93       1301.61        99.90 o
   5   3   9        477.96        526.46        26.38 o
   6   3   9         83.77         68.27        12.56 o
   7   3   9        378.38        384.92        28.07 o
   8   3   9         45.53         50.41        12.04 o
   9   3   9          0.56         -3.84        12.20 o
  10   3   9         83.84        125.59        29.55 o
 -10   4   9         38.89         27.33        25.86 o
  -9   4   9          1.77         25.86        22.53 o
  -8   4   9        542.83        532.97        42.11 o
  -7   4   9          1.63          1.63         8.43 o
  -6   4   9        461.65        418.23        36.57 o
  -5   4   9         40.62         50.83         5.97 o
  -4   4   9          7.20         11.85         4.31 o
  -3   4   9        168.81        163.26        14.36 o
  -2   4   9        791.40        870.59        31.84 o
  -1   4   9         41.59         47.02         4.32 o
   0   4   9         69.98         83.43         6.28 o
   1   4   9         24.11         24.26         4.83 o
   2   4   9       1879.87       1993.69        70.94 o
   3   4   9        638.73        668.04        31.21 o
   4   4   9         46.96         40.12         6.73 o
   5   4   9        104.30        125.42        11.19 o
   6   4   9         70.80         60.72        10.03 o
   7   4   9         53.52         58.73        13.11 o
   8   4   9          5.08          2.43        11.33 o
   9   4   9         78.86         87.08        15.67 o
  10   4   9          2.65         -8.87        28.44 o
  -9   5   9        220.73        218.26        28.44 o
  -8   5   9         91.64         79.54        34.54 o
  -7   5   9        230.33        199.51        15.72 o
  -6   5   9        365.53        379.70        21.34 o
  -5   5   9        265.86        248.28        15.46 o
  -4   5   9        218.07        209.29        10.24 o
  -3   5   9         93.40         82.45         5.97 o
  -2   5   9         94.72         99.88        15.01 o
  -1   5   9        172.20        146.42         9.09 o
   0   5   9       1521.06       1501.93        53.67 o
   1   5   9       4380.08       4580.16       161.27 o
   2   5   9        448.18        417.02        16.32 o
   3   5   9        199.69        202.78        12.53 o
   4   5   9         80.26         71.46         8.61 o
   5   5   9          0.06         -5.33         7.57 o
   6   5   9        296.78        327.57        20.35 o
   7   5   9         24.29          3.21        15.88 o
   8   5   9         17.71          0.82        11.41 o
   9   5   9         46.76         53.47        20.32 o
  -9   6   9        108.41         92.34        23.27 o
  -8   6   9          0.59         -0.10        10.82 o
  -7   6   9         10.52         10.89         9.88 o
  -6   6   9        510.43        501.34        26.49 o
  -5   6   9        101.31        100.70        10.36 o
  -4   6   9        455.08        458.49        23.47 o
  -3   6   9         13.07         15.70         4.46 o
  -2   6   9         19.41         13.87         4.06 o
  -1   6   9        474.30        435.47        19.85 o
   0   6   9         69.99         76.76         5.75 o
   1   6   9        245.74        234.22        10.49 o
   2   6   9         20.77         16.20         3.94 o
   3   6   9        446.05        443.71        22.72 o
   4   6   9        696.02        653.95        31.98 o
   5   6   9        459.88        458.41        24.40 o
   6   6   9         61.75         33.20         9.60 o
   7   6   9         30.15         19.91        10.74 o
   8   6   9         33.62         11.38        12.09 o
   9   6   9         38.17         41.76        23.09 o
  -9   7   9         31.81         48.39        26.60 o
  -8   7   9        117.36        118.87        15.46 o
  -7   7   9         14.98         24.34         9.83 o
  -6   7   9         29.92         26.28         9.62 o
  -5   7   9        372.22        346.26        19.80 o
  -4   7   9       1051.64       1029.78        47.53 o
  -3   7   9         11.83         15.09         6.65 o
  -2   7   9        323.06        272.09        19.00 o
  -1   7   9        132.75        129.17         7.79 o
   0   7   9        119.73        134.44         9.57 o
   1   7   9         16.12         19.30         4.47 o
   2   7   9        390.05        380.65        20.87 o
   3   7   9         70.56         52.67         8.20 o
   4   7   9       1676.72       1756.77        78.62 o
   5   7   9         70.58         81.43        18.10 o
   6   7   9          0.13         -8.67         8.67 o
   7   7   9        145.50        112.17        14.38 o
   8   7   9          0.16          3.26        12.77 o
   9   7   9          1.35        -10.68        17.12 o
  -8   8   9        262.18        288.97        30.84 o
  -7   8   9          0.71          4.82        10.65 o
  -6   8   9         99.13         92.13        14.41 o
  -5   8   9        139.81        148.57        13.14 o
  -4   8   9        857.16        917.38        43.22 o
  -3   8   9        676.77        686.81        33.16 o
  -2   8   9        409.10        409.30        53.93 o
  -1   8   9        270.64        240.58        11.70 o
   0   8   9         61.72         69.66         6.54 o
   1   8   9         29.26         24.45         5.15 o
   2   8   9          0.35         -2.93         6.25 o
   3   8   9        361.94        338.73        19.33 o
   4   8   9         22.36         15.43        10.53 o
   5   8   9        161.15        141.95        13.51 o
   6   8   9         18.90         10.34        13.30 o
   7   8   9         13.96          3.47        10.99 o
   8   8   9         10.02         16.28        17.36 o
  -8   9   9         14.24          4.92        13.73 o
  -7   9   9          0.04          5.64        11.57 o
  -6   9   9         47.82         35.40        13.85 o
  -5   9   9         20.70         14.78         8.87 o
  -4   9   9       1392.92       1393.53        63.86 o
  -3   9   9        693.39        705.35        34.34 o
  -2   9   9        300.93        293.21        17.63 o
  -1   9   9        654.20        615.33        31.78 o
   0   9   9        780.79        782.19        29.92 o
   1   9   9       1033.84       1032.02        47.53 o
   2   9   9        384.01        387.22        21.15 o
   3   9   9         54.53         63.70        10.26 o
   4   9   9        357.71        320.70        20.09 o
   5   9   9          1.09         -3.01         9.83 o
   6   9   9          6.39         -9.53        11.31 o
   7   9   9          0.65        -13.73        13.73 o
   8   9   9         39.47         39.38        16.68 o
  -8  10   9         27.22         25.86        23.64 o
  -7  10   9         22.08         35.00        13.29 o
  -6  10   9          2.37          0.79        11.31 o
  -5  10   9        349.30        356.70        22.32 o
  -4  10   9        308.31        290.95        19.20 o
  -3  10   9        370.52        331.14        20.61 o
  -2  10   9       1351.35       1243.94        57.33 o
  -1  10   9        125.09        153.73        29.00 o
   0  10   9        198.57        177.70        11.08 o
   1  10   9        197.78        210.26        15.40 o
   2  10   9        293.67        275.49        18.28 o
   3  10   9          4.53         -3.08         9.14 o
   4  10   9          2.29         -4.21         9.20 o
   5  10   9        281.73        282.38        31.77 o
   6  10   9         76.36         64.24        13.39 o
   7  10   9         33.04         11.48        14.38 o
  -7  11   9        167.13        224.82        38.03 o
  -6  11   9         49.67         34.29        13.84 o
  -5  11   9         24.45         34.02        11.88 o
  -4  11   9        126.53        123.36        13.84 o
  -3  11   9         14.10         16.62         9.93 o
  -2  11   9         91.87         81.83        11.46 o
  -1  11   9         30.25         35.60        18.47 o
   0  11   9        158.66        189.82        21.42 o
   1  11   9         43.01         17.36         9.40 o
   2  11   9          3.78          5.00        14.22 o
   3  11   9         16.93         27.80        10.29 o
   4  11   9          0.02         -2.33        10.15 o
   5  11   9         14.39         11.13        11.41 o
   6  11   9         13.09          0.19        13.58 o
   7  11   9          4.55        -12.27        14.37 o
  -7  12   9          0.63         -5.17        24.01 o
  -6  12   9          5.94          2.59        14.10 o
  -5  12   9          1.65         -2.78        13.81 o
  -4  12   9         29.04         29.61        11.86 o
  -3  12   9         28.89         24.36        11.72 o
  -2  12   9         31.92         42.93        11.57 o
  -1  12   9          1.75         -8.31         9.93 o
   0  12   9        346.50        291.03        28.44 o
   1  12   9        214.20        151.81        21.05 o
   2  12   9         11.32         16.20        10.93 o
   3  12   9        101.87        106.26        14.48 o
   4  12   9          9.25          9.49        12.07 o
   5  12   9        126.91        170.03        34.70 o
   6  12   9         37.95         23.80        16.33 o
  -6  13   9         62.88         90.50        26.23 o
  -5  13   9         15.76         12.74        14.22 o
  -4  13   9          7.72          9.90        12.93 o
  -3  13   9         16.34         17.44        15.70 o
  -2  13   9          0.30          0.22        11.15 o
  -1  13   9         68.98        110.81        21.42 o
   0  13   9          5.71         -5.91        15.51 o
   1  13   9         53.74         39.52        17.73 o
   2  13   9        417.37        427.33        38.05 o
   3  13   9          0.68        -12.50        12.50 o
   4  13   9          0.01         -8.87        13.71 o
   5  13   9         53.69         62.17        17.82 o
  -5  14   9        141.85        182.47        34.72 o
  -4  14   9         11.54         24.44        15.50 o
  -3  14   9          8.67         -0.34        13.40 o
  -2  14   9        115.31        128.45        16.66 o
  -1  14   9          1.49         -4.06        19.21 o
   0  14   9         67.80         66.12        21.05 o
   1  14   9          5.15         15.51        18.10 o
   2  14   9          0.05        -10.34        19.21 o
   3  14   9         17.02         46.17        21.42 o
   4  14   9         43.54         72.03        22.90 o
  -3  15   9         49.84         79.97        17.93 o
  -2  15   9          0.24         22.53        22.90 o
  -1  15   9         42.07         67.97        25.49 o
   0  15   9          0.03          8.87        22.53 o
   1  15   9         63.52         58.36        23.27 o
   2  15   9          0.57         -3.32        21.05 o
  -1 -15  10          0.59          6.65        21.42 o
   0 -15  10         39.57         41.00        23.27 o
   1 -15  10         21.35         23.25        16.81 o
   2 -15  10          9.05          6.65        16.05 o
   3 -15  10         41.81         46.17        23.64 o
  -2 -14  10          0.59          2.59        21.05 o
  -1 -14  10         20.43         22.16        20.69 o
   0 -14  10        177.79        239.69        29.18 o
   1 -14  10         22.40         20.11        13.19 o
   2 -14  10         58.51         68.29        20.69 o
   3 -14  10         96.05        106.89        18.02 o
   4 -14  10          8.42        -11.20        14.23 o
   5 -14  10          9.52        -16.99        21.42 o
  -5 -13  10         11.75          7.39        22.90 o
  -4 -13  10         11.29         -2.22        19.21 o
  -2 -13  10        114.00        110.81        20.32 o
  -1 -13  10         36.04         54.30        16.99 o
   0 -13  10          0.00          0.58        10.58 o
   1 -13  10          3.87          6.02        12.13 o
   2 -13  10        119.05        124.66        19.76 o
   3 -13  10         22.86          7.94        12.27 o
   4 -13  10         20.17         15.47        13.25 o
   5 -13  10          4.17         -2.28        15.00 o
  -6 -12  10          4.74         24.01        24.01 o
  -5 -12  10         74.10         76.83        20.32 o
  -4 -12  10          9.29          6.65        17.36 o
  -3 -12  10         38.91         33.13        17.55 o
  -2 -12  10         74.84         80.15        17.36 o
  -1 -12  10          6.30          2.96        14.78 o
   0 -12  10        336.12        339.74        31.40 o
   1 -12  10          0.66          4.06        11.45 o
   2 -12  10         19.76         17.26        10.41 o
   3 -12  10         27.54         20.53        10.67 o
   4 -12  10          1.11          4.56        11.19 o
   5 -12  10         18.70          7.76        12.60 o
   6 -12  10         23.24         24.78        14.19 o
  -7 -11  10          0.69          3.69        22.90 o
  -6 -11  10         35.63         16.25        19.58 o
  -5 -11  10         65.58         76.46        20.69 o
  -4 -11  10         22.10         21.79        16.25 o
  -3 -11  10          5.67          0.00        10.19 o
  -2 -11  10          5.47          7.08         9.77 o
  -1 -11  10         22.50         16.41         9.53 o
   0 -11  10        203.56        222.68        16.43 o
   1 -11  10        588.73        637.26        32.62 o
   2 -11  10        436.77        424.15        24.16 o
   3 -11  10          7.93         11.12         9.13 o
   4 -11  10         22.14         26.56        10.26 o
   5 -11  10        238.25        263.27        20.23 o
   6 -11  10         80.08         75.45        14.08 o
   7 -11  10         38.03         43.52        15.93 o
  -7 -10  10        168.42        175.82        30.29 o
  -6 -10  10         70.76         91.61        22.90 o
  -5 -10  10          5.31          5.91        14.41 o
  -4 -10  10          6.15          7.80         9.36 o
  -3 -10  10         13.52         15.33         8.94 o
  -2 -10  10         21.95         19.03         7.94 o
  -1 -10  10         11.68         13.50         6.61 o
   0 -10  10        720.92        790.24        37.86 o
   1 -10  10         80.45         81.81        10.90 o
   2 -10  10          1.37          1.48         8.36 o
   3 -10  10         94.21        109.97        11.72 o
   4 -10  10         10.60          1.55         8.49 o
   5 -10  10         57.73         66.10        12.93 o
   6 -10  10        125.42        139.93        15.24 o
   7 -10  10          2.33          9.97        13.58 o
   8 -10  10         52.36         35.83        22.53 o
  -8  -9  10         48.60         41.37        23.64 o
  -7  -9  10          0.02          1.11        20.69 o
  -6  -9  10         73.06         38.78        17.36 o
  -5  -9  10        138.60        123.74        19.21 o
  -4  -9  10          0.49          4.32         7.96 o
  -3  -9  10        146.76        150.73        13.06 o
  -2  -9  10         43.11         51.39         6.88 o
  -1  -9  10        173.12        183.66        12.37 o
   0  -9  10         44.49         42.81         6.13 o
   1  -9  10         27.11         22.20         7.56 o
   2  -9  10         26.01         28.33         7.56 o
   3  -9  10        134.09        114.18        28.07 o
   4  -9  10        133.69        126.35        12.13 o
   5  -9  10         35.08         38.21         9.83 o
   6  -9  10          3.97         -3.64         9.94 o
   7  -9  10         37.37         17.68        11.36 o
   8  -9  10         73.40        107.36        25.49 o
  -8  -8  10        193.16        277.00        32.87 o
  -7  -8  10        249.98        267.76        30.29 o
  -6  -8  10        179.96        186.13        23.27 o
  -5  -8  10        463.63        446.17        33.61 o
  -4  -8  10        364.71        314.98        30.66 o
  -3  -8  10        661.32        689.93        33.43 o
  -2  -8  10        231.23        204.44        13.88 o
  -1  -8  10        338.98        346.92        15.13 o
   0  -8  10         18.07         16.16         4.99 o
   1  -8  10        513.87        491.14        19.52 o
   2  -8  10         85.74         85.87         8.83 o
   3  -8  10         13.80         18.26         7.30 o
   4  -8  10         25.73         22.78         7.78 o
   5  -8  10          0.00          7.33         8.20 o
   6  -8  10        200.82        191.85        15.40 o
   7  -8  10         14.12         13.09        10.93 o
   8  -8  10          2.66          7.02        13.84 o
  -8  -7  10          2.78          8.13        21.05 o
  -7  -7  10         68.48         73.51        18.10 o
  -6  -7  10        152.15        193.15        22.90 o
  -5  -7  10         94.61        117.33        11.86 o
  -4  -7  10         80.20         64.82         8.88 o
  -3  -7  10       1487.87       1511.50        67.65 o
  -2  -7  10        357.72        380.73        16.73 o
  -1  -7  10        176.90        155.06         8.64 o
   0  -7  10         15.79         10.96         4.12 o
   1  -7  10        411.66        392.12        18.05 o
   2  -7  10          9.74          8.54         4.14 o
   3  -7  10        613.88        623.08        30.16 o
   4  -7  10          8.82          3.08         6.66 o
   5  -7  10         34.01         23.64         8.20 o
   6  -7  10        422.35        421.82        23.99 o
   7  -7  10         61.76         71.06        12.67 o
   8  -7  10          8.07          6.91        11.86 o
   9  -7  10         38.65         40.26        23.27 o
  -9  -6  10         35.65         28.07        22.90 o
  -8  -6  10         39.32         50.60        18.84 o
  -7  -6  10        298.79        317.63        30.66 o
  -6  -6  10         47.19         48.03        10.31 o
  -5  -6  10          0.28         -2.77         7.84 o
  -4  -6  10         65.03         64.97         8.61 o
  -3  -6  10         66.90         58.60         5.73 o
  -2  -6  10          8.14          3.60         3.95 o
  -1  -6  10        356.98        396.47        17.10 o
   0  -6  10          0.59          0.25         3.36 o
   1  -6  10        203.13        193.98         9.35 o
   2  -6  10         46.69         58.34         5.35 o
   3  -6  10         62.40         62.41         5.57 o
   4  -6  10         89.19        104.46         9.65 o
   5  -6  10        454.10        428.20        36.20 o
   6  -6  10          7.41          4.99         7.94 o
   7  -6  10         18.77         14.86         9.13 o
   8  -6  10         92.25        139.26        20.69 o
   9  -6  10          0.07        -12.19        18.10 o
  -9  -5  10         35.09         61.32        22.53 o
  -8  -5  10         69.12        112.66        21.42 o
  -7  -5  10        241.32        273.30        27.33 o
  -6  -5  10        163.71        168.26        13.70 o
  -5  -5  10         74.80         56.60         9.14 o
  -4  -5  10        394.29        380.51        20.32 o
  -3  -5  10        153.65        138.99        16.00 o
  -2  -5  10        971.59        976.16        43.47 o
  -1  -5  10        996.55       1002.15        36.39 o
   0  -5  10        624.24        685.32        25.44 o
   1  -5  10       1209.49       1223.17        44.28 o
   2  -5  10        614.71        624.56        23.52 o
   3  -5  10          6.00          2.08         3.75 o
   4  -5  10        175.00        157.26        10.38 o
   5  -5  10         40.97         41.77         8.68 o
   6  -5  10          0.02          2.01         7.56 o
   7  -5  10        145.10        112.09        24.93 o
   8  -5  10          1.17          6.65        14.04 o
   9  -5  10         68.86         98.25        21.42 o
  -9  -4  10        166.88        176.19        26.96 o
  -8  -4  10        224.21        197.95        25.12 o
  -7  -4  10        427.43        442.29        25.46 o
  -6  -4  10         68.15         87.97        11.08 o
  -5  -4  10       1962.78       2237.46       140.36 o
  -4  -4  10         80.07         96.63         9.14 o
  -3  -4  10        143.61        124.73        10.22 o
  -2  -4  10        298.66        333.67        13.46 o
  -1  -4  10       1986.95       2039.00        72.50 o
   0  -4  10        711.18        787.83        28.92 o
   1  -4  10       1932.72       2062.37        73.29 o
   2  -4  10        841.14        919.57        33.55 o
   3  -4  10         22.51         15.89         5.14 o
   4  -4  10        116.49        118.86         7.36 o
   5  -4  10        829.84        843.38        31.84 o
   6  -4  10         12.24         14.32         7.44 o
   7  -4  10       1049.82       1105.43        73.14 o
   8  -4  10         66.39         74.24        17.36 o
   9  -4  10         32.39         48.39        20.32 o
 -10  -3  10         33.65         10.71        24.38 o
  -9  -3  10          9.54         14.41        18.84 o
  -8  -3  10         36.25         -3.32        14.41 o
  -7  -3  10        131.54        140.27        13.67 o
  -6  -3  10          0.01         -0.89         7.44 o
  -5  -3  10         17.20         15.62         7.26 o
  -4  -3  10        334.20        317.01        14.08 o
  -3  -3  10          8.23          1.07         2.87 o
  -2  -3  10        560.58        613.82        22.86 o
  -1  -3  10         75.71         79.22         6.57 o
   0  -3  10         34.73         39.88         4.70 o
   1  -3  10        302.95        295.39        11.92 o
   2  -3  10        944.78       1045.46        37.96 o
   3  -3  10          7.40          4.10         3.48 o
   4  -3  10        392.87        416.31        16.63 o
   5  -3  10        215.92        216.69        11.34 o
   6  -3  10        212.34        187.86        10.95 o
   7  -3  10         14.45         14.04        12.19 o
   8  -3  10         74.40         49.50        16.62 o
   9  -3  10        234.04        244.49        28.81 o
 -10  -2  10        189.55        270.72        33.98 o
  -9  -2  10         42.80         60.21        19.58 o
  -8  -2  10        132.59        133.77        14.86 o
  -7  -2  10        365.37        357.83        21.41 o
  -6  -2  10        212.11        215.69        15.15 o
  -5  -2  10         82.57         79.37         9.14 o
  -4  -2  10         52.12         43.40         5.09 o
  -3  -2  10         82.15         61.23         6.25 o
  -2  -2  10       3111.16       3297.65       142.84 o
  -1  -2  10        732.80        717.12        32.65 o
   0  -2  10        641.29        636.81        23.51 o
   1  -2  10         56.88         52.03         3.91 o
   2  -2  10         23.94         22.49         3.48 o
   3  -2  10        198.45        200.90         9.24 o
   4  -2  10        645.66        637.41        24.02 o
   5  -2  10          7.04         12.66         4.59 o
   6  -2  10        151.21        164.18        10.38 o
   7  -2  10         39.05         62.76        10.56 o
   8  -2  10         27.69         10.34        14.04 o
   9  -2  10          2.13         -7.76        15.88 o
  -9  -1  10          3.42          6.65        16.99 o
  -8  -1  10          2.31          5.38        10.78 o
  -7  -1  10          9.28         10.36         8.87 o
  -6  -1  10        289.61        276.54        18.02 o
  -5  -1  10        134.70        146.37        11.68 o
  -4  -1  10        426.09        431.98        37.31 o
  -3  -1  10        204.08        212.76        10.46 o
  -2  -1  10        362.11        348.40        24.93 o
  -1  -1  10       1264.50       1323.61        58.38 o
   0  -1  10       7869.07       8534.21       298.90 o
   1  -1  10         80.70         74.16         4.50 o
   2  -1  10         27.95         36.26         3.69 o
   3  -1  10        136.99        158.29         7.95 o
   4  -1  10       1154.18       1148.99        41.80 o
   5  -1  10          1.25          6.43         4.40 o
   6  -1  10        151.86        126.47        16.81 o
   7  -1  10        471.38        495.71        26.64 o
   8  -1  10          1.23          2.96        13.30 o
   9  -1  10         31.36         26.23        16.99 o
  -9   0  10         26.51         55.04        21.79 o
  -8   0  10        126.42        151.67        15.93 o
  -7   0  10         16.06         27.81         9.77 o
  -6   0  10        125.85        138.14        16.44 o
  -5   0  10        397.29        398.86        23.27 o
  -4   0  10         93.94        104.17        12.71 o
  -3   0  10        300.89        362.64        14.29 o
  -2   0  10       2063.06       2069.93        73.71 o
  -1   0  10         29.43         34.23         2.83 o
   0   0  10       1472.94       1476.25        52.67 o
   1   0  10       2588.83       2657.52        93.76 o
   2   0  10       1188.21       1309.52        46.92 o
   3   0  10        274.19        265.35        11.08 o
   4   0  10        322.37        334.55        17.17 o
   5   0  10        306.74        283.05        25.49 o
   6   0  10          1.39         -2.78         7.36 o
   7   0  10         73.47         70.13        11.04 o
   8   0  10         56.13         67.58        12.31 o
   9   0  10         18.46         14.41        16.62 o
  -9   1  10        103.60         90.50        21.79 o
  -8   1  10        492.88        541.81        30.29 o
  -7   1  10         68.84         71.73        12.93 o
  -6   1  10         13.68         10.03         6.01 o
  -5   1  10          4.15         10.51         4.51 o
  -4   1  10         10.52         10.31         3.67 o
  -3   1  10        242.81        226.26         9.99 o
  -2   1  10        284.69        305.91        12.11 o
  -1   1  10       1450.73       1614.96        57.65 o
   0   1  10       3227.81       3486.72       122.82 o
   1   1  10       2329.24       2280.47        80.61 o
   2   1  10        156.40        169.45        15.86 o
   3   1  10         48.20         68.52         4.84 o
   4   1  10        308.38        325.30        13.67 o
   5   1  10         14.03         10.73         5.99 o
   6   1  10         34.91         30.75         7.78 o
   7   1  10         69.06         78.25        22.35 o
   8   1  10        660.22        735.04        38.42 o
   9   1  10         35.85         17.83        12.93 o
  -9   2  10        355.30        455.04        39.89 o
  -8   2  10         31.51         26.23        15.51 o
  -7   2  10          0.89         -2.77        11.64 o
  -6   2  10        115.45        126.35        18.38 o
  -5   2  10         17.85         12.55         4.78 o
  -4   2  10       1345.63       1415.04        51.17 o
  -3   2  10        289.71        287.69        11.97 o
  -2   2  10         64.63         66.27         4.66 o
  -1   2  10        167.74        154.36         8.26 o
   0   2  10        537.76        550.06        20.54 o
   1   2  10       1786.22       1814.90        64.55 o
   2   2  10        456.59        436.60        16.84 o
   3   2  10         60.73         68.40         4.95 o
   4   2  10        161.33        128.23         9.79 o
   5   2  10        403.68        421.43        22.20 o
   6   2  10        400.32        420.52        22.98 o
   7   2  10          0.07          4.40         9.10 o
   8   2  10          0.02          2.70        10.65 o
   9   2  10        248.44        285.23        37.31 o
  10   2  10          2.11         -9.23        25.86 o
 -10   3  10        141.57        115.25        28.81 o
  -9   3  10         12.57          8.13        18.84 o
  -8   3  10        249.62        293.62        29.92 o
  -7   3  10        270.20        312.09        28.81 o
  -6   3  10          3.45          2.77         5.74 o
  -5   3  10          5.90          4.73         4.57 o
  -4   3  10       1249.98       1324.59        48.12 o
  -3   3  10          8.33         11.98         3.77 o
  -2   3  10        572.18        583.67        21.88 o
  -1   3  10        288.88        251.81        14.35 o
   0   3  10        619.15        607.99        43.28 o
   1   3  10        236.73        185.47        14.69 o
   2   3  10        265.90        237.64        10.07 o
   3   3  10         39.32         44.94         4.15 o
   4   3  10         92.15        103.17        29.55 o
   5   3  10        382.24        427.98        22.46 o
   6   3  10         62.65         77.44        16.44 o
   7   3  10        123.70        145.44        27.15 o
   8   3  10        236.20        177.98        16.83 o
   9   3  10        164.30        185.88        34.15 o
  10   3  10          4.15         -5.54        24.75 o
 -10   4  10          1.04        -16.25        24.75 o
  -9   4  10          3.14         18.84        22.16 o
  -8   4  10          9.50         18.10        16.25 o
  -7   4  10         23.58         16.08         9.31 o
  -6   4  10        110.30        111.42        10.56 o
  -5   4  10         87.83        102.64         7.84 o
  -4   4  10          6.57          6.46         4.24 o
  -3   4  10         92.18         82.15         5.88 o
  -2   4  10       2681.87       3056.45       108.17 o
  -1   4  10         51.73         51.21         5.19 o
   0   4  10        346.41        314.39        12.79 o
   1   4  10        923.41        973.74        35.47 o
   2   4  10        261.84        251.64        10.82 o
   3   4  10        275.12        319.91        16.85 o
   4   4  10        170.12        182.53        12.27 o
   5   4  10          8.34          6.93         6.73 o
   6   4  10         68.89         74.72        23.82 o
   7   4  10          0.83          3.11         9.75 o
   8   4  10        512.90        485.67        28.44 o
   9   4  10         91.04         90.70        16.04 o
  -9   5  10         97.56         91.61        23.27 o
  -8   5  10        107.89         88.28        19.95 o
  -7   5  10          0.28         -0.53         8.52 o
  -6   5  10       1155.13       1118.14        51.82 o
  -5   5  10        192.06        201.09        14.57 o
  -4   5  10        394.90        390.66        16.31 o
  -3   5  10         14.18         11.06         4.24 o
  -2   5  10          0.10         -0.42         3.70 o
  -1   5  10         57.47         69.07        12.97 o
   0   5  10       5575.90       6152.75       216.22 o
   1   5  10         27.09         17.67         4.51 o
   2   5  10       1711.02       1829.78        65.54 o
   3   5  10        385.10        390.25        21.05 o
   4   5  10        105.18         98.18        17.36 o
   5   5  10        334.88        312.35        21.42 o
   6   5  10          0.16          0.74         8.51 o
   7   5  10        188.44        199.15        17.34 o
   8   5  10        423.03        371.93        36.57 o
   9   5  10         16.10         17.35        15.80 o
  -9   6  10          1.09         -8.87        24.01 o
  -8   6  10          6.70         -5.91        16.99 o
  -7   6  10        506.47        509.24        27.74 o
  -6   6  10        393.85        442.03        32.69 o
  -5   6  10         73.39         52.12         8.60 o
  -4   6  10        631.82        615.62        29.74 o
  -3   6  10        351.40        352.00        14.97 o
  -2   6  10         58.56         47.32         5.18 o
  -1   6  10        544.34        551.77        21.18 o
   0   6  10          0.00          3.13         3.75 o
   1   6  10        201.64        194.59         9.58 o
   2   6  10       1139.89       1251.53        56.16 o
   3   6  10          7.67          4.47         6.25 o
   4   6  10        144.58        118.90        10.93 o
   5   6  10        216.96        172.62        43.94 o
   6   6  10        592.29        590.46        96.94 o
   7   6  10         94.08         67.85        12.09 o
   8   6  10        140.56        113.21        16.40 o
   9   6  10        150.86        153.14        19.20 o
  -9   7  10          2.95          7.76        22.90 o
  -8   7  10        109.13         96.78        21.79 o
  -7   7  10          0.52          3.59         9.67 o
  -6   7  10          3.89         -1.38         8.78 o
  -5   7  10          3.92         13.51         7.89 o
  -4   7  10        141.57        147.10        19.21 o
  -3   7  10         20.80         18.06        11.64 o
  -2   7  10          3.98          3.67         4.73 o
  -1   7  10        265.66        272.52        14.44 o
   0   7  10          0.93          0.10         4.32 o
   1   7  10        104.34        105.61         8.02 o
   2   7  10          4.16          1.03         6.09 o
   3   7  10       1295.11       1336.36        60.33 o
   4   7  10        133.26        127.34        19.58 o
   5   7  10        321.26        299.37        19.16 o
   6   7  10        107.98         98.01        22.16 o
   7   7  10        607.41        615.31        48.02 o
   8   7  10         31.74         35.34        15.41 o
  -8   8  10          8.29         17.73        20.32 o
  -7   8  10          4.85          6.75        10.82 o
  -6   8  10        572.38        623.12        52.08 o
  -5   8  10        220.09        191.54        15.00 o
  -4   8  10         13.11          4.27         7.72 o
  -3   8  10          8.52          8.88         7.28 o
  -2   8  10        710.78        729.98        35.00 o
  -1   8  10         14.68         17.31         6.37 o
   0   8  10        337.75        355.39        15.42 o
   1   8  10         99.82        102.49        10.84 o
   2   8  10        388.17        354.14        19.46 o
   3   8  10        780.52        763.34        52.45 o
   4   8  10         29.12         14.07         9.14 o
   5   8  10         81.07         70.83        11.25 o
   6   8  10         13.91         11.71        10.62 o
   7   8  10        105.87        121.70        17.73 o
   8   8  10         32.06         12.02        15.26 o
  -8   9  10         33.51         31.56        15.53 o
  -7   9  10         10.75         -6.18        12.40 o
  -6   9  10          5.87          6.65         9.93 o
  -5   9  10         32.67         31.65         9.88 o
  -4   9  10          9.60         12.14         9.13 o
  -3   9  10         43.79         42.24         9.01 o
  -2   9  10         25.85         45.65         8.62 o
  -1   9  10        768.15        735.27        28.72 o
   0   9  10       2217.18       2277.27        81.89 o
   1   9  10        294.09        309.35        20.50 o
   2   9  10        699.75        661.66        32.39 o
   3   9  10        657.26        670.07        33.30 o
   4   9  10        156.12        123.98        13.14 o
   5   9  10        627.91        611.70        45.80 o
   6   9  10         40.44         68.33        13.85 o
   7   9  10         24.25         15.16        15.51 o
  -8  10  10          5.28         -3.69        20.32 o
  -7  10  10         56.43         60.68        28.63 o
  -6  10  10         13.13         10.55        11.08 o
  -5  10  10         11.50          7.94        10.15 o
  -4  10  10        225.31        224.52        43.38 o
  -3  10  10         27.54         30.60         9.79 o
  -2  10  10        110.39        118.90        12.56 o
  -1  10  10         18.89         39.09         9.97 o
   0  10  10        688.68        675.56        26.79 o
   1  10  10          0.97         -5.17         7.84 o
   2  10  10        594.24        609.55        31.08 o
   3  10  10        235.05        198.58        17.90 o
   4  10  10        311.87        368.10        22.71 o
   5  10  10          4.28          3.37        10.38 o
   6  10  10         59.15         51.69        13.49 o
   7  10  10          1.14         -0.74        15.00 o
  -7  11  10        311.41        359.00        36.94 o
  -6  11  10         67.12         63.98        14.36 o
  -5  11  10        310.93        350.14        23.99 o
  -4  11  10         21.04         26.01        11.34 o
  -3  11  10         10.79         13.42         9.73 o
  -2  11  10        137.74        144.51        14.22 o
  -1  11  10          3.02         12.58         8.78 o
   0  11  10        464.41        394.09        32.87 o
   1  11  10          5.99          6.66         9.13 o
   2  11  10        118.18         97.81        12.65 o
   3  11  10        180.19        182.56        16.23 o
   4  11  10         10.90          8.94        12.56 o
   5  11  10         19.74         12.10        11.83 o
   6  11  10         15.04         11.37        14.53 o
  -6  12  10         15.07         32.41        16.85 o
  -5  12  10          1.80         -1.13        12.53 o
  -4  12  10         45.58         30.29        15.88 o
  -3  12  10        498.41        491.15        55.96 o
  -2  12  10          8.77          5.68        10.03 o
  -1  12  10         46.44         26.71        10.41 o
   0  12  10         20.59         19.95        14.78 o
   1  12  10         10.51          1.48        14.41 o
   2  12  10          0.48         -5.68        10.67 o
   3  12  10         61.54         57.88        21.24 o
   4  12  10         28.19         44.09        13.67 o
   5  12  10          8.98          2.60        13.83 o
   6  12  10         32.85         21.56        15.83 o
  -6  13  10          1.11         18.10        22.90 o
  -5  13  10         21.85         34.35        15.54 o
  -4  13  10         10.99         -4.46        13.29 o
  -3  13  10         21.07         33.60        12.79 o
  -2  13  10          0.04          4.82        11.57 o
  -1  13  10         36.04         67.60        19.58 o
   0  13  10        112.13        115.62        22.90 o
   1  13  10          0.21         -7.39        16.25 o
   2  13  10          1.76          5.54        16.99 o
   3  13  10         90.03         97.52        21.05 o
   4  13  10        134.20        182.18        19.61 o
   5  13  10          2.06         -7.72        14.88 o
  -4  14  10          6.01         13.81        16.83 o
  -3  14  10          4.15          1.48        16.29 o
  -2  14  10          1.84         -0.17        13.70 o
  -1  14  10         77.08         93.08        23.27 o
   0  14  10         33.86         15.14        19.21 o
   1  14  10          0.83         -8.87        18.84 o
   2  14  10        110.29        128.91        24.75 o
   3  14  10          6.08          2.96        18.84 o
  -3  15  10          2.28          4.06        25.49 o
  -2  15  10          3.50         16.99        24.38 o
  -1  15  10          0.78         15.88        22.90 o
   0  15  10          6.22         20.32        23.27 o
   1  15  10          7.03          3.32        21.42 o
  -1 -15  11          1.58        -14.78        21.42 o
   0 -15  11          2.42         -1.85        21.79 o
   1 -15  11         16.08         31.03        26.23 o
   2 -15  11          2.60          5.09        17.30 o
   3 -15  11          0.46          2.96        22.90 o
  -1 -14  11         12.59         12.56        21.42 o
   0 -14  11         27.37         21.05        18.10 o
   1 -14  11         50.27         64.27        23.27 o
   2 -14  11        423.99        512.00        30.81 o
   3 -14  11         17.04         -2.01        14.74 o
   4 -14  11         12.17         14.62        16.05 o
  -5 -13  11         44.41         74.24        22.90 o
  -4 -13  11         30.49         46.91        20.32 o
  -3 -13  11        340.20        322.43        35.09 o
  -2 -13  11         14.28          7.39        16.62 o
  -1 -13  11          3.14          4.80        16.25 o
   0 -13  11        182.53        159.20        24.01 o
   1 -13  11          1.78         -8.13        11.82 o
   2 -13  11         39.76         34.15        20.13 o
   3 -13  11        155.46        171.72        17.33 o
   4 -13  11         12.74         18.85        13.05 o
   5 -13  11          9.32          5.05        14.60 o
  -6 -12  11         80.85        141.10        27.33 o
  -5 -12  11         18.67         15.88        18.84 o
  -4 -12  11         76.88         89.02        21.05 o
  -3 -12  11         99.90         90.63        15.88 o
  -2 -12  11         57.27         38.78        16.25 o
  -1 -12  11         99.60        110.81        18.84 o
   0 -12  11         10.65          8.72        10.89 o
   1 -12  11          4.38          2.11         9.62 o
   2 -12  11        252.87        269.25        20.24 o
   3 -12  11        103.02         97.02        26.96 o
   4 -12  11         38.60         37.79        14.59 o
   5 -12  11          0.83          3.91        12.57 o
   6 -12  11         34.76         35.90        14.62 o
  -6 -11  11          4.66         17.73        22.16 o
  -5 -11  11         54.11         56.15        18.10 o
  -4 -11  11          5.37         10.80        10.52 o
  -3 -11  11         80.72        116.51        12.80 o
  -2 -11  11         61.50         51.71        14.78 o
  -1 -11  11         20.83         32.51        15.88 o
   0 -11  11        490.23        501.07        27.42 o
   1 -11  11        927.54        960.89        45.96 o
   2 -11  11          5.59          9.00         8.83 o
   3 -11  11        175.66        155.58        14.45 o
   4 -11  11         28.73         20.38        10.41 o
   5 -11  11          1.29         -6.67        10.78 o
   6 -11  11         68.18         63.34        14.20 o
   7 -11  11         46.80         48.77        15.24 o
  -7 -10  11         28.78         23.27        21.42 o
  -6 -10  11         23.71         30.29        18.47 o
  -5 -10  11        133.60        153.66        21.79 o
  -4 -10  11         19.14         11.64        10.45 o
  -3 -10  11         70.92         90.77        15.33 o
  -2 -10  11         22.83         35.24         8.41 o
  -1 -10  11       1578.45       1716.30        91.40 o
   0 -10  11        795.76        856.29        42.48 o
   1 -10  11         78.36         65.26        10.18 o
   2 -10  11        530.64        491.31        25.96 o
   3 -10  11        131.17        129.38        12.83 o
   4 -10  11        174.94        148.53        14.23 o
   5 -10  11         87.58         82.97        11.94 o
   6 -10  11         49.44         29.28        11.57 o
   7 -10  11          0.48          8.47        13.73 o
  -7  -9  11        106.62        111.92        23.64 o
  -6  -9  11         60.28         55.78        19.95 o
  -5  -9  11        105.50         79.95        16.25 o
  -4  -9  11         21.11         12.33         9.10 o
  -3  -9  11        230.10        186.76        17.34 o
  -2  -9  11          0.72          6.52         7.18 o
  -1  -9  11         14.92          7.39         5.54 o
   0  -9  11         66.39         57.76         6.65 o
   1  -9  11          0.18          3.95         6.56 o
   2  -9  11        741.73        717.31        34.71 o
   3  -9  11        186.54        191.48        14.41 o
   4  -9  11        215.01        213.16        15.65 o
   5  -9  11        678.50        653.48        33.16 o
   6  -9  11         14.46         12.42        11.22 o
   7  -9  11         82.36         54.51        13.45 o
   8  -9  11        197.56        205.18        26.95 o
  -8  -8  11         33.27         16.99        21.05 o
  -7  -8  11        278.86        273.67        30.66 o
  -6  -8  11        445.53        420.68        35.83 o
  -5  -8  11         29.76         18.44         9.20 o
  -4  -8  11         47.34         36.23         9.20 o
  -3  -8  11       1010.14        959.78        44.66 o
  -2  -8  11        219.56        188.19        25.84 o
  -1  -8  11          1.42          2.23         5.04 o
   0  -8  11        637.87        621.99        29.25 o
   1  -8  11         11.22         10.93         4.89 o
   2  -8  11        305.59        287.00        21.79 o
   3  -8  11        107.36        125.42        14.78 o
   4  -8  11        141.93        148.30        13.67 o
   5  -8  11          4.49          4.57         8.61 o
   6  -8  11          0.29          1.11         9.23 o
   7  -8  11          2.79          8.30        11.25 o
   8  -8  11         10.03          7.75        13.51 o
  -8  -7  11         70.78         38.05        20.32 o
  -7  -7  11          4.96          7.76        15.14 o
  -6  -7  11        142.01        117.38        14.22 o
  -5  -7  11        401.06        368.23        26.60 o
  -4  -7  11        154.94        162.43        13.32 o
  -3  -7  11          0.00         -1.57         6.40 o
  -2  -7  11        252.40        218.25        13.97 o
  -1  -7  11        393.30        402.39        16.53 o
   0  -7  11         20.68         13.65         4.36 o
   1  -7  11         70.21         65.40         5.83 o
   2  -7  11         76.19         73.74        11.09 o
   3  -7  11        686.85        731.74        34.86 o
   4  -7  11        677.69        688.14        33.29 o
   5  -7  11         54.62         81.43        10.15 o
   6  -7  11          0.06         -6.49         8.35 o
   7  -7  11        207.09        210.61        16.98 o
   8  -7  11         27.33         28.44        16.99 o
  -9  -6  11         29.36         32.51        25.49 o
  -8  -6  11        309.61        340.53        36.57 o
  -7  -6  11         14.87         32.14        15.51 o
  -6  -6  11          0.18          7.69         9.20 o
  -5  -6  11         64.96         58.45         9.36 o
  -4  -6  11         53.21         42.82         7.96 o
  -3  -6  11        648.45        646.55        40.82 o
  -2  -6  11        244.69        235.49        10.95 o
  -1  -6  11         55.66         41.53         4.83 o
   0  -6  11        120.43        116.48         7.86 o
   1  -6  11          8.36          4.39         3.85 o
   2  -6  11        319.54        299.32        14.07 o
   3  -6  11         18.47         19.94         4.67 o
   4  -6  11         26.12         31.22         7.57 o
   5  -6  11          2.09          2.25         7.56 o
   6  -6  11        220.90        208.70        15.61 o
   7  -6  11          2.85         -2.30         8.87 o
   8  -6  11          0.25         -9.97        14.78 o
   9  -6  11         44.12         79.79        23.64 o
  -9  -5  11        112.20        119.68        28.07 o
  -8  -5  11         74.05         57.99        19.21 o
  -7  -5  11         63.87         35.09        15.14 o
  -6  -5  11         94.58        109.63        11.88 o
  -5  -5  11        270.01        255.70        16.31 o
  -4  -5  11         25.65         18.88         8.50 o
  -3  -5  11         17.55         25.60         6.36 o
  -2  -5  11         17.74         24.37         5.40 o
  -1  -5  11         52.94         50.71         7.03 o
   0  -5  11        411.93        401.50        25.60 o
   1  -5  11       1516.33       1608.58        57.72 o
   2  -5  11         57.92         66.08         6.08 o
   3  -5  11        701.59        711.84        26.79 o
   4  -5  11          4.76          5.13         6.03 o
   5  -5  11       1122.67       1152.51        52.50 o
   6  -5  11        206.94        213.34        15.88 o
   7  -5  11         30.40         27.05         9.97 o
   8  -5  11         10.40         10.34        16.25 o
   9  -5  11          4.74         15.51        20.69 o
  -9  -4  11         39.13         30.29        23.64 o
  -8  -4  11         37.10         20.69        16.62 o
  -7  -4  11         22.87          5.54         9.53 o
  -6  -4  11        165.63        185.94        44.12 o
  -5  -4  11          4.07          0.86         7.41 o
  -4  -4  11        955.33        920.14        42.57 o
  -3  -4  11         43.85         40.66         6.79 o
  -2  -4  11        724.97        712.95        26.56 o
  -1  -4  11       4184.21       4149.01       146.20 o
   0  -4  11       1661.42       1723.16        61.27 o
   1  -4  11        227.48        229.98        13.03 o
   2  -4  11         85.34         99.34         6.37 o
   3  -4  11       1482.18       1583.57        56.94 o
   4  -4  11        113.97        126.75         7.97 o
   5  -4  11       1181.12       1241.04        45.56 o
   6  -4  11        439.66        430.31        23.38 o
   7  -4  11       1105.15       1136.83        75.35 o
   8  -4  11        154.70        147.01        21.79 o
   9  -4  11          0.46        -10.34        19.58 o
  -9  -3  11         16.81         13.67        19.58 o
  -8  -3  11          7.62          4.80        14.78 o
  -7  -3  11        305.24        327.50        21.52 o
  -6  -3  11        799.05        800.72        38.91 o
  -5  -3  11        232.89        272.46        16.72 o
  -4  -3  11        402.86        410.59        21.29 o
  -3  -3  11       1847.00       1900.85        83.84 o
  -2  -3  11        336.45        324.70        39.52 o
  -1  -3  11          6.65          1.35         2.18 o
   0  -3  11       3287.61       3519.33       124.24 o
   1  -3  11        156.43        154.92         7.48 o
   2  -3  11        214.42        203.11         9.23 o
   3  -3  11        239.55        220.21        11.73 o
   4  -3  11        153.87        155.23        11.08 o
   5  -3  11        692.35        687.63        26.51 o
   6  -3  11        815.11        729.07        28.50 o
   7  -3  11          1.81          8.50        11.82 o
   8  -3  11        185.53        176.19        22.53 o
   9  -3  11         56.12         37.31        20.32 o
 -10  -2  11         14.60          4.80        27.33 o
  -9  -2  11         59.47         45.43        19.95 o
  -8  -2  11          8.30          4.86        12.01 o
  -7  -2  11         92.86         80.59        12.04 o
  -6  -2  11       1855.88       1971.41        87.89 o
  -5  -2  11          5.58         10.85         7.39 o
  -4  -2  11        182.49        149.26        10.97 o
  -3  -2  11        108.14        107.92        10.90 o
  -2  -2  11        213.33        259.96        26.96 o
  -1  -2  11        161.44        171.97        15.13 o
   0  -2  11        357.70        334.79        13.24 o
   1  -2  11       1130.48       1242.70        44.64 o
   2  -2  11         40.54         47.76         7.60 o
   3  -2  11         27.81         32.95         4.05 o
   4  -2  11         27.08         24.17         4.65 o
   5  -2  11        336.21        358.43        15.81 o
   6  -2  11         75.23         68.86        20.32 o
   7  -2  11         61.00         81.22        13.30 o
   8  -2  11         34.53         12.93        14.41 o
   9  -2  11          6.92          4.80        17.73 o
  -9  -1  11         39.77         50.60        21.79 o
  -8  -1  11         91.45        115.63        15.14 o
  -7  -1  11        125.95        151.24        14.74 o
  -6  -1  11        181.11        177.09        17.16 o
  -5  -1  11         69.71         70.20        13.85 o
  -4  -1  11       2496.15       2514.31       109.96 o
  -3  -1  11         64.47         55.52         4.11 o
  -2  -1  11       1685.50       1653.00        76.26 o
  -1  -1  11         15.30          5.40         4.04 o
   0  -1  11       8752.50       9578.81       335.56 o
   1  -1  11        383.68        448.47        16.98 o
   2  -1  11        126.34        146.80         7.16 o
   3  -1  11        112.23         99.31         6.18 o
   4  -1  11        687.67        687.55        25.95 o
   5  -1  11         36.54         38.80         7.14 o
   6  -1  11        108.20        113.83        11.08 o
   7  -1  11         13.54          9.08         8.46 o
   8  -1  11         18.52          9.97        14.41 o
   9  -1  11         19.95         13.67        16.99 o
  -9   0  11          1.90          2.94        13.38 o
  -8   0  11         30.62         27.10        12.36 o
  -7   0  11        137.64        134.71        13.78 o
  -6   0  11        233.76        219.54        15.67 o
  -5   0  11        124.83        125.05        10.93 o
  -4   0  11        273.53        289.32        12.59 o
  -3   0  11         67.80         69.36         4.80 o
  -2   0  11       1063.55       1040.91        37.72 o
  -1   0  11        624.58        598.95        22.37 o
   0   0  11        578.33        570.61        21.24 o
   1   0  11       1948.05       2039.16        72.29 o
   2   0  11        477.78        583.94        21.75 o
   3   0  11        899.47        935.94        34.33 o
   4   0  11        666.33        782.66        29.21 o
   5   0  11          8.97         -1.48         6.01 o
   6   0  11          2.01          5.49         7.30 o
   7   0  11        239.88        244.87        17.97 o
   8   0  11        264.25        294.12        22.35 o
   9   0  11         33.95         35.09        18.84 o
  -9   1  11         76.32         53.56        21.79 o
  -8   1  11         39.49         60.46        13.17 o
  -7   1  11        254.23        290.49        19.59 o
  -6   1  11         17.87         21.28         8.61 o
  -5   1  11          7.94         16.14         5.01 o
  -4   1  11         17.51         15.02         4.38 o
  -3   1  11        282.96        266.74        11.40 o
  -2   1  11        866.19        909.16        33.25 o
  -1   1  11        398.26        448.83        21.96 o
   0   1  11        126.10        139.41         6.72 o
   1   1  11        165.61        160.69         9.75 o
   2   1  11       4876.66       5488.90       192.91 o
   3   1  11         60.37         43.70         5.63 o
   4   1  11        100.54        100.95         6.63 o
   5   1  11         49.07         41.67         7.56 o
   6   1  11        744.11        743.22        36.04 o
   7   1  11          0.32          2.36         9.40 o
   8   1  11        173.54        155.42        44.12 o
   9   1  11         21.90         -2.88        13.13 o
  -9   2  11         40.89         26.96        19.58 o
  -8   2  11         42.10         51.34        17.36 o
  -7   2  11          1.93         -0.16         9.36 o
  -6   2  11         73.70         92.00        16.44 o
  -5   2  11          6.43          6.65         4.93 o
  -4   2  11        572.43        549.74        21.42 o
  -3   2  11         75.01         67.04         5.15 o
  -2   2  11         82.35         79.99         5.32 o
  -1   2  11        598.85        607.80        22.59 o
   0   2  11        681.87        679.83        25.16 o
   1   2  11        292.42        285.84        11.79 o
   2   2  11       1728.31       1803.78        64.33 o
   3   2  11        169.93        157.28         9.16 o
   4   2  11        124.13        153.46        17.73 o
   5   2  11        646.07        551.69        38.21 o
   6   2  11          6.01          3.12         7.70 o
   7   2  11        450.65        430.39        24.75 o
   8   2  11         17.41         22.52        12.07 o
   9   2  11         44.96         51.89        14.67 o
  10   2  11          4.79          1.48        28.44 o
 -10   3  11        199.18        236.00        32.87 o
  -9   3  11        151.08        186.50        26.60 o
  -8   3  11         44.27          7.76        15.88 o
  -7   3  11        149.77        112.66        18.84 o
  -6   3  11         16.76          0.62         7.63 o
  -5   3  11        186.46        197.43        10.50 o
  -4   3  11          0.17          2.74         4.16 o
  -3   3  11          0.17         -1.48         3.58 o
  -2   3  11        214.63        180.32        11.90 o
  -1   3  11        674.17        616.20        23.09 o
   0   3  11        130.57        136.85         7.07 o
   1   3  11        220.89        218.39         9.66 o
   2   3  11        118.47        151.82         7.57 o
   3   3  11         33.35         38.01         4.28 o
   4   3  11          0.43          4.78         9.42 o
   5   3  11        109.92        119.59        18.10 o
   6   3  11         59.81         36.64        12.93 o
   7   3  11        105.89         82.41        12.27 o
   8   3  11        197.13        171.83        16.62 o
   9   3  11         14.64        -10.61        15.30 o
  -9   4  11         17.36         23.27        20.69 o
  -8   4  11        124.14        119.68        21.42 o
  -7   4  11        389.23        392.24        33.61 o
  -6   4  11        242.39        221.08        15.14 o
  -5   4  11        390.31        382.19        16.44 o
  -4   4  11         82.61         96.78         7.03 o
  -3   4  11         59.72         53.62         8.11 o
  -2   4  11        277.84        276.00        12.30 o
  -1   4  11       1357.32       1414.36        50.97 o
   0   4  11       1243.91       1226.39        44.29 o
   1   4  11        504.52        451.52        17.63 o
   2   4  11         38.30         31.17         4.02 o
   3   4  11        114.42        112.09         9.13 o
   4   4  11         52.03         48.79         7.56 o
   5   4  11        138.92        161.84        15.88 o
   6   4  11        117.92         85.01        13.11 o
   7   4  11         47.61         30.32        11.08 o
   8   4  11         16.33         -6.42        12.20 o
   9   4  11          0.33        -15.76        15.76 o
  -9   5  11         17.83         26.96        21.79 o
  -8   5  11        144.15        139.26        25.12 o
  -7   5  11         13.19          1.11        14.78 o
  -6   5  11        488.12        478.88        25.38 o
  -5   5  11        109.89         83.04        12.56 o
  -4   5  11         65.32         56.84         6.11 o
  -3   5  11        269.67        247.12        16.45 o
  -2   5  11       1836.02       1855.44        66.46 o
  -1   5  11          0.15         -0.25         3.84 o
   0   5  11        568.16        595.69        22.61 o
   1   5  11          3.46          1.07         4.30 o
   2   5  11        985.75        994.22        36.53 o
   3   5  11         19.02          9.85         5.61 o
   4   5  11        506.03        491.07        24.93 o
   5   5  11          4.02          6.07         8.15 o
   6   5  11         37.91         27.27         9.93 o
   7   5  11        177.95        155.75        19.02 o
   8   5  11         52.32         53.99        14.41 o
   9   5  11         63.48         79.74        17.39 o
  -9   6  11         23.27          3.32        22.16 o
  -8   6  11          9.75          8.87        19.21 o
  -7   6  11        201.09        147.38        22.53 o
  -6   6  11         15.36          8.66         9.04 o
  -5   6  11        234.72        254.08        16.77 o
  -4   6  11        377.15        330.05        24.75 o
  -3   6  11        320.36        285.52        12.87 o
  -2   6  11        201.85        166.35         9.13 o
  -1   6  11        151.89        146.94        15.22 o
   0   6  11          2.67         -0.15         4.07 o
   1   6  11        183.83        205.91         9.95 o
   2   6  11         83.82         74.76        12.19 o
   3   6  11        718.11        709.94        33.82 o
   4   6  11         58.52         48.64         8.57 o
   5   6  11        822.61        823.27        56.88 o
   6   6  11          1.91         -7.37         9.10 o
   7   6  11         23.19         11.48        11.08 o
   8   6  11         94.72         85.97        26.23 o
   9   6  11          1.24        -16.99        22.90 o
  -9   7  11          6.88          4.43        25.49 o
  -8   7  11         29.53         31.03        20.32 o
  -7   7  11         90.12        107.68        14.25 o
  -6   7  11        334.39        309.50        20.47 o
  -5   7  11        141.93        149.26        25.30 o
  -4   7  11         94.83         88.93        15.14 o
  -3   7  11         36.74         23.67         8.87 o
  -2   7  11         63.71         67.87        11.38 o
  -1   7  11          0.37          3.41         4.72 o
   0   7  11         43.75         41.01         7.75 o
   1   7  11          1.40          0.27         4.55 o
   2   7  11         38.43         39.92         7.56 o
   3   7  11         59.69         73.97         9.47 o
   4   7  11        185.22        187.87        18.08 o
   5   7  11         50.36         48.42        10.15 o
   6   7  11         39.87         40.89        21.05 o
   7   7  11         40.70         49.80        12.91 o
   8   7  11         11.61          8.34        14.18 o
  -8   8  11          0.99          0.37        21.05 o
  -7   8  11         39.73         17.31        12.13 o
  -6   8  11         23.32         29.92         9.91 o
  -5   8  11        113.30        120.57        19.21 o
  -4   8  11         39.65         31.72         8.68 o
  -3   8  11         29.57         15.70         7.68 o
  -2   8  11         70.35         55.35         8.57 o
  -1   8  11          3.36          0.56         5.03 o
   0   8  11         14.00         10.46         5.32 o
   1   8  11         11.40          9.07         7.09 o
   2   8  11        600.43        569.54        29.16 o
   3   8  11         38.46         39.24         9.04 o
   4   8  11        386.65        347.70        20.75 o
   5   8  11        132.81        124.87        14.25 o
   6   8  11          8.35          6.04        10.72 o
   7   8  11         31.33         23.83        12.50 o
   8   8  11         64.45         66.50        17.03 o
  -8   9  11          0.78          3.69        25.86 o
  -7   9  11         51.88         61.53        14.83 o
  -6   9  11         16.69          2.38        10.29 o
  -5   9  11        452.25        459.12        26.38 o
  -4   9  11         53.34         62.75        10.52 o
  -3   9  11          8.27          9.33         8.46 o
  -2   9  11        546.80        515.49        36.38 o
  -1   9  11         22.94         23.86         6.93 o
   0   9  11         17.22         11.87         5.79 o
   1   9  11         14.03         16.04         7.70 o
   2   9  11         31.42         26.45         8.35 o
   3   9  11        900.50        804.66       102.69 o
   4   9  11        196.62        208.31        16.66 o
   5   9  11         35.16         24.37        10.99 o
   6   9  11          3.12         -0.33        10.74 o
   7   9  11          3.80         -3.45        13.31 o
  -7  10  11          2.25         -1.66        14.10 o
  -6  10  11         15.53          7.27        12.14 o
  -5  10  11        296.01        299.03        20.75 o
  -4  10  11          0.00          8.38        10.18 o
  -3  10  11         50.71         40.40        10.18 o
  -2  10  11        195.24        219.09        16.43 o
  -1  10  11         48.66         54.24        10.29 o
   0  10  11        417.00        400.41        18.12 o
   1  10  11        119.09        123.61        20.87 o
   2  10  11         57.67         61.71        10.19 o
   3  10  11         53.79         55.47        34.17 o
   4  10  11         99.27         75.07        20.69 o
   5  10  11        176.20        149.71        32.87 o
   6  10  11          6.75          5.09        13.14 o
   7  10  11         68.47         61.23        17.55 o
  -7  11  11         44.56         41.74        21.79 o
  -6  11  11        105.24        112.68        16.55 o
  -5  11  11          0.02          0.08        11.34 o
  -4  11  11         47.50         48.04        15.70 o
  -3  11  11          2.16          3.51        10.53 o
  -2  11  11        217.77        213.61        17.18 o
  -1  11  11          5.70         -1.01        10.29 o
   0  11  11        572.11        517.83        39.52 o
   1  11  11          7.49          5.36         8.62 o
   2  11  11         64.11         52.43        11.82 o
   3  11  11         62.96         62.60        11.57 o
   4  11  11          1.20         16.17        13.11 o
   5  11  11         56.63         74.61        21.05 o
   6  11  11          0.55         -6.17        14.80 o
  -6  12  11          5.54          9.18        15.14 o
  -5  12  11         90.31        132.26        16.98 o
  -4  12  11        110.49        119.59        16.14 o
  -3  12  11         30.60         27.57        13.05 o
  -2  12  11          0.19          4.52        11.04 o
  -1  12  11        120.64        142.58        16.04 o
   0  12  11        183.22        190.19        23.27 o
   1  12  11         65.53        111.18        19.21 o
   2  12  11          2.20          2.84        10.44 o
   3  12  11          0.68          1.08        11.45 o
   4  12  11          0.39         -7.01        13.57 o
   5  12  11         94.46        113.14        32.51 o
   6  12  11         27.92          9.60        28.44 o
  -5  13  11        225.72        303.31        73.88 o
  -4  13  11          2.71         -4.79        13.81 o
  -3  13  11         31.13         33.99        12.99 o
  -2  13  11         34.45         47.67        12.99 o
  -1  13  11         51.52         46.17        18.84 o
   0  13  11         33.10         29.55        18.47 o
   1  13  11         39.05         15.51        19.21 o
   2  13  11         20.97         13.67        17.36 o
   3  13  11         48.72         40.26        19.95 o
   4  13  11          0.00         -4.80        14.37 o
   5  13  11         48.76         59.84        26.23 o
  -4  14  11         60.07         72.46        18.18 o
  -3  14  11          0.93         -3.51        14.48 o
  -2  14  11         88.06         84.22        23.64 o
  -1  14  11         15.44          4.43        19.95 o
   0  14  11        167.94        197.58        28.07 o
   1  14  11          4.42         -0.37        19.95 o
   2  14  11         14.48         22.53        21.42 o
   3  14  11          7.26          5.17        21.05 o
  -2  15  11         28.19         37.31        28.81 o
  -1  15  11        138.14        176.19        32.51 o
   0  15  11          2.84         -3.32        22.53 o
   1  15  11          5.16         19.21        26.23 o
  -2 -15  12         69.12         57.62        46.54 o
  -1 -15  12         39.79         28.44        23.64 o
   0 -15  12         16.09          9.23        21.79 o
   1 -15  12         25.65         52.08        25.12 o
   2 -15  12         20.70          8.87        26.96 o
   3 -15  12          6.71        -21.05        23.64 o
  -2 -14  12          0.00         -9.60        18.10 o
  -1 -14  12         10.90         15.88        19.95 o
   0 -14  12         12.45          7.02        20.32 o
   1 -14  12         27.10         39.89        20.69 o
   2 -14  12         17.32         26.23        20.69 o
   3 -14  12        147.15        177.92        19.92 o
   4 -14  12         10.48         20.32        24.38 o
  -5 -13  12         39.68         42.48        24.75 o
  -4 -13  12          0.63         18.47        21.42 o
  -3 -13  12        167.96        204.97        28.81 o
  -2 -13  12          5.41         19.58        18.84 o
  -1 -13  12         17.13         11.45        16.99 o
   0 -13  12          9.50          9.60        17.36 o
   1 -13  12          0.08          5.17        16.99 o
   2 -13  12         76.99         90.79        14.30 o
   3 -13  12         83.27         88.82        14.83 o
   4 -13  12         13.35         16.32        13.55 o
   5 -13  12         12.46          6.26        19.02 o
  -6 -12  12         24.25         13.67        25.12 o
  -5 -12  12          9.00         -1.85        21.05 o
  -4 -12  12         83.04         67.23        18.84 o
  -3 -12  12         15.99         20.02        11.15 o
  -2 -12  12        151.58        162.90        22.16 o
  -1 -12  12        143.21        121.89        20.32 o
   1 -12  12         21.95         23.80        11.22 o
   2 -12  12          7.87          7.46        10.67 o
   3 -12  12         25.38         29.73        12.62 o
   4 -12  12          0.04         -5.64        11.68 o
   5 -12  12          1.35         -3.85        12.93 o
   6 -12  12          0.00         -8.63        16.02 o
  -6 -11  12        190.73        173.61        27.70 o
  -5 -11  12        117.04        115.62        21.79 o
  -4 -11  12         27.61          8.14        10.67 o
  -3 -11  12         58.40         39.75        10.96 o
  -2 -11  12        156.26        153.61        14.10 o
  -1 -11  12        116.39        111.92        18.47 o
   0 -11  12         46.55         31.03        14.78 o
   1 -11  12        118.25        141.44        18.84 o
   2 -11  12         15.70         21.29        10.31 o
   3 -11  12        176.27        188.81        16.19 o
   4 -11  12         15.54         11.52        10.52 o
   5 -11  12         90.19         81.12        13.97 o
   6 -11  12          8.05          4.91        12.62 o
   7 -11  12         29.73         36.49        15.00 o
  -7 -10  12         69.02         95.30        25.12 o
  -6 -10  12          9.82         -1.48        18.10 o
  -5 -10  12         37.85         51.71        17.36 o
  -4 -10  12          8.38         22.16        10.97 o
  -3 -10  12        318.38        324.43        20.47 o
  -2 -10  12        171.31        195.49        14.74 o
  -1 -10  12         66.56         65.30         9.99 o
   0 -10  12        146.81        184.68        14.15 o
   1 -10  12         18.36         28.36        10.71 o
   2 -10  12         63.20         96.75        16.62 o
   3 -10  12         74.59         66.79        10.56 o
   4 -10  12          4.16          4.97         9.10 o
   5 -10  12        241.15        218.76        17.30 o
   6 -10  12         53.76         36.35        14.59 o
   7 -10  12        159.27        160.93        18.54 o
  -7  -9  12         88.71         86.80        23.27 o
  -6  -9  12        261.43        280.32        30.29 o
  -5  -9  12         13.82         24.54        10.70 o
  -4  -9  12        149.58        124.64        13.05 o
  -3  -9  12       1032.04       1049.89        62.24 o
  -2  -9  12        416.43        409.15        22.46 o
  -1  -9  12        864.12        888.98        41.78 o
   0  -9  12        256.33        254.93        12.92 o
   1  -9  12         26.54         28.04         8.08 o
   2  -9  12         36.40         33.06         8.61 o
   3  -9  12        373.04        431.29        24.01 o
   4  -9  12          5.00          8.89         8.31 o
   5  -9  12          3.21          2.49         8.99 o
   6  -9  12        134.67        125.37        14.45 o
   7  -9  12         40.12         37.93        19.21 o
   8  -9  12         13.62          4.79        14.10 o
  -8  -8  12          0.00         -7.76        21.05 o
  -7  -8  12          5.51         22.16        21.05 o
  -6  -8  12         25.40         17.73        15.51 o
  -5  -8  12         43.27         33.86        10.31 o
  -4  -8  12        166.78        139.79        12.93 o
  -3  -8  12         88.70         69.88        22.16 o
  -2  -8  12        642.90        694.32        33.43 o
  -1  -8  12       1798.61       1799.02        95.11 o
   0  -8  12        115.77        140.97         9.17 o
   1  -8  12       1251.74       1233.29        45.41 o
   2  -8  12        192.77        158.66        13.67 o
   3  -8  12        136.50        116.86        10.89 o
   4  -8  12        430.79        404.30        22.58 o
   5  -8  12          6.58          0.27         8.46 o
   6  -8  12        185.11        175.90        15.14 o
   7  -8  12          5.82         14.58        12.40 o
   8  -8  12          2.54          1.11        14.63 o
  -8  -7  12         25.81         20.69        19.95 o
  -7  -7  12         28.10          2.59        15.88 o
  -6  -7  12        107.02         87.53        16.25 o
  -5  -7  12        143.92        162.81        14.49 o
  -4  -7  12        343.09        350.50        20.11 o
  -3  -7  12        178.93        177.18        13.06 o
  -2  -7  12         59.10         47.41         7.96 o
  -1  -7  12         40.18         46.56         5.75 o
   0  -7  12         98.22         95.33         6.91 o
   1  -7  12          1.40         -3.46         4.41 o
   2  -7  12         90.94         89.26         7.05 o
   3  -7  12        310.08        303.18        17.33 o
   4  -7  12          0.07         -3.86         6.92 o
   5  -7  12          0.05          2.22         7.82 o
   6  -7  12          0.83          0.80         8.57 o
   7  -7  12          0.09         -0.55        10.97 o
   8  -7  12          4.61         -5.91        16.62 o
  -9  -6  12          0.14          3.32        29.18 o
  -8  -6  12        107.79        111.18        23.27 o
  -7  -6  12        371.93        349.76        32.51 o
  -6  -6  12         21.94         38.63        19.39 o
  -5  -6  12         53.25         49.79        10.29 o
  -4  -6  12          9.75         14.56         7.44 o
  -3  -6  12        586.69        621.59        42.85 o
  -2  -6  12        360.21        323.52        17.63 o
  -1  -6  12        179.87        212.16        16.14 o
   0  -6  12         92.18         80.95        11.57 o
   1  -6  12        813.70        820.86        30.41 o
   2  -6  12         23.55         27.26         4.84 o
   3  -6  12        261.15        258.98        17.83 o
   4  -6  12        125.61        113.79        10.44 o
   5  -6  12         95.09         76.91         9.65 o
   6  -6  12        914.46        928.78        44.01 o
   7  -6  12          3.52         -2.57         9.01 o
   8  -6  12          6.73         15.51        15.88 o
   9  -6  12         18.65         31.03        20.32 o
  -9  -5  12          5.48         -1.11        21.79 o
  -8  -5  12          1.82         -2.22        19.21 o
  -7  -5  12         53.88         47.86        12.09 o
  -6  -5  12        229.80        223.07        16.72 o
  -5  -5  12         29.58         24.73         8.35 o
  -4  -5  12        246.67        226.20        14.76 o
  -3  -5  12         59.87         69.58         8.61 o
  -2  -5  12         13.01         11.92         5.91 o
  -1  -5  12          0.25         -0.97         3.33 o
   0  -5  12         36.62         28.51         5.15 o
   1  -5  12       1054.03       1153.87        41.93 o
   2  -5  12        104.02        109.07         6.99 o
   3  -5  12         10.68         14.04         4.80 o
   4  -5  12        140.33        157.51         9.51 o
   5  -5  12       1020.31       1039.83        67.41 o
   6  -5  12        197.51        195.69        15.50 o
   7  -5  12        134.66        148.12        19.58 o
   8  -5  12        239.43        218.63        25.12 o
   9  -5  12          7.33         27.33        19.58 o
  -9  -4  12        128.10         80.52        23.64 o
  -8  -4  12        133.39        128.17        23.64 o
  -7  -4  12         26.62         28.51        11.01 o
  -6  -4  12         73.82         68.31        10.58 o
  -5  -4  12        566.99        607.84        30.69 o
  -4  -4  12          2.43          4.86         6.66 o
  -3  -4  12        987.41       1020.34        46.62 o
  -2  -4  12          1.99          0.92         4.96 o
  -1  -4  12       1638.93       1800.71        64.47 o
   0  -4  12       1863.73       1831.36        65.47 o
   1  -4  12       1049.46       1182.14        42.79 o
   2  -4  12         50.79         49.18         7.41 o
   3  -4  12         11.99          6.28         5.22 o
   4  -4  12        458.92        441.70        17.98 o
   5  -4  12         52.62         64.04         6.89 o
   6  -4  12          0.04          5.17         8.10 o
   7  -4  12         24.11          4.43        13.30 o
   8  -4  12          0.02          6.28        15.88 o
   9  -4  12          6.33         21.05        20.69 o
  -9  -3  12         20.44         20.32        22.90 o
  -8  -3  12        117.93        133.19        16.51 o
  -7  -3  12        319.23        348.76        22.42 o
  -6  -3  12         80.47         74.46        10.96 o
  -5  -3  12        714.64        723.06        35.13 o
  -4  -3  12          8.83         11.14         8.50 o
  -3  -3  12          0.29          0.05         5.47 o
  -2  -3  12        506.56        597.81        32.32 o
  -1  -3  12         61.77         51.24         5.29 o
   0  -3  12       1024.78       1026.84        37.24 o
   1  -3  12        693.81        707.86        26.22 o
   2  -3  12        125.00        138.43         7.46 o
   3  -3  12       1507.54       1544.70        55.59 o
   4  -3  12        300.44        309.51        13.29 o
   5  -3  12          3.30          1.48         5.12 o
   6  -3  12          2.49         -1.42         6.03 o
   7  -3  12        240.18        245.97        24.75 o
   8  -3  12        261.78        217.90        25.49 o
   9  -3  12         10.78         31.40        20.69 o
  -9  -2  12          0.33         -2.59        21.79 o
  -8  -2  12        306.12        358.75        24.25 o
  -7  -2  12        418.55        457.42        27.15 o
  -6  -2  12        285.42        300.66        18.67 o
  -5  -2  12         96.14        104.30        10.67 o
  -4  -2  12        349.31        336.35        18.54 o
  -3  -2  12        275.86        292.42        54.30 o
  -2  -2  12        851.95        863.46        69.79 o
  -1  -2  12        676.33        723.24        33.30 o
   0  -2  12       2750.35       2812.31        99.59 o
   1  -2  12        354.48        355.27        13.99 o
   2  -2  12        129.01        144.03         8.61 o
   3  -2  12        121.57        141.00         7.60 o
   4  -2  12          1.01          3.46         4.19 o
   5  -2  12        216.75        216.66        13.64 o
   6  -2  12        141.72        154.69        19.02 o
   7  -2  12          6.39         -2.29         9.79 o
   8  -2  12         34.28         42.11        17.36 o
   9  -2  12        164.16        150.34        24.38 o
  -9  -1  12         78.44         67.23        22.90 o
  -8  -1  12         34.36         32.12        13.48 o
  -7  -1  12        718.96        719.84        51.71 o
  -6  -1  12         53.38         43.79         9.36 o
  -5  -1  12         13.20         15.52         7.82 o
  -4  -1  12        678.75        751.07        51.71 o
  -3  -1  12        386.25        307.72        26.04 o
  -2  -1  12         22.63         30.35         5.57 o
  -1  -1  12       2306.17       2332.89       101.73 o
   0  -1  12        561.59        538.62        27.70 o
   1  -1  12        161.39        198.40         8.79 o
   2  -1  12        133.16        127.96         6.82 o
   3  -1  12         62.11         64.52         5.22 o
   4  -1  12          0.11         -1.18         3.91 o
   5  -1  12        295.68        307.87        13.78 o
   6  -1  12         55.30         57.67         8.75 o
   7  -1  12          2.74         -1.47         8.70 o
   8  -1  12        203.19        183.58        23.27 o
   9  -1  12         25.18         28.07        18.47 o
  -9   0  12          3.71          0.70        15.71 o
  -8   0  12        256.83        259.41        20.11 o
  -7   0  12        113.69        130.26        13.97 o
  -6   0  12          2.29          2.77         8.05 o
  -5   0  12          1.03          3.59         7.09 o
  -4   0  12          2.34          1.81         6.40 o
  -3   0  12         22.51         20.75         5.50 o
  -2   0  12        157.40        186.66        11.27 o
  -1   0  12         58.48         62.10         4.15 o
   0   0  12        520.57        480.85        20.82 o
   1   0  12          8.16          6.15         3.15 o
   2   0  12          8.51          9.29         3.32 o
   3   0  12        685.54        763.24        28.36 o
   4   0  12        183.34        198.21        13.98 o
   5   0  12         48.64         51.87        11.27 o
   6   0  12         17.62         11.92         8.13 o
   7   0  12        183.04        197.52        16.02 o
   8   0  12         80.39         69.93        24.01 o
   9   0  12          0.05         13.67        18.84 o
  -9   1  12         22.14          4.06        18.47 o
  -8   1  12         60.55         52.26        12.67 o
  -7   1  12        111.08        114.09        12.73 o
  -6   1  12          0.35          4.80         7.98 o
  -5   1  12         67.64         82.60        15.88 o
  -4   1  12          0.03          5.19         6.09 o
  -3   1  12        174.62        155.76         7.92 o
  -2   1  12          0.01         -1.00         2.69 o
  -1   1  12        329.34        384.80        20.62 o
   0   1  12          7.10          7.77         2.99 o
   1   1  12        294.84        293.56        20.53 o
   2   1  12         20.69         14.15         3.58 o
   3   1  12          5.36          4.47         3.61 o
   4   1  12        100.71         93.57         8.61 o
   5   1  12        143.92        129.52        10.96 o
   6   1  12          0.03          0.80         7.44 o
   7   1  12        182.32        202.88        16.62 o
   8   1  12          1.26         -3.49        11.45 o
   9   1  12        113.69        100.92        16.72 o
  -9   2  12         91.86        128.17        24.01 o
  -8   2  12          9.98          3.32        15.51 o
  -7   2  12        464.51        545.63        69.42 o
  -6   2  12        167.42        189.23        14.83 o
  -5   2  12        370.06        360.12        20.21 o
  -4   2  12         72.21         80.47        14.64 o
  -3   2  12        604.53        610.95        23.14 o
  -2   2  12        102.42        130.52        11.03 o
  -1   2  12          7.91          7.06         3.16 o
   0   2  12         36.18         51.88         4.74 o
   1   2  12        269.46        264.51        11.51 o
   2   2  12        381.80        438.45        17.05 o
   3   2  12        308.27        278.32        11.92 o
   4   2  12          1.96         -3.04         5.87 o
   5   2  12        416.38        433.54        22.98 o
   6   2  12        388.13        384.65        33.24 o
   7   2  12        735.49        650.03        47.65 o
   8   2  12          1.08         -1.48        11.23 o
   9   2  12         10.57         -3.21        14.45 o
  -9   3  12          7.90        -10.71        19.58 o
  -8   3  12         55.22         45.43        19.95 o
  -7   3  12         33.63         37.31        14.78 o
  -6   3  12        652.93        675.04        34.02 o
  -5   3  12        496.36        519.25        46.29 o
  -4   3  12        188.72        206.08        13.23 o
  -3   3  12        407.62        428.45        17.23 o
  -2   3  12        227.80        246.79        13.69 o
  -1   3  12        182.60        205.07        16.12 o
   0   3  12        171.14        148.21         7.65 o
   1   3  12        715.78        732.69        27.15 o
   2   3  12        157.37        135.88        14.27 o
   3   3  12          2.06          2.50         5.91 o
   4   3  12         46.86         43.02         7.57 o
   5   3  12          1.52         -6.66         6.66 o
   6   3  12        107.10        104.81        11.60 o
   7   3  12          0.02          7.11         9.51 o
   8   3  12         38.07         33.41        13.13 o
   9   3  12          5.05          3.40        15.34 o
  -9   4  12          0.13         16.99        20.69 o
  -8   4  12         62.59         44.33        19.21 o
  -7   4  12        557.69        526.33        41.37 o
  -6   4  12          3.40         -9.23        11.45 o
  -5   4  12        405.40        392.60        17.12 o
  -4   4  12        316.11        349.73        18.10 o
  -3   4  12         80.72         78.90         8.74 o
  -2   4  12        376.37        369.72        15.33 o
  -1   4  12         38.52         34.70         4.56 o
   0   4  12         73.17         65.77         9.76 o
   1   4  12         21.38         14.37         4.19 o
   2   4  12          7.19          1.93         3.64 o
   3   4  12         64.73         65.24         7.70 o
   4   4  12         75.43         67.67         8.36 o
   5   4  12        208.10        213.84        15.35 o
   6   4  12        131.60        123.78        13.14 o
   7   4  12          0.77          2.00         9.99 o
   8   4  12        187.45        194.36        53.36 o
   9   4  12        126.10        176.47        20.39 o
  -9   5  12          0.98         -3.69        22.53 o
  -8   5  12          0.25          1.85        18.47 o
  -7   5  12         28.31         33.98        15.88 o
  -6   5  12        167.27        187.98        22.53 o
  -5   5  12        128.01        144.70        24.19 o
  -4   5  12        462.68        478.30        23.33 o
  -3   5  12         73.93         77.76         6.58 o
  -2   5  12         38.51         42.26         5.28 o
  -1   5  12          7.52          4.09         3.95 o
   0   5  12        143.53        141.46         8.31 o
   1   5  12       1354.29       1395.06        50.47 o
   2   5  12         52.93         48.96         5.15 o
   3   5  12          5.54          6.65         6.01 o
   4   5  12        170.65        175.18        13.05 o
   5   5  12        456.36        462.73        24.93 o
   6   5  12        711.80        690.04        34.86 o
   7   5  12          0.27          0.77        10.25 o
   8   5  12         81.14         63.20        15.70 o
   9   5  12          1.53          3.44        18.47 o
  -9   6  12          0.78         16.99        22.16 o
  -8   6  12          8.84         20.69        19.95 o
  -7   6  12        209.00        186.50        24.75 o
  -6   6  12         32.62         48.42         9.75 o
  -5   6  12        448.80        455.64        24.07 o
  -4   6  12        796.59        791.26        44.14 o
  -3   6  12        362.90        330.64        18.26 o
  -2   6  12         36.15         29.49         5.45 o
  -1   6  12         88.47         70.81         6.03 o
   0   6  12        533.06        462.87        18.48 o
   1   6  12        420.43        444.46        17.84 o
   2   6  12        144.76        148.28        11.10 o
   3   6  12         28.98         29.32         7.31 o
   4   6  12          2.97         -2.49         7.18 o
   5   6  12        105.77        107.76        27.33 o
   6   6  12          4.16         -2.76         9.25 o
   7   6  12        222.28        235.91        57.42 o
   8   6  12          0.29         -8.41        12.77 o
  -8   7  12          4.32         25.86        20.69 o
  -7   7  12         15.96         -3.69        17.36 o
  -6   7  12        435.22        425.40        47.65 o
  -5   7  12        625.52        641.26        32.08 o
  -4   7  12         44.88         42.50         8.68 o
  -3   7  12          2.45          7.64         7.41 o
  -2   7  12        676.28        662.08        25.73 o
  -1   7  12          4.72          9.79         5.19 o
   0   7  12        594.91        535.84        21.18 o
   1   7  12        311.21        312.76        13.93 o
   2   7  12        208.74        211.99        13.84 o
   3   7  12         19.50         25.30         7.84 o
   4   7  12          9.89          8.13         8.41 o
   5   7  12         29.58         15.69        12.93 o
   6   7  12         19.68         26.88        11.36 o
   7   7  12         98.78         85.74        17.18 o
   8   7  12        193.22        161.61        20.69 o
  -8   8  12         32.35         32.14        21.79 o
  -7   8  12          0.00          4.80        18.47 o
  -6   8  12         14.12         18.03        10.96 o
  -5   8  12         24.50         14.59         9.93 o
  -4   8  12         51.58         62.55        12.74 o
  -3   8  12         28.21         25.36         8.31 o
  -2   8  12        935.84        907.15        51.51 o
  -1   8  12         37.71         36.68         6.07 o
   0   8  12          7.59          4.99         5.19 o
   1   8  12         13.52         16.99         7.31 o
   2   8  12          2.34         -6.09         6.79 o
   3   8  12         90.75         95.40        10.71 o
   4   8  12          8.60          2.08         8.16 o
   5   8  12         82.60         65.08        18.65 o
   6   8  12         85.10        145.32        39.71 o
   7   8  12          5.26          1.13        13.65 o
   8   8  12          0.57         -2.96        25.49 o
  -7   9  12         27.69         35.09        20.32 o
  -6   9  12          2.68          7.11        11.48 o
  -5   9  12         50.35         48.62        11.27 o
  -4   9  12       1377.02       1338.14        61.76 o
  -3   9  12       1471.75       1391.92        63.60 o
  -2   9  12        131.41         94.01        10.82 o
  -1   9  12          0.56         -0.66         5.97 o
   0   9  12        277.33        250.95        12.93 o
   1   9  12        633.38        636.80        31.34 o
   2   9  12        220.36        195.33        14.86 o
   3   9  12         52.17         40.57        10.18 o
   4   9  12          2.22          4.13         9.39 o
   5   9  12          1.31         -2.89         9.99 o
   6   9  12         37.40         19.01        12.24 o
   7   9  12         16.08          6.15        14.02 o
  -7  10  12          7.80         10.71        21.42 o
  -6  10  12        213.02        274.61        35.09 o
  -5  10  12          0.12         -5.91        10.44 o
  -4  10  12          2.48          5.82        10.41 o
  -3  10  12          1.65          5.70         9.51 o
  -2  10  12         31.53         38.16         9.65 o
  -1  10  12         19.42         12.12         8.46 o
   0  10  12        385.47        346.92        33.24 o
   1  10  12         60.58         56.63        24.56 o
   2  10  12        168.97        176.71        37.66 o
   3  10  12          6.22          1.36        11.82 o
   4  10  12         37.24         24.46        11.08 o
   5  10  12        137.77        161.62        17.09 o
   6  10  12         21.88          9.75        13.62 o
   7  10  12        158.76        145.69        19.33 o
  -6  11  12         18.51         25.36        14.22 o
  -5  11  12         49.50         59.37        14.10 o
  -4  11  12         10.17          9.69        11.08 o
  -3  11  12          4.26          5.52         9.91 o
  -2  11  12          2.37          3.95         9.65 o
  -1  11  12          2.98         -3.11         9.10 o
   0  11  12         15.01         -9.97        12.93 o
   1  11  12          6.11          5.69         9.53 o
   2  11  12         71.51         85.02        15.14 o
   3  11  12        223.02        258.54        19.54 o
   4  11  12          9.53         -0.06        11.60 o
   5  11  12         25.35          8.78        19.39 o
   6  11  12         35.45         22.49        15.71 o
  -6  12  12         74.63         50.97        22.90 o
  -5  12  12          1.87         -0.57        14.94 o
  -4  12  12        205.53        221.80        19.46 o
  -3  12  12         18.05         12.78        12.39 o
  -2  12  12         35.33         20.88        11.19 o
  -1  12  12         19.75         23.27        15.88 o
   0  12  12        152.65        136.67        20.69 o
   1  12  12          9.59          9.23        14.78 o
   2  12  12        108.31        109.96        14.41 o
   3  12  12         17.42         16.74        13.45 o
   4  12  12          0.04         -3.12        13.58 o
   5  12  12          0.03        -10.98        20.50 o
   6  12  12          4.14        -28.81        31.03 o
  -5  13  12          1.47          3.54        16.17 o
  -4  13  12          0.49          2.67        15.00 o
  -3  13  12         26.40         36.67        15.65 o
  -2  13  12        167.36        196.92        25.47 o
  -1  13  12          9.46          7.76        17.73 o
   0  13  12          2.26         -3.32        17.36 o
   1  13  12         14.33         11.82        17.73 o
   2  13  12          5.78          1.11        19.95 o
   3  13  12          2.18          1.11        18.47 o
   4  13  12         56.80         50.98        17.37 o
   5  13  12          4.20        -19.21        24.01 o
  -4  14  12         57.54         54.75        18.51 o
  -3  14  12         34.58         36.29        17.09 o
  -2  14  12         88.10         90.87        25.49 o
  -1  14  12         17.19         12.93        23.64 o
   0  14  12        121.79        124.11        27.33 o
   1  14  12         89.75         99.36        24.01 o
   2  14  12         39.16         15.14        22.16 o
   3  14  12          3.98          4.43        21.79 o
  -1  15  12        171.90        148.12        33.61 o
   0  15  12          4.43         -5.17        27.33 o
  -2 -15  13          1.64          8.50        24.75 o
  -1 -15  13         17.85         13.67        24.01 o
   0 -15  13        100.84        123.37        30.29 o
   1 -15  13         44.93         43.59        22.53 o
  -2 -14  13          5.12          2.96        21.79 o
  -1 -14  13          0.01          3.32        20.32 o
   0 -14  13          0.18         16.25        19.95 o
   1 -14  13          2.08         14.41        21.42 o
   2 -14  13        153.79         94.93        24.75 o
   3 -14  13          1.08         -2.96        22.53 o
   4 -14  13         25.14         21.05        21.79 o
  -5 -13  13         10.63         -3.32        22.53 o
  -4 -13  13         36.75         40.63        19.58 o
  -3 -13  13          9.06          5.54        17.73 o
  -2 -13  13         43.66         45.06        20.69 o
  -1 -13  13         30.76         38.42        20.69 o
   0 -13  13        173.06        182.84        25.49 o
   1 -13  13          8.03         16.25        19.95 o
   2 -13  13          6.61         17.73        18.10 o
   3 -13  13          2.22         13.94        13.14 o
   4 -13  13        132.79        157.90        33.43 o
   5 -13  13        121.67        204.23        30.66 o
  -6 -12  13         80.90         59.10        24.01 o
  -5 -12  13          0.81          9.97        19.58 o
  -4 -12  13         48.08         57.99        18.84 o
  -3 -12  13          8.35          9.95        10.44 o
  -2 -12  13        147.71        183.58        23.64 o
  -1 -12  13          1.36          9.97        15.14 o
   0 -12  13         12.72         12.56        15.88 o
   1 -12  13          5.07          1.85        15.14 o
   2 -12  13         31.39         28.11        11.48 o
   3 -12  13         96.66        109.67        14.88 o
   4 -12  13         56.10         34.48        13.10 o
   5 -12  13          1.72         -1.17        14.22 o
   6 -12  13         73.73        100.10        23.64 o
  -6 -11  13          0.84         12.56        23.64 o
  -5 -11  13         19.95         22.90        19.95 o
  -4 -11  13          3.22          6.58        11.19 o
  -3 -11  13        116.36        130.48        14.23 o
  -2 -11  13         89.60         82.74        11.31 o
  -1 -11  13        451.47        445.06        36.20 o
   0 -11  13        165.36        124.48        19.58 o
   1 -11  13          6.62          4.80        12.93 o
   2 -11  13         19.98         20.74        10.03 o
   3 -11  13         40.75         27.08        11.64 o
   4 -11  13         54.91         63.46        13.14 o
   5 -11  13         48.40         49.94        14.04 o
   6 -11  13          2.01          7.90        13.36 o
  -7 -10  13          2.26         -0.37        24.38 o
  -6 -10  13          0.46         -6.28        20.32 o
  -5 -10  13         13.25          0.37        15.51 o
  -4 -10  13        341.55        349.86        35.46 o
  -3 -10  13        200.13        200.34        16.19 o
  -2 -10  13        262.46        225.09        17.21 o
  -1 -10  13        527.05        522.88        49.29 o
   0 -10  13         29.43         14.04        14.04 o
   1 -10  13        261.85        312.04        20.18 o
   2 -10  13        239.67        244.09        17.48 o
   3 -10  13          0.07         -4.67         9.39 o
   4 -10  13        612.91        645.65        33.40 o
   5 -10  13         27.09         31.10        11.83 o
   6 -10  13         20.65          5.36        12.54 o
   7 -10  13         43.71         60.04        15.26 o
  -7  -9  13         14.31         -2.96        19.95 o
  -6  -9  13          0.02          6.28        17.36 o
  -5  -9  13        384.16        348.97        28.81 o
  -4  -9  13          1.47         -0.37         9.31 o
  -3  -9  13        138.67        161.32        24.01 o
  -2  -9  13       1738.07       1804.10        80.71 o
  -1  -9  13          3.95         -0.88         7.82 o
   0  -9  13        482.87        490.50        25.42 o
   1  -9  13          2.67          5.82         7.68 o
   2  -9  13         32.26         16.62        12.00 o
   3  -9  13          0.46          2.13         8.08 o
   4  -9  13         80.75         76.25        11.22 o
   5  -9  13          6.20          0.89         9.65 o
   6  -9  13          2.60         11.38        11.45 o
   7  -9  13         14.21         11.51        12.77 o
   8  -9  13          5.52         12.19        20.69 o
  -8  -8  13         82.00        117.83        26.23 o
  -7  -8  13         11.42         11.08        19.21 o
  -6  -8  13         13.60          6.65        15.88 o
  -5  -8  13          3.83         12.30        10.58 o
  -4  -8  13        214.57        224.93        16.97 o
  -3  -8  13        690.85        649.12        32.13 o
  -2  -8  13         85.62         82.49        10.34 o
  -1  -8  13        154.61        150.71        16.99 o
   0  -8  13        566.02        587.55        37.84 o
   1  -8  13         76.53         73.99         7.08 o
   2  -8  13         78.05         77.28         9.47 o
   3  -8  13        141.48        128.73        21.98 o
   4  -8  13        241.37        213.11        15.46 o
   5  -8  13        101.83        100.20        15.14 o
   6  -8  13         43.12         25.86        10.71 o
   7  -8  13        150.89        159.53        27.89 o
   8  -8  13          0.97          9.97        19.58 o
  -8  -7  13         34.51         36.57        21.79 o
  -7  -7  13         22.63         12.56        18.47 o
  -6  -7  13         22.60         31.77        13.85 o
  -5  -7  13         79.13         63.92        10.58 o
  -4  -7  13          0.36         -2.94         7.89 o
  -3  -7  13         19.37         11.15         7.30 o
  -2  -7  13        951.75        958.00        44.53 o
  -1  -7  13         99.65        109.49        10.05 o
   0  -7  13          1.72         -2.95         4.56 o
   1  -7  13        400.21        383.76        16.31 o
   2  -7  13        245.47        240.32        15.21 o
   3  -7  13          0.84         -5.10         6.99 o
   4  -7  13        136.34        116.72        13.48 o
   5  -7  13          5.42          6.05         8.75 o
   6  -7  13        153.07        139.60        20.69 o
   7  -7  13         15.53         17.01        10.58 o
   8  -7  13          0.08          6.28        18.10 o
  -8  -6  13         10.83          8.50        18.84 o
  -7  -6  13         42.78         69.44        19.95 o
  -6  -6  13          4.52          2.55         9.93 o
  -5  -6  13         45.63         44.20         9.66 o
  -4  -6  13         34.09         24.38         8.10 o
  -3  -6  13         34.25         31.22         7.57 o
  -2  -6  13        148.32        127.09        10.58 o
  -1  -6  13        172.58        165.09        11.60 o
   0  -6  13         26.09         29.64         4.54 o
   1  -6  13          0.02         -0.27         4.06 o
   2  -6  13        500.20        479.03        19.08 o
   3  -6  13        219.06        216.01        17.23 o
   4  -6  13        736.57        779.48        38.78 o
   5  -6  13         17.18         14.11         7.78 o
   6  -6  13         39.18         47.45         9.97 o
   7  -6  13          7.64          6.83         9.66 o
   8  -6  13        255.23        319.10        32.87 o
  -9  -5  13        110.10        117.83        25.86 o
  -8  -5  13         50.27         81.26        20.69 o
  -7  -5  13        602.94        687.87        36.38 o
  -6  -5  13        569.51        526.53        28.85 o
  -5  -5  13       1164.56       1185.03        54.98 o
  -4  -5  13        153.74        162.64        12.67 o
  -3  -5  13        410.83        411.99        21.81 o
  -2  -5  13          0.56         -1.92         5.61 o
  -1  -5  13         53.60         45.26         7.76 o
   0  -5  13        126.02        112.32        10.28 o
   1  -5  13        528.56        521.94        20.16 o
   2  -5  13          3.37          3.88         4.20 o
   3  -5  13       1045.07       1082.93        39.80 o
   4  -5  13        223.20        222.20        11.21 o
   5  -5  13        102.63        120.70        11.60 o
   6  -5  13        568.45        647.57        68.52 o
   7  -5  13         19.96          8.87        13.67 o
   8  -5  13         33.36         33.61        16.99 o
   9  -5  13          2.65          0.37        19.58 o
  -9  -4  13          1.47         -4.80        21.42 o
  -8  -4  13         64.57         94.19        20.69 o
  -7  -4  13        104.18         91.52        12.91 o
  -6  -4  13        408.80        421.92        58.73 o
  -5  -4  13         16.36          9.97         7.84 o
  -4  -4  13         13.79         10.08         7.04 o
  -3  -4  13        648.98        656.68        31.47 o
  -2  -4  13          0.32         -1.49         5.35 o
  -1  -4  13         54.45         63.27         7.04 o
   0  -4  13        270.61        227.38        10.91 o
   1  -4  13        268.75        305.57        12.76 o
   2  -4  13          7.97          5.67         4.06 o
   3  -4  13         62.75         68.57         6.01 o
   4  -4  13        916.57        871.38        32.77 o
   5  -4  13       1220.51       1219.26        45.07 o
   6  -4  13          4.60          0.52         8.57 o
   7  -4  13        162.37        154.40        20.69 o
   8  -4  13        214.33        223.07        26.60 o
   9  -4  13         14.95         27.70        23.64 o
  -9  -3  13        132.34        123.00        25.12 o
  -8  -3  13        186.65        186.42        18.23 o
  -7  -3  13         43.78         31.81        10.89 o
  -6  -3  13         36.77         28.10         9.39 o
  -5  -3  13        613.29        620.16        30.95 o
  -4  -3  13        842.65        876.48        41.14 o
  -3  -3  13        665.58        612.06        29.51 o
  -2  -3  13        761.16        729.44        34.08 o
  -1  -3  13       1111.99       1087.39        82.74 o
   0  -3  13        402.75        371.29        18.61 o
   1  -3  13        151.20        139.50         7.34 o
   2  -3  13        443.27        453.36        17.84 o
   3  -3  13       1006.15       1097.98        40.23 o
   4  -3  13        393.14        404.46        16.84 o
   5  -3  13        459.25        451.45        26.58 o
   6  -3  13        232.79        251.89        16.58 o
   7  -3  13        100.98        125.22        18.47 o
   8  -3  13        163.16        114.51        20.69 o
   9  -3  13        136.61        138.52        25.86 o
  -9  -2  13         17.25          9.23        19.58 o
  -8  -2  13         29.19         19.91        12.79 o
  -7  -2  13        297.42        307.54        21.45 o
  -6  -2  13          4.70          3.88         8.57 o
  -5  -2  13         57.47         35.70         8.72 o
  -4  -2  13         30.05         31.27         7.30 o
  -3  -2  13        622.17        657.02        31.21 o
  -2  -2  13        156.93        134.19        11.08 o
  -1  -2  13        943.79        916.26        41.66 o
   0  -2  13        664.28        595.00        22.43 o
   1  -2  13       1286.54       1457.71        52.39 o
   2  -2  13          3.45          5.50         3.80 o
   3  -2  13          4.58          5.65         3.91 o
   4  -2  13         67.38         63.34        18.06 o
   5  -2  13        136.21        128.70         8.86 o
   6  -2  13        191.56        191.34        18.08 o
   7  -2  13         78.18         68.03        12.22 o
   8  -2  13          0.00          7.02        15.14 o
   9  -2  13         62.84         54.30        21.05 o
  -9  -1  13        139.66        146.61        19.42 o
  -8  -1  13         50.92         41.75        13.40 o
  -7  -1  13        159.00        175.54        15.53 o
  -6  -1  13         89.26         96.73        12.36 o
  -5  -1  13        221.59        187.78        13.81 o
  -4  -1  13        116.71        120.36        10.90 o
  -3  -1  13       1961.04       2068.87        91.15 o
  -2  -1  13       2287.29       2284.97       100.17 o
  -1  -1  13       2523.77       2770.24       120.67 o
   0  -1  13        189.14        197.63         8.80 o
   1  -1  13       2376.54       2519.24        89.21 o
   2  -1  13        146.37        159.68         7.96 o
   3  -1  13        144.31        140.63         7.98 o
   4  -1  13         64.48         53.51         5.67 o
   5  -1  13         44.08         48.61         9.79 o
   6  -1  13         20.92          2.07         7.78 o
   7  -1  13         46.20         38.98         9.57 o
   8  -1  13        112.24        132.61        20.32 o
   9  -1  13         77.59         60.21        23.27 o
  -9   0  13         73.24        101.49        26.78 o
  -8   0  13         18.92         35.65        12.67 o
  -7   0  13        616.28        686.89        35.39 o
  -6   0  13         10.76         21.03         9.25 o
  -5   0  13          1.15          2.17        14.59 o
  -4   0  13        114.02        127.10        14.04 o
  -3   0  13         20.44         11.80         5.99 o
  -2   0  13       3622.38       3822.81       165.57 o
  -1   0  13       1594.79       1664.94        74.78 o
   0   0  13       1345.33       1363.61        49.04 o
   1   0  13        327.69        322.18        15.35 o
   2   0  13         10.06          9.82         3.62 o
   3   0  13       1309.21       1333.24        51.34 o
   4   0  13          6.46         10.39         4.56 o
   5   0  13         13.70         16.12         7.02 o
   6   0  13        604.37        573.85        29.38 o
   7   0  13          0.04         -2.82         9.40 o
   8   0  13          0.00         -4.60        11.35 o
   9   0  13         41.15         28.07        19.58 o
  -9   1  13          5.10         -3.69        22.16 o
  -8   1  13         15.84          6.27        12.27 o
  -7   1  13        234.30        220.62        18.28 o
  -6   1  13         15.98         15.72         9.25 o
  -5   1  13          0.65          1.19         7.19 o
  -4   1  13        397.69        351.25        19.02 o
  -3   1  13        376.05        345.97        29.92 o
  -2   1  13       1043.39       1081.01        39.58 o
  -1   1  13          0.62         -0.31         2.83 o
   0   1  13         10.92         10.09         3.42 o
   1   1  13         30.96         40.17         4.29 o
   2   1  13        293.06        282.94        12.07 o
   3   1  13       1967.54       2212.82        78.90 o
   4   1  13        347.39        365.11        22.35 o
   5   1  13        140.92        147.77        12.27 o
   6   1  13         33.39         20.14         8.83 o
   7   1  13        391.85        422.79        24.29 o
   8   1  13         87.05        102.57        14.89 o
   9   1  13          9.69         16.21        14.08 o
  -9   2  13        105.12         85.33        23.27 o
  -8   2  13          0.00          2.59        16.62 o
  -7   2  13        107.09        108.12        13.43 o
  -6   2  13         87.26         87.46        11.31 o
  -5   2  13        123.64        110.57        11.04 o
  -4   2  13          1.40         -4.51         6.20 o
  -3   2  13         77.00         75.16         6.31 o
  -2   2  13          2.82         -0.78         3.41 o
  -1   2  13         26.37         23.86         3.72 o
   0   2  13        216.23        238.24        10.42 o
   1   2  13          0.00          0.13         3.31 o
   2   2  13        674.36        768.55        28.64 o
   3   2  13        157.23        150.66         8.46 o
   4   2  13        195.53        229.57        22.16 o
   5   2  13        792.72        820.49        38.79 o
   6   2  13          1.77          6.91         8.75 o
   7   2  13         73.15         89.66        12.67 o
   8   2  13         48.11         51.57        13.31 o
   9   2  13        121.98        125.88        24.38 o
  -9   3  13         13.21         19.95        24.01 o
  -8   3  13          8.27          4.06        17.36 o
  -7   3  13        585.90        614.20        46.91 o
  -6   3  13        255.47        244.93        17.45 o
  -5   3  13        184.80        170.83        13.51 o
  -4   3  13       1169.82       1186.01        43.70 o
  -3   3  13         24.78         22.88         6.71 o
  -2   3  13        160.28        157.99        10.08 o
  -1   3  13         61.33         50.79         5.04 o
   0   3  13        559.20        525.23        20.25 o
   1   3  13        245.58        241.20        15.68 o
   2   3  13        313.64        271.93        11.93 o
   3   3  13         18.27         20.86         5.57 o
   4   3  13         59.87         59.98         7.96 o
   5   3  13          4.34         -5.14         6.92 o
   6   3  13        143.03        137.27        12.93 o
   7   3  13        218.22        163.54        23.99 o
   8   3  13          7.66          8.74        12.69 o
   9   3  13          1.99          5.07        28.07 o
  -9   4  13         58.65         87.17        25.12 o
  -8   4  13          6.95          0.37        16.99 o
  -7   4  13        105.25         80.52        18.84 o
  -6   4  13        868.57        866.12        60.58 o
  -5   4  13        449.87        454.27        24.37 o
  -4   4  13         14.50         13.57         5.27 o
  -3   4  13        130.73        148.29        12.05 o
  -2   4  13        493.85        502.58        19.96 o
  -1   4  13        844.65        804.35        30.07 o
   0   4  13        173.98        153.23         8.45 o
   1   4  13       1034.19       1019.63        37.53 o
   2   4  13         15.21         17.78         4.32 o
   3   4  13          1.82         -2.14         6.03 o
   4   4  13        523.67        475.00        30.47 o
   5   4  13        287.94        278.04        17.49 o
   6   4  13         59.95         64.83        14.22 o
   7   4  13        241.02        222.15        17.71 o
   8   4  13         38.51         45.43        14.47 o
   9   4  13         16.87         27.51        19.02 o
  -9   5  13         68.66         42.48        27.33 o
  -8   5  13        114.90         70.18        21.79 o
  -7   5  13         39.57         28.44        16.99 o
  -6   5  13        140.95        104.90        18.84 o
  -5   5  13         79.18         70.55        15.14 o
  -4   5  13        749.94        746.83        28.83 o
  -3   5  13          9.25          6.76         5.05 o
  -2   5  13        695.48        698.14        26.65 o
  -1   5  13        461.10        402.96        16.56 o
   0   5  13       1629.73       1696.74        61.06 o
   1   5  13       1308.24       1292.78        47.06 o
   2   5  13        246.74        243.10        14.48 o
   3   5  13         21.40         28.17         7.76 o
   4   5  13        413.15        374.90        23.46 o
   5   5  13         14.05         13.69         8.75 o
   6   5  13          4.41         17.87         9.36 o
   7   5  13         59.00         66.78        13.05 o
   8   5  13         75.68         55.13        18.84 o
   9   5  13         10.04         -5.54        26.60 o
  -8   6  13         91.44        102.32        24.75 o
  -7   6  13          7.99          9.97        17.36 o
  -6   6  13        302.01        327.60        32.87 o
  -5   6  13        100.44        110.12        15.14 o
  -4   6  13        816.46        771.77        36.94 o
  -3   6  13         73.86         85.18        11.37 o
  -2   6  13         11.19          9.21         5.14 o
  -1   6  13          6.50          1.14         4.60 o
   0   6  13         92.11         98.64         7.31 o
   1   6  13        278.87        243.96        11.57 o
   2   6  13        666.44        688.68        32.91 o
   3   6  13       1185.56       1124.47        51.45 o
   4   6  13        900.15        901.48        66.47 o
   5   6  13          5.41          5.54         8.62 o
   6   6  13         42.22         51.53        10.72 o
   7   6  13         19.70         16.73        11.46 o
   8   6  13         65.68         66.89        16.45 o
  -8   7  13         39.03         55.04        24.75 o
  -7   7  13        148.60        112.29        22.90 o
  -6   7  13         26.02         15.88        15.51 o
  -5   7  13         76.51         67.19        10.99 o
  -4   7  13        604.75        603.60        30.67 o
  -3   7  13        234.14        204.28        21.22 o
  -2   7  13        356.59        315.82        14.41 o
  -1   7  13       1385.26       1368.77        50.04 o
   0   7  13         16.44         12.12         5.30 o
   1   7  13        231.09        244.57        12.21 o
   2   7  13       1083.61       1076.50        49.49 o
   3   7  13       1387.85       1351.10        61.38 o
   4   7  13          6.25          5.25         8.05 o
   5   7  13          0.94          6.77         8.43 o
   6   7  13        239.65        232.73        27.70 o
   7   7  13          9.56          7.39        12.93 o
   8   7  13          1.75         -9.22        14.45 o
  -8   8  13          1.14        -11.82        22.16 o
  -7   8  13         12.49          0.00        18.47 o
  -6   8  13          1.18         -6.28        14.04 o
  -5   8  13        107.15        120.45        17.18 o
  -4   8  13         27.08         21.54        11.45 o
  -3   8  13        355.47        364.87        21.29 o
  -2   8  13         20.69         42.73         8.88 o
  -1   8  13          0.09         -3.41         5.54 o
   0   8  13        648.08        590.15        23.60 o
   1   8  13          6.92          7.78         6.92 o
   2   8  13         53.94         39.10         8.61 o
   3   8  13          7.64          7.22         8.41 o
   4   8  13          1.35          3.92         8.16 o
   5   8  13          0.03         -0.84         9.47 o
   6   8  13         23.48         22.66        11.80 o
   7   8  13        183.41        203.31        19.72 o
  -7   9  13          0.03         -4.80        20.69 o
  -6   9  13         11.58          7.32        12.73 o
  -5   9  13         51.52         40.45        11.75 o
  -4   9  13        309.25        284.91        20.11 o
  -3   9  13        874.67        798.52        39.03 o
  -2   9  13        130.40        123.84        12.74 o
  -1   9  13          4.57          2.83         6.26 o
   0   9  13          0.17          3.74         6.31 o
   1   9  13        366.34        352.71        20.37 o
   2   9  13        688.98        694.23        34.35 o
   3   9  13         13.18         20.43         9.88 o
   4   9  13         17.54         21.95         9.88 o
   5   9  13         33.90         -0.23        10.67 o
   6   9  13         53.77         78.75        21.24 o
   7   9  13          0.74        -14.45        14.45 o
  -7  10  13          1.45         -4.43        21.79 o
  -6  10  13          0.19          6.78        12.57 o
  -5  10  13          3.03         -2.06        11.15 o
  -4  10  13          1.34         -0.33        10.96 o
  -3  10  13         12.83         12.61         9.91 o
  -2  10  13        175.50        173.26        15.00 o
  -1  10  13         53.18         55.66        10.56 o
   0  10  13         50.96         47.92         9.62 o
   1  10  13          1.86         -1.88         8.75 o
   2  10  13         27.01         29.92        10.71 o
   3  10  13          0.03          6.48         9.85 o
   4  10  13         42.98         31.15        11.36 o
   5  10  13         61.48         41.22        13.48 o
   6  10  13         92.06         69.73        14.99 o
  -6  11  13         27.13         11.25        14.78 o
  -5  11  13         63.57         63.88        14.83 o
  -4  11  13         86.23         64.84        13.67 o
  -3  11  13         31.83         30.85        11.86 o
  -2  11  13        104.55        106.76        15.70 o
  -1  11  13        235.30        222.48        20.87 o
   0  11  13         34.99         25.86        14.04 o
   1  11  13        136.23        111.09        12.65 o
   2  11  13          2.80          0.42        10.36 o
   3  11  13          7.02          1.45        11.25 o
   4  11  13        116.82        141.25        43.22 o
   5  11  13         84.89         92.67        24.01 o
   6  11  13        119.53         85.15        17.88 o
  -6  12  13          0.60         -4.43        24.75 o
  -5  12  13         78.50         97.66        17.59 o
  -4  12  13         30.47         41.58        15.26 o
  -3  12  13        221.05        220.06        19.31 o
  -2  12  13         36.83         58.68        16.81 o
  -1  12  13         26.99          3.69        15.51 o
   0  12  13         97.21         96.78        18.84 o
   1  12  13         33.06         22.53        16.25 o
   2  12  13         13.87         11.35        12.27 o
   3  12  13         15.39         14.14        13.14 o
   4  12  13          9.19          3.50        15.33 o
   5  12  13         25.33         -0.81        16.23 o
  -5  13  13        104.80        139.99        31.40 o
  -4  13  13        171.73        205.58        46.89 o
  -3  13  13         20.42         25.20        14.08 o
  -2  13  13          1.98         11.08        19.95 o
  -1  13  13         52.23         74.61        21.05 o
   0  13  13         77.12         85.33        23.27 o
   1  13  13         38.19         48.39        22.16 o
   2  13  13         48.17         50.60        20.69 o
   3  13  13         45.01         69.81        22.16 o
   4  13  13          0.02          4.35        15.35 o
  -3  14  13        182.49        269.98        34.35 o
  -2  14  13         82.05         68.70        25.12 o
  -1  14  13         46.97         60.58        22.90 o
   0  14  13          0.00         -4.43        20.69 o
   1  14  13          0.33          9.23        24.01 o
   2  14  13          1.34         18.10        21.42 o
  -1 -15  14         67.69         70.55        26.96 o
   0 -15  14          0.08         18.84        25.49 o
  -2 -14  14         29.49         67.97        24.75 o
  -1 -14  14          0.31         -5.91        21.05 o
   0 -14  14          5.78         -6.65        22.16 o
   1 -14  14          1.55         -6.28        19.58 o
   2 -14  14         95.40         77.57        23.64 o
  -4 -13  14         13.46         35.09        22.53 o
  -3 -13  14         15.91          9.60        21.05 o
  -2 -13  14         41.39         41.37        21.05 o
  -1 -13  14          3.97          9.60        18.47 o
   0 -13  14          2.81          2.59        18.47 o
   1 -13  14         28.94         32.14        18.47 o
   2 -13  14         50.63         53.93        20.69 o
   3 -13  14         27.24         11.08        20.32 o
   4 -13  14         24.75         32.68        14.94 o
   5 -13  14        101.75        121.53        27.70 o
  -5 -12  14         93.90        122.26        26.23 o
  -4 -12  14          2.55          3.87        12.91 o
  -3 -12  14         37.34         36.13        12.50 o
  -2 -12  14         83.52        110.81        20.69 o
  -1 -12  14        166.23        169.17        24.01 o
   0 -12  14        508.50        553.29        45.80 o
   1 -12  14         15.33         12.93        16.25 o
   2 -12  14          3.38         -5.17        15.51 o
   3 -12  14         20.42          7.27        12.99 o
   4 -12  14         24.50         50.03        14.19 o
   5 -12  14         18.19          7.34        15.02 o
   6 -12  14          0.67         -7.76        20.32 o
  -6 -11  14          1.92          8.13        21.79 o
  -5 -11  14         17.91         27.33        21.05 o
  -4 -11  14        165.53        150.99        16.14 o
  -3 -11  14         10.05          8.63        10.82 o
  -2 -11  14         27.14         28.07        10.71 o
  -1 -11  14          0.64         -0.74        13.67 o
   0 -11  14        446.55        475.72        38.78 o
   1 -11  14        442.36        398.52        33.98 o
   2 -11  14         29.19         16.99        15.14 o
   3 -11  14          6.01         -5.23        10.29 o
   4 -11  14        249.02        266.17        20.66 o
   5 -11  14        109.04        106.42        15.09 o
   6 -11  14          4.21          5.20        14.04 o
  -6 -10  14          1.58        -14.41        18.47 o
  -5 -10  14        190.94        231.73        19.28 o
  -4 -10  14        107.10        108.81        13.31 o
  -3 -10  14         63.55         54.12        10.84 o
  -2 -10  14         23.29         29.73         9.93 o
  -1 -10  14          4.14          1.23         8.61 o
   0 -10  14          4.06          8.13        14.41 o
   1 -10  14         43.58         23.64        14.04 o
   2 -10  14         20.46         10.42         9.53 o
   3 -10  14        151.12        180.92        15.61 o
   4 -10  14         13.71          6.11        11.18 o
   5 -10  14         16.91         15.88        12.60 o
   6 -10  14          3.25          4.90        13.19 o
   7 -10  14        156.57        189.17        20.62 o
  -7  -9  14         10.13          5.91        23.64 o
  -6  -9  14          3.10         12.56        18.47 o
  -5  -9  14         38.38         19.85        11.31 o
  -4  -9  14        125.89        136.81        14.78 o
  -3  -9  14        173.85        169.90        14.37 o
  -2  -9  14         31.50         21.76         9.01 o
  -1  -9  14         27.40         18.61         8.20 o
   0  -9  14         21.97         25.34         8.31 o
   1  -9  14         73.42         83.85        15.88 o
   2  -9  14         26.44         19.16         8.61 o
   3  -9  14        143.31        145.36        27.89 o
   4  -9  14        275.16        318.27        20.18 o
   5  -9  14         29.25          6.81         9.62 o
   6  -9  14         51.02         57.99        13.75 o
   7  -9  14         29.80         33.90        13.81 o
  -7  -8  14         50.38         32.51        22.53 o
  -6  -8  14         53.74         59.47        13.58 o
  -5  -8  14         42.22         55.95        12.27 o
  -4  -8  14         50.99         22.72         9.40 o
  -3  -8  14          0.35         -3.12         8.75 o
  -2  -8  14         14.66         22.98         8.22 o
  -1  -8  14          5.23         -2.35         7.04 o
   0  -8  14        404.07        381.16        20.73 o
   1  -8  14        276.92        254.26        12.79 o
   2  -8  14         19.07         25.78         7.68 o
   3  -8  14        127.36        129.30        12.20 o
   4  -8  14        181.76        152.09        19.21 o
   5  -8  14         78.90         93.19        21.61 o
   6  -8  14         45.28         45.78        12.46 o
   7  -8  14         37.93         47.75        13.03 o
   8  -8  14          5.38         -4.06        19.58 o
  -8  -7  14        125.48        128.54        25.86 o
  -7  -7  14          6.74         -5.54        16.62 o
  -6  -7  14         43.03         56.38        12.57 o
  -5  -7  14         52.68         51.49        14.59 o
  -4  -7  14         38.88         23.46         8.88 o
  -3  -7  14        519.19        521.83        35.81 o
  -2  -7  14        156.95        130.57        11.22 o
[truncated: 239,956 more chars]
